# Supplementary material for: Genome-wide association and HLA region fine-mapping studies identify susceptibility loci for multiple common infections
Source: Nat Commun. 2017 Sep 19;8:599. doi: 10.1038/s41467-017-00257-5 (PMC5605711; doi:10.1038/s41467-017-00257-5)
Supplement: Supplementary file 2 — Supplementary Data 1 [file 41467_2017_257_MOESM2_ESM.txt]

assay.name	scaffold	position	alleles	pvalue	effect	stderr	avg.rsqr	dose.b	gt.rate	freq.b	phenotype
rs9266089	chr6	31320509	A/G	1.00E-10	0.1174	0.018	0.9011	0.8528	NA	NA	chicken_pox
rs10947050	chr6	30040291	C/T	1.08E-10	-0.0904	0.0139	0.9993	0.267	NA	NA	chicken_pox
rs9393986	chr6	29973526	C/T	1.10E-10	0.0903	0.0139	0.9991	0.7326	NA	NA	chicken_pox
rs4713281	chr6	29978352	A/G	1.11E-10	0.0903	0.0139	0.9996	0.7326	0.9285	0.7221	chicken_pox
rs12200084	chr6	30040603	A/G	1.14E-10	0.0903	0.0139	0.9993	0.7331	NA	NA	chicken_pox
rs9393989	chr6	30040084	A/G	1.16E-10	0.0902	0.0139	0.9994	0.7326	0.9998	0.7307	chicken_pox
rs4711209	chr6	30047403	A/G	1.16E-10	0.0903	0.014	0.9985	0.7333	0.9992	0.7313	chicken_pox
rs10580504	chr6	30010080	D/I	1.18E-10	0.0902	0.0139	1	0.7327	NA	NA	chicken_pox
rs9393987	chr6	30009169	C/T	1.21E-10	-0.0901	0.0139	1	0.2673	NA	NA	chicken_pox
rs3910312	chr6	30008746	A/C	1.23E-10	-0.0901	0.0139	1	0.2674	0.9739	0.2683	chicken_pox
rs9380150	chr6	30010492	C/T	1.24E-10	0.09	0.0139	1	0.7322	0.9988	0.7285	chicken_pox
rs9295826	chr6	29970927	C/T	1.25E-10	-0.0901	0.0139	0.9983	0.2678	NA	NA	chicken_pox
rs9348835	chr6	29985630	A/G	1.27E-10	-0.09	0.0139	0.9998	0.2673	NA	NA	chicken_pox
rs2275855	chr6	29976789	C/T	1.29E-10	0.0899	0.0139	0.9995	0.7322	0.9883	0.7696	chicken_pox
rs6457127	chr6	29990938	G/T	1.32E-10	0.0899	0.0139	0.9998	0.7327	NA	NA	chicken_pox
rs9295829	chr6	30028800	A/G	1.33E-10	-0.0899	0.0139	1	0.2673	0.9995	0.2694	chicken_pox
rs7766469	chr6	30015594	G/T	1.33E-10	-0.0899	0.0139	1	0.2678	NA	NA	chicken_pox
rs9405044	chr6	30006765	A/G	1.34E-10	0.0899	0.0139	1	0.7326	NA	NA	chicken_pox
rs4711206	chr6	29987184	A/G	1.39E-10	0.0898	0.0139	0.9998	0.7322	0.9989	0.7304	chicken_pox
rs9393988	chr6	30016676	A/G	1.41E-10	0.0898	0.0139	1	0.7322	NA	NA	chicken_pox
rs4711207	chr6	30005754	A/C	1.41E-10	0.0898	0.0139	1	0.7326	0.9915	0.7309	chicken_pox
rs4959039	chr6	29957069	A/G	1.45E-10	-0.09	0.014	0.996	0.2669	0.9972	0.2692	chicken_pox
rs4947244	chr6	29954364	C/G	1.65E-10	-0.0899	0.014	0.9885	0.2687	0.9988	0.27	chicken_pox
rs4959040	chr6	29962889	A/C	1.66E-10	0.0896	0.014	0.9974	0.7332	NA	NA	chicken_pox
rs9357092	chr6	29984252	A/G	2.16E-10	0.0888	0.0139	0.9992	0.7317	0.9995	0.7292	chicken_pox
rs9264791	chr6	31270176	C/T	5.70E-10	0.0985	0.0158	0.9727	0.8114	NA	NA	chicken_pox
rs4713279	chr6	29944896	A/T	6.27E-10	0.0867	0.014	0.9908	0.7306	NA	NA	chicken_pox
rs2853917	chr6	31268957	A/G	6.87E-10	-0.0957	0.0154	1	0.1944	NA	NA	chicken_pox
rs9366750	chr6	29941829	A/T	7.06E-10	-0.0863	0.0139	0.9973	0.2685	NA	NA	chicken_pox
rs9295825	chr6	29941431	A/G	7.08E-10	0.0862	0.0139	0.9988	0.7309	NA	NA	chicken_pox
rs2524041	chr6	31268183	C/T	7.20E-10	0.0956	0.0154	0.9994	0.8057	NA	NA	chicken_pox
rs2853920	chr6	31267394	A/T	1.01E-09	-0.0949	0.0154	0.9947	0.1948	NA	NA	chicken_pox
rs9265901	chr6	31313392	A/G	1.78E-09	-0.1064	0.0176	0.8331	0.1731	NA	NA	chicken_pox
rs2524071	chr6	31266873	A/C	1.83E-09	0.0936	0.0155	0.993	0.8053	NA	NA	chicken_pox
rs2844594	chr6	31258393	A/G	2.09E-09	0.0942	0.0156	1	0.8117	NA	NA	chicken_pox
rs9393984	chr6	29932738	C/G	2.17E-09	0.0835	0.0139	0.9975	0.7296	NA	NA	chicken_pox
rs9357088	chr6	29932865	G/T	2.28E-09	-0.0833	0.0139	0.9998	0.2708	NA	NA	chicken_pox
rs4713275	chr6	29937580	A/C	2.30E-09	-0.0835	0.0139	0.9974	0.2701	0.9389	0.2906	chicken_pox
rs11752303	chr6	29937541	A/G	2.33E-09	0.0834	0.0139	0.9979	0.7298	NA	NA	chicken_pox
rs2524070	chr6	31244520	A/G	2.44E-09	0.0971	0.0162	0.9998	0.8275	0.9056	0.8085	chicken_pox
rs2524068	chr6	31245061	G/T	2.45E-09	-0.0971	0.0162	0.9998	0.1725	0.9996	0.1737	chicken_pox
rs79501286	chr6	31442912	A/G	2.46E-09	0.13	0.0215	0.9923	0.9144	NA	NA	chicken_pox
rs4713274	chr6	29937493	C/G	2.53E-09	0.0831	0.0139	0.9993	0.7294	0.9961	0.7256	chicken_pox
rs9265884	chr6	31313212	C/T	2.65E-09	0.082	0.0137	0.9289	0.6865	NA	NA	chicken_pox
rs2524045	chr6	31268115	G/T	2.82E-09	0.0964	0.0161	0.9566	0.8162	NA	NA	chicken_pox
rs2524046	chr6	31268114	C/T	2.82E-09	-0.0964	0.0161	0.9566	0.1838	NA	NA	chicken_pox
rs2854005	chr6	31313916	A/G	2.85E-09	-0.0802	0.0135	0.9715	0.3144	NA	NA	chicken_pox
rs75640364	chr6	31433566	C/G	3.16E-09	0.1297	0.0216	0.9649	0.9126	NA	NA	chicken_pox
rs2508035	chr6	29928487	C/T	3.16E-09	0.0827	0.0139	0.9977	0.7295	NA	NA	chicken_pox
rs2394983	chr6	31313254	G/T	3.24E-09	-0.0978	0.0164	0.8861	0.1921	NA	NA	chicken_pox
rs199599123	chr6	31268113	D/I	3.32E-09	-0.0937	0.0157	0.9765	0.1902	NA	NA	chicken_pox
rs77349273	chr6	31428987	C/T	3.47E-09	-0.1292	0.0216	0.9662	0.0875	NA	NA	chicken_pox
rs112417354	chr6	31450567	A/G	3.51E-09	0.1287	0.0215	0.9929	0.9142	NA	NA	chicken_pox
rs17200593	chr6	31445476	A/G	3.55E-09	0.1286	0.0215	0.9929	0.9142	NA	NA	chicken_pox
rs17206973	chr6	31445564	C/T	3.65E-09	-0.1281	0.0215	0.9888	0.0869	NA	NA	chicken_pox
rs9265892	chr6	31313313	A/T	3.70E-09	0.0952	0.0161	0.8938	0.7976	NA	NA	chicken_pox
rs113551020	chr6	31456840	C/T	3.88E-09	0.1302	0.0218	0.9634	0.9135	NA	NA	chicken_pox
rs2523812	chr6	29842409	C/T	3.88E-09	0.088	0.0149	0.8533	0.7197	NA	NA	chicken_pox
rs2734968	chr6	29835026	A/G	4.00E-09	0.08	0.0136	0.9982	0.7052	NA	NA	chicken_pox
rs2844820	chr6	29841280	C/T	4.17E-09	0.082	0.0139	0.9517	0.7052	NA	NA	chicken_pox
rs75303729	chr6	31447487	A/G	4.26E-09	0.1276	0.0215	0.9917	0.9137	NA	NA	chicken_pox
rs2523818	chr6	29833840	G/T	4.34E-09	0.0798	0.0135	0.9992	0.7047	NA	NA	chicken_pox
rs2734966	chr6	29841990	G/T	4.37E-09	0.0824	0.014	0.9408	0.7061	NA	NA	chicken_pox
rs3903160	chr6	29932897	A/G	4.82E-09	0.0807	0.0137	0.9998	0.719	0.9992	0.7177	chicken_pox
rs2844821	chr6	29838642	C/T	5.70E-09	0.0833	0.0142	0.9544	0.73	0.8295	0.759	chicken_pox
rs112228072	chr6	31234602	C/T	5.88E-09	0.0869	0.0149	0.9583	0.7708	0.8909	0.7747	chicken_pox
rs9380143	chr6	29802045	C/T	6.07E-09	-0.0819	0.014	0.9796	0.2716	NA	NA	chicken_pox
rs2975035	chr6	29819202	C/G	6.18E-09	-0.0818	0.014	0.9812	0.2711	NA	NA	chicken_pox
rs9380145	chr6	29802690	C/G	6.20E-09	0.0818	0.014	0.9797	0.7287	NA	NA	chicken_pox
rs4713250	chr6	29803526	G/T	6.28E-09	-0.0817	0.014	0.982	0.2714	NA	NA	chicken_pox
rs9279074	chr6	31241059	D/I	7.26E-09	0.09	0.0155	0.992	0.805	NA	NA	chicken_pox
rs1059452	chr6	29910700	G/T	7.45E-09	-0.116	0.02	0.6206	0.2465	0.906	0	chicken_pox
rs12153924	chr6	29914089	A/G	7.64E-09	0.0851	0.0147	0.9075	0.7307	NA	NA	chicken_pox
rs9279297	chr6	31420389	D/I	8.14E-09	0.1226	0.021	0.9729	0.9074	NA	NA	chicken_pox
rs2844623	chr6	31232543	C/T	8.25E-09	-0.0926	0.016	1	0.1793	0.9992	0.1799	chicken_pox
rs2975033	chr6	29822261	A/G	8.51E-09	0.0793	0.0137	1	0.7171	0.9988	0.7152	chicken_pox
rs2905756	chr6	29822413	A/C	8.51E-09	-0.0792	0.0137	1	0.2829	NA	NA	chicken_pox
rs2975034	chr6	29822139	A/G	8.52E-09	0.0792	0.0137	1	0.7171	NA	NA	chicken_pox
rs2523819	chr6	29832724	C/T	8.57E-09	-0.0793	0.0137	0.998	0.2831	NA	NA	chicken_pox
rs2523822	chr6	29828660	A/G	8.95E-09	-0.0791	0.0137	1	0.2829	0.9996	0.2855	chicken_pox
rs2517840	chr6	29826092	C/T	9.08E-09	-0.0791	0.0137	0.9996	0.283	0.9912	0.2836	chicken_pox
rs2734972	chr6	29834199	C/T	9.15E-09	0.0792	0.0137	0.9985	0.7172	NA	NA	chicken_pox
rs9267119	chr6	31424585	C/T	9.62E-09	0.1223	0.0211	0.9721	0.9079	NA	NA	chicken_pox
rs2734982	chr6	29821567	G/T	9.83E-09	-0.0792	0.0138	0.9902	0.2845	NA	NA	chicken_pox
rs9295821	chr6	29803880	A/G	1.07E-08	-0.0788	0.0137	0.999	0.283	NA	NA	chicken_pox
rs9380139	chr6	29767127	C/T	1.13E-08	-0.0795	0.0139	0.9151	0.3186	NA	NA	chicken_pox
rs4711200	chr6	29818159	C/T	1.16E-08	-0.0786	0.0137	0.998	0.2832	NA	NA	chicken_pox
rs3823377	chr6	29944253	A/C	1.83E-08	0.0751	0.0133	0.9893	0.677	NA	NA	chicken_pox
rs3823374	chr6	29944148	A/C	2.03E-08	0.0746	0.0133	1	0.6793	0.9992	0.6783	chicken_pox
rs3823375	chr6	29944158	C/T	2.03E-08	0.0746	0.0133	1	0.6793	0.9883	0.6841	chicken_pox
rs28780071	chr6	29922667	C/T	2.24E-08	-0.0788	0.0141	0.8883	0.3216	NA	NA	chicken_pox
rs71830922	chr6	29937562	D/I	2.91E-08	0.077	0.0138	0.9787	0.7146	NA	NA	chicken_pox
rs41265816	chr6	29942448	C/G	3.50E-08	0.0784	0.0142	0.9552	0.7268	NA	NA	chicken_pox
rs41265820	chr6	29942449	G/T	3.53E-08	-0.0784	0.0142	0.9554	0.2732	NA	NA	chicken_pox
rs9380142	chr6	29798794	A/G	3.55E-08	-0.0745	0.0135	0.9986	0.3024	0.9992	0.3046	chicken_pox
rs200437571	chr6	29935026	D/I	3.55E-08	-0.1012	0.0183	0.7421	0.1872	NA	NA	chicken_pox
rs3823358	chr6	29942205	A/G	3.95E-08	0.0756	0.0137	0.9994	0.7176	0.9992	0.7159	chicken_pox
rs9266853	chr6	31387725	C/G	4.00E-08	-0.1271	0.0229	0.8778	0.0857	NA	NA	chicken_pox
rs4959010	chr6	29940943	C/T	4.10E-08	0.0755	0.0137	0.999	0.7168	NA	NA	chicken_pox
rs3823352	chr6	29942033	C/G	4.21E-08	0.0755	0.0137	0.9999	0.7175	NA	NA	chicken_pox
rs35066870	chr6	29942639	A/G	4.21E-08	-0.0757	0.0138	0.9969	0.2818	NA	NA	chicken_pox
rs3823354	chr6	29942051	A/T	4.25E-08	0.0754	0.0137	1	0.7175	NA	NA	chicken_pox
rs3823355	chr6	29942083	C/T	4.28E-08	-0.0754	0.0137	1	0.2825	1	0.284	chicken_pox
rs28749130	chr6	29907835	A/T	4.34E-08	0.0907	0.0165	0.709	0.7159	NA	NA	chicken_pox
rs3823369	chr6	29943916	A/T	4.37E-08	-0.0753	0.0137	0.9997	0.2839	NA	NA	chicken_pox
rs2571392	chr6	29924220	A/G	4.57E-08	0.0761	0.0139	0.9363	0.6943	NA	NA	chicken_pox
rs2524101	chr6	31235598	C/G	4.58E-08	0.0789	0.0144	0.9938	0.7572	NA	NA	chicken_pox
rs2071568	chr6	29943281	A/G	4.59E-08	0.0756	0.0138	0.994	0.7196	NA	NA	chicken_pox
rs3823353	chr6	29942045	G/T	5.05E-08	-0.075	0.0137	0.9984	0.2829	NA	NA	chicken_pox
rs6904029	chr6	29943067	A/G	5.16E-08	0.075	0.0137	1.0001	0.7178	0.9992	0.7165	chicken_pox
rs35159526	chr6	29942673	G/T	5.16E-08	0.0752	0.0138	0.9966	0.7191	NA	NA	chicken_pox
rs6903753	chr6	29943178	A/G	5.17E-08	-0.075	0.0137	1	0.2822	NA	NA	chicken_pox
rs17879103	chr6	29911685	C/T	5.23E-08	-0.0932	0.017	0.7998	0.2619	0.9145	0.212	chicken_pox
rs16896742	chr6	29922740	A/G	5.83E-08	-0.0739	0.0136	0.8977	0.3635	0.9925	0.3597	chicken_pox
rs2743943	chr6	29749063	A/C	6.07E-08	0.0745	0.0137	0.9763	0.7064	NA	NA	chicken_pox
rs17885299	chr6	29910450	C/G	6.28E-08	0.0954	0.0176	0.6663	0.7399	NA	NA	chicken_pox
rs3893526	chr6	31413742	A/G	6.52E-08	-0.1137	0.0208	0.98	0.0946	NA	NA	chicken_pox
rs6932596	chr6	29795751	C/T	6.90E-08	-0.0727	0.0134	0.9957	0.3069	NA	NA	chicken_pox
rs6932888	chr6	29795747	C/G	6.91E-08	0.0727	0.0134	0.9957	0.693	NA	NA	chicken_pox
rs28724922	chr6	29762389	D/I	7.16E-08	0.0728	0.0135	0.9712	0.6812	NA	NA	chicken_pox
rs6941600	chr6	29935093	G/T	7.21E-08	-0.0754	0.0139	0.9759	0.278	NA	NA	chicken_pox
rs2844835	chr6	29755990	A/G	7.26E-08	-0.0733	0.0136	0.9899	0.2985	NA	NA	chicken_pox
6:29942540:GGCT_	chr6	29942540	D/I	7.29E-08	0.0756	0.014	0.9739	0.722	NA	NA	chicken_pox
rs28780072	chr6	29922853	C/T	7.53E-08	0.0746	0.0138	0.9132	0.6769	NA	NA	chicken_pox
6:29929587:GC_G	chr6	29929587	D/I	7.62E-08	0.0742	0.0138	0.9918	0.7173	NA	NA	chicken_pox
rs34866759	chr6	29929588	D/I	8.17E-08	0.0738	0.0137	0.9958	0.7163	NA	NA	chicken_pox
rs9357085	chr6	29762303	C/T	8.18E-08	-0.0723	0.0134	0.977	0.3168	NA	NA	chicken_pox
6:29937566:GAA_G	chr6	29937566	D/I	8.29E-08	0.077	0.0143	0.9383	0.726	NA	NA	chicken_pox
rs6904455	chr6	30055377	C/T	8.44E-08	0.0689	0.0128	0.9972	0.6151	0.8916	0.6728	chicken_pox
rs6934957	chr6	29791033	C/T	8.63E-08	-0.0719	0.0134	0.9982	0.308	NA	NA	chicken_pox
rs12202241	chr6	29938487	G/T	8.78E-08	0.0735	0.0137	0.9994	0.7158	NA	NA	chicken_pox
rs35115129	chr6	29942839	D/I	8.92E-08	-0.0747	0.0139	0.9831	0.2779	NA	NA	chicken_pox
rs12195260	chr6	29938455	A/G	8.97E-08	0.0735	0.0137	0.9994	0.7156	NA	NA	chicken_pox
rs9378142	chr6	29938371	A/C	9.13E-08	-0.0737	0.0137	0.9957	0.283	NA	NA	chicken_pox
rs41546314	chr6	29910378	C/T	9.27E-08	-0.0876	0.0164	0.7279	0.2852	NA	NA	chicken_pox
rs6935024	chr6	29934080	C/T	9.38E-08	-0.0733	0.0137	1	0.2846	NA	NA	chicken_pox
rs34811773	chr6	29934904	D/I	9.38E-08	0.0735	0.0137	0.9975	0.7159	NA	NA	chicken_pox
rs4713270	chr6	29934697	A/G	9.42E-08	0.0733	0.0137	1	0.7154	0.9441	0.7546	chicken_pox
rs4959038	chr6	29936351	A/G	9.47E-08	0.0733	0.0137	1	0.7154	NA	NA	chicken_pox
rs12206499	chr6	29937127	A/G	9.49E-08	-0.0733	0.0137	0.9999	0.2848	0.9997	0.2888	chicken_pox
rs36019691	chr6	29942384	C/T	9.53E-08	0.0746	0.0139	0.981	0.7221	NA	NA	chicken_pox
rs35835721	chr6	29942386	G/T	9.54E-08	0.0746	0.0139	0.981	0.7221	NA	NA	chicken_pox
rs4248143	chr6	29935891	C/T	9.63E-08	-0.0733	0.0137	0.9998	0.2846	NA	NA	chicken_pox
rs9380141	chr6	29777676	C/T	9.74E-08	0.073	0.0137	0.9772	0.7005	NA	NA	chicken_pox
rs2394247	chr6	29930706	A/C	1.01E-07	-0.0731	0.0137	0.9996	0.2848	NA	NA	chicken_pox
rs2523935	chr6	29928838	A/G	1.01E-07	0.0731	0.0137	0.9997	0.7152	NA	NA	chicken_pox
rs6911139	chr6	29787202	A/G	1.02E-07	0.0715	0.0134	0.9985	0.692	NA	NA	chicken_pox
rs4713269	chr6	29930496	A/T	1.04E-07	-0.0731	0.0137	0.9991	0.2846	NA	NA	chicken_pox
rs6457057	chr6	29784503	A/G	1.04E-07	-0.0717	0.0134	0.9978	0.3055	NA	NA	chicken_pox
rs60131261	chr6	29937335	D/I	1.05E-07	0.0731	0.0137	0.9995	0.7153	NA	NA	chicken_pox
rs7776026	chr6	29785101	A/G	1.05E-07	0.0715	0.0134	0.9982	0.6919	NA	NA	chicken_pox
rs112907408	chr6	31336402	A/G	1.08E-07	0.1166	0.0217	0.9689	0.9124	NA	NA	chicken_pox
rs12175093	chr6	29936408	A/G	1.08E-07	-0.0731	0.0137	0.9986	0.2844	NA	NA	chicken_pox
rs6916451	chr6	29938174	C/T	1.08E-07	-0.073	0.0137	0.9997	0.2844	NA	NA	chicken_pox
rs2571394	chr6	29924389	A/G	1.09E-07	-0.0727	0.0137	0.9363	0.3251	NA	NA	chicken_pox
rs12193100	chr6	29936914	A/G	1.10E-07	0.073	0.0137	0.9985	0.7157	NA	NA	chicken_pox
6:29942189:AGT_A	chr6	29942189	D/I	1.10E-07	0.0874	0.0164	0.813	0.7207	NA	NA	chicken_pox
rs4248141	chr6	29935843	A/G	1.11E-07	0.0731	0.0137	0.9974	0.7158	NA	NA	chicken_pox
rs4248142	chr6	29935849	C/T	1.11E-07	-0.0731	0.0137	0.9974	0.2842	NA	NA	chicken_pox
rs2844841	chr6	29740166	A/C	1.19E-07	-0.0711	0.0134	0.9993	0.3081	NA	NA	chicken_pox
rs9404959	chr6	29938377	A/C	1.20E-07	0.0742	0.014	0.9763	0.7222	NA	NA	chicken_pox
rs1136683	chr6	29910752	C/G	1.20E-07	0.092	0.0173	0.7368	0.7112	0.9524	0.7541	chicken_pox
rs2975038	chr6	29744623	A/T	1.20E-07	0.0711	0.0134	0.9975	0.6914	NA	NA	chicken_pox
rs372530739	chr6	29777684	D/I	1.22E-07	-0.0733	0.0138	0.9582	0.2982	NA	NA	chicken_pox
rs2571391	chr6	29923838	A/C	1.25E-07	-0.0721	0.0136	0.9523	0.3191	NA	NA	chicken_pox
rs9378141	chr6	29938368	A/C	1.25E-07	-0.0741	0.014	0.9764	0.2778	NA	NA	chicken_pox
rs2743945	chr6	29742257	G/T	1.26E-07	0.071	0.0134	0.9996	0.692	NA	NA	chicken_pox
rs2057728	chr6	30054757	C/T	1.27E-07	-0.0678	0.0128	0.9995	0.3887	0.9908	0.392	chicken_pox
rs6916422	chr6	29938110	C/T	1.29E-07	-0.0726	0.0137	0.9999	0.2845	0.9996	0.286	chicken_pox
rs2735038	chr6	29749118	A/G	1.32E-07	0.0711	0.0134	0.9929	0.693	NA	NA	chicken_pox
rs2517928	chr6	29745350	C/T	1.36E-07	-0.0708	0.0134	0.9993	0.3081	NA	NA	chicken_pox
rs2517929	chr6	29745175	A/G	1.36E-07	-0.0708	0.0134	0.9994	0.3081	NA	NA	chicken_pox
rs2517930	chr6	29745075	G/T	1.36E-07	-0.0708	0.0134	0.9995	0.3081	0.9869	0.3209	chicken_pox
rs2743940	chr6	29755760	C/T	1.43E-07	0.0708	0.0134	0.9954	0.6918	NA	NA	chicken_pox
rs2735035	chr6	29757715	C/T	1.43E-07	-0.0708	0.0134	0.9947	0.3082	NA	NA	chicken_pox
rs2394173	chr6	29773158	C/T	1.53E-07	-0.0706	0.0134	0.9955	0.3083	0.3882	0.3487	chicken_pox
rs2394688	chr6	29772098	C/T	1.54E-07	-0.0706	0.0134	0.9958	0.308	NA	NA	chicken_pox
rs9266391	chr6	31335351	C/T	1.56E-07	-0.1114	0.021	0.9997	0.0912	NA	NA	chicken_pox
rs9266380	chr6	31334477	A/G	1.58E-07	0.1114	0.021	0.9996	0.9088	NA	NA	chicken_pox
rs9266433	chr6	31337633	C/T	1.61E-07	-0.1113	0.021	0.9998	0.0912	0.9976	0.0922	chicken_pox
rs73727620	chr6	29936655	A/G	1.61E-07	-0.0736	0.014	0.9718	0.2781	NA	NA	chicken_pox
rs9266504	chr6	31340767	C/T	1.61E-07	0.1113	0.021	0.9987	0.9088	NA	NA	chicken_pox
rs9366752	chr6	30024677	C/T	1.63E-07	-0.0771	0.0147	1	0.2296	0.9996	0.2306	chicken_pox
rs2517701	chr6	29925972	A/T	1.64E-07	-0.0695	0.0132	0.9968	0.3231	0.9983	0.3251	chicken_pox
rs9266782	chr6	31357382	C/G	1.70E-07	0.1153	0.0218	0.9585	0.9122	NA	NA	chicken_pox
rs2596499	chr6	31321429	A/T	1.71E-07	0.0744	0.0142	0.9108	0.7025	NA	NA	chicken_pox
rs3115627	chr6	29820278	A/G	1.73E-07	-0.0696	0.0133	0.9989	0.3216	0.9949	0.3227	chicken_pox
rs1611680	chr6	29825566	A/G	1.75E-07	-0.0697	0.0133	0.9975	0.3206	NA	NA	chicken_pox
rs12193208	chr6	29937149	G/T	1.76E-07	-0.0735	0.014	0.9571	0.2828	NA	NA	chicken_pox
rs1143147	chr6	29908239	C/T	1.79E-07	-0.0962	0.0184	0.6306	0.2452	NA	NA	chicken_pox
rs2844809	chr6	29925127	A/G	1.79E-07	0.0694	0.0133	0.9946	0.6768	NA	NA	chicken_pox
rs4959037	chr6	29936307	A/T	1.80E-07	-0.071	0.0136	1.0001	0.2949	0.9992	0.296	chicken_pox
rs4538750	chr6	29935576	A/G	1.80E-07	0.071	0.0136	1	0.7051	NA	NA	chicken_pox
rs200197825	chr6	31344010	D/I	1.80E-07	-0.1108	0.021	0.9995	0.0912	NA	NA	chicken_pox
rs13201284	chr6	29920202	C/T	1.80E-07	-0.0763	0.0146	0.9204	0.343	NA	NA	chicken_pox
rs12200176	chr6	29937148	C/T	1.81E-07	0.0735	0.014	0.9573	0.7171	NA	NA	chicken_pox
rs9266462	chr6	31338768	A/G	1.87E-07	-0.1128	0.0214	0.9803	0.0895	NA	NA	chicken_pox
rs12193110	chr6	29937104	C/T	1.90E-07	-0.0709	0.0136	1	0.2949	0.9999	0.296	chicken_pox
rs28749136	chr6	29908262	C/T	1.90E-07	-0.0948	0.0181	0.6389	0.2497	NA	NA	chicken_pox
rs9266731	chr6	31350505	C/T	1.92E-07	0.1106	0.021	0.9998	0.9087	NA	NA	chicken_pox
rs12195207	chr6	29938507	C/T	1.92E-07	-0.0714	0.0137	0.997	0.287	NA	NA	chicken_pox
rs9266651	chr6	31347458	A/G	1.93E-07	-0.1106	0.021	0.9991	0.0913	NA	NA	chicken_pox
rs9266773	chr6	31352348	C/T	1.93E-07	0.1106	0.021	0.9999	0.9087	0.9986	0.9078	chicken_pox
rs9266778	chr6	31354387	C/T	1.94E-07	-0.1106	0.021	0.999	0.0913	NA	NA	chicken_pox
rs9266644	chr6	31347213	C/T	2.00E-07	-0.1104	0.021	0.9991	0.0913	NA	NA	chicken_pox
rs3115636	chr6	29923421	G/T	2.07E-07	0.0716	0.0138	0.9277	0.6784	NA	NA	chicken_pox
rs9366749	chr6	29765271	A/G	2.08E-07	0.0712	0.0137	0.9654	0.6946	NA	NA	chicken_pox
rs6927487	chr6	29936404	C/T	2.12E-07	0.0707	0.0136	0.9986	0.7055	NA	NA	chicken_pox
rs4391295	chr6	29935590	C/T	2.14E-07	-0.0706	0.0136	0.999	0.2946	NA	NA	chicken_pox
rs6457058	chr6	29784693	C/T	2.15E-07	-0.0743	0.0143	0.9205	0.2824	NA	NA	chicken_pox
rs1611715	chr6	29829482	A/C	2.18E-07	-0.0691	0.0133	1	0.3196	NA	NA	chicken_pox
rs2517708	chr6	29919433	C/T	2.22E-07	-0.075	0.0145	0.9348	0.3464	NA	NA	chicken_pox
rs3094643	chr6	29821268	A/G	2.29E-07	0.069	0.0133	0.9998	0.6804	NA	NA	chicken_pox
rs1611704	chr6	29828467	C/T	2.31E-07	-0.069	0.0133	1	0.3196	0.9989	0.3218	chicken_pox
rs1611702	chr6	29828051	A/G	2.31E-07	-0.069	0.0133	1	0.3196	NA	NA	chicken_pox
rs2517702	chr6	29924889	A/C	2.34E-07	0.069	0.0133	0.9896	0.679	NA	NA	chicken_pox
rs2523763	chr6	29818123	A/G	2.34E-07	0.069	0.0133	0.9981	0.68	NA	NA	chicken_pox
rs9261395	chr6	30065298	A/C	2.43E-07	0.0663	0.0128	0.9988	0.6136	NA	NA	chicken_pox
rs9266756	chr6	31351541	A/G	2.44E-07	-0.1111	0.0213	0.9869	0.0901	NA	NA	chicken_pox
rs9261431	chr6	30086422	C/G	2.46E-07	0.0713	0.0138	0.9983	0.7166	NA	NA	chicken_pox
rs147828653	chr6	31225560	C/G	2.54E-07	0.1488	0.0285	0.8272	0.943	NA	NA	chicken_pox
rs191220855	chr2	200778130	A/G	2.55E-07	-0.0843	0.0163	0.7518	0.2524	NA	NA	chicken_pox
rs374383039	chr6	29908500	D/I	2.61E-07	-0.0986	0.0191	0.6674	0.2511	NA	NA	chicken_pox
rs2734987	chr6	29818229	C/G	2.81E-07	-0.0685	0.0133	0.9977	0.3199	NA	NA	chicken_pox
rs13201160	chr6	29920191	A/C	2.87E-07	-0.0751	0.0146	0.9248	0.3397	NA	NA	chicken_pox
rs9264768	chr6	31250988	C/T	2.88E-07	0.1268	0.0244	0.8832	0.9263	NA	NA	chicken_pox
rs6919409	chr6	31244532	A/G	3.05E-07	0.147	0.0283	0.9998	0.9543	NA	NA	chicken_pox
rs6907206	chr6	31245911	A/G	3.17E-07	0.1468	0.0283	0.9998	0.9543	NA	NA	chicken_pox
rs17198622	chr6	31247995	C/T	3.20E-07	-0.1469	0.0283	0.9987	0.0456	NA	NA	chicken_pox
rs6918237	chr6	31244154	A/C	3.23E-07	-0.1468	0.0283	0.9993	0.0456	NA	NA	chicken_pox
rs11548029	chr6	31248259	A/G	3.28E-07	-0.1468	0.0283	0.9987	0.0456	NA	NA	chicken_pox
rs17198657	chr6	31248360	C/T	3.31E-07	-0.1467	0.0283	0.9987	0.0456	NA	NA	chicken_pox
rs28749157	chr6	29916581	C/T	3.35E-07	-0.0689	0.0135	0.9673	0.3233	NA	NA	chicken_pox
rs2735091	chr6	29921484	C/G	3.39E-07	-0.0727	0.0142	0.8479	0.3362	NA	NA	chicken_pox
rs17198713	chr6	31248739	A/G	3.40E-07	0.1466	0.0283	0.9987	0.9544	NA	NA	chicken_pox
rs57742010	chr6	31247525	A/T	3.45E-07	-0.1464	0.0283	0.9997	0.0457	NA	NA	chicken_pox
rs2735103	chr6	29912796	A/G	3.48E-07	0.0697	0.0136	0.9486	0.6786	0.6318	0.6115	chicken_pox
rs56229786	chr6	31247890	A/T	3.52E-07	0.1463	0.0283	0.9996	0.9544	NA	NA	chicken_pox
rs6911623	chr6	31246323	A/G	3.58E-07	-0.1463	0.0283	0.999	0.0456	NA	NA	chicken_pox
rs28373246	chr6	31243522	A/G	3.64E-07	-0.1463	0.0283	0.9984	0.0456	NA	NA	chicken_pox
rs1136657	chr6	29910538	C/T	3.74E-07	-0.0932	0.0183	0.679	0.2746	0.9581	0	chicken_pox
rs143944172	chr6	31251634	A/G	3.81E-07	-0.146	0.0283	0.9934	0.0458	NA	NA	chicken_pox
rs16896724	chr6	29919963	G/T	3.85E-07	-0.0694	0.0136	0.9289	0.3319	NA	NA	chicken_pox
rs55685705	chr6	31249157	A/G	3.87E-07	0.1459	0.0283	0.9988	0.9544	NA	NA	chicken_pox
rs9266096	chr6	31321413	C/T	3.91E-07	0.1165	0.0227	0.9185	0.9151	NA	NA	chicken_pox
rs58941025	chr6	31249442	A/G	3.95E-07	-0.1458	0.0283	0.9988	0.0456	NA	NA	chicken_pox
rs6594535	chr5	111094074	C/T	4.06E-07	0.067	0.0132	0.9702	0.6539	NA	NA	chicken_pox
rs200628408	chr6	31249990	D/I	4.07E-07	-0.146	0.0284	0.9962	0.0455	NA	NA	chicken_pox
rs73730363	chr6	31246868	C/T	4.08E-07	0.1458	0.0284	0.9983	0.9544	NA	NA	chicken_pox
rs143418926	chr6	31250574	D/I	4.10E-07	0.1456	0.0283	0.9989	0.9544	NA	NA	chicken_pox
rs56714080	chr6	31242999	A/C	4.14E-07	0.1459	0.0284	0.9961	0.9545	NA	NA	chicken_pox
rs56742828	chr6	31250649	C/T	4.16E-07	0.1455	0.0283	0.999	0.9544	NA	NA	chicken_pox
rs9260603	chr6	29922754	C/T	4.30E-07	-0.0662	0.0131	0.917	0.4345	NA	NA	chicken_pox
rs2517703	chr6	29921700	C/T	4.40E-07	-0.0701	0.0138	0.8944	0.3375	NA	NA	chicken_pox
rs73728773	chr6	31251782	C/T	4.42E-07	-0.1452	0.0283	0.9992	0.0456	NA	NA	chicken_pox
rs73728774	chr6	31252075	A/C	4.46E-07	0.1451	0.0283	0.9993	0.9544	NA	NA	chicken_pox
rs9264419	chr6	31230137	A/G	4.52E-07	0.1239	0.0243	0.9207	0.9275	NA	NA	chicken_pox
rs73728776	chr6	31253445	A/G	4.57E-07	-0.145	0.0283	0.9994	0.0456	NA	NA	chicken_pox
rs73728777	chr6	31253458	C/T	4.58E-07	-0.145	0.0283	0.9994	0.0456	NA	NA	chicken_pox
rs73728778	chr6	31253564	C/T	4.59E-07	-0.1449	0.0283	0.9994	0.0456	NA	NA	chicken_pox
rs73728783	chr6	31253914	C/T	4.62E-07	-0.1449	0.0283	0.9995	0.0456	NA	NA	chicken_pox
rs3797737	chr5	111090124	C/G	4.66E-07	0.0672	0.0133	0.9767	0.6701	NA	NA	chicken_pox
rs73728785	chr6	31254372	C/T	4.67E-07	-0.1448	0.0283	0.9996	0.0456	NA	NA	chicken_pox
rs185924983	chr6	31159511	C/T	4.69E-07	-0.1521	0.0297	0.9793	0.042	NA	NA	chicken_pox
rs73728786	chr6	31254683	A/C	4.71E-07	-0.1448	0.0283	0.9996	0.0456	NA	NA	chicken_pox
rs73728788	chr6	31254686	C/T	4.71E-07	0.1448	0.0283	0.9996	0.9544	NA	NA	chicken_pox
rs73728791	chr6	31255052	C/T	4.76E-07	0.1447	0.0283	0.9996	0.9544	NA	NA	chicken_pox
rs2523676	chr6	31435991	C/T	4.77E-07	-0.0845	0.0167	0.9778	0.1625	0.6435	0.2565	chicken_pox
rs28361029	chr6	31220203	A/G	4.87E-07	0.1208	0.0237	0.9851	0.9293	NA	NA	chicken_pox
rs73730350	chr6	31242667	C/T	4.89E-07	-0.1456	0.0285	0.9868	0.0455	NA	NA	chicken_pox
rs17198741	chr6	31256035	A/G	4.90E-07	0.1446	0.0283	0.9998	0.9544	NA	NA	chicken_pox
rs17192400	chr6	31256320	A/T	4.92E-07	-0.1445	0.0283	0.9999	0.0456	NA	NA	chicken_pox
rs17198748	chr6	31256521	A/G	4.93E-07	0.1445	0.0283	0.9999	0.9544	NA	NA	chicken_pox
rs16899160	chr6	31256667	A/G	4.95E-07	0.1445	0.0283	0.9999	0.9544	NA	NA	chicken_pox
rs17192435	chr6	31256722	A/C	4.96E-07	0.1445	0.0283	0.9999	0.9544	NA	NA	chicken_pox
rs3131626	chr6	31415150	A/G	4.97E-07	-0.071	0.0141	0.9617	0.2751	NA	NA	chicken_pox
rs73728794	chr6	31257194	A/G	4.98E-07	-0.1445	0.0283	1	0.0456	NA	NA	chicken_pox
rs2975041	chr6	29920675	C/T	4.99E-07	0.0692	0.0137	0.9261	0.6759	NA	NA	chicken_pox
rs73728796	chr6	31257354	A/G	5.00E-07	0.1444	0.0283	1	0.9544	NA	NA	chicken_pox
rs28744283	chr6	31217622	A/G	5.02E-07	0.1204	0.0237	0.9884	0.9291	NA	NA	chicken_pox
rs28744282	chr6	31216818	A/T	5.05E-07	0.1203	0.0237	0.9885	0.9291	NA	NA	chicken_pox
rs78602870	chr6	31258424	C/T	5.10E-07	-0.1443	0.0283	1	0.0456	NA	NA	chicken_pox
rs3094560	chr6	29736163	A/G	5.11E-07	-0.0648	0.0129	0.9983	0.3673	NA	NA	chicken_pox
rs3132682	chr6	30044388	C/G	5.16E-07	-0.0638	0.0127	1	0.4061	0.9986	0.4071	chicken_pox
rs59603766	chr6	31259155	A/T	5.23E-07	0.1442	0.0283	1	0.9544	NA	NA	chicken_pox
rs17882350	chr6	29910986	A/G	5.24E-07	0.0867	0.0172	0.7706	0.7208	0.978	0.7175	chicken_pox
rs73728799	chr6	31259255	C/T	5.25E-07	0.1442	0.0283	0.9999	0.9544	NA	NA	chicken_pox
rs73728802	chr6	31259263	C/T	5.26E-07	0.1442	0.0283	0.9999	0.9544	NA	NA	chicken_pox
rs147660223	chr6	31259537	D/I	5.33E-07	0.1441	0.0283	0.9999	0.9544	NA	NA	chicken_pox
rs28749166	chr6	29920951	C/T	5.38E-07	-0.0689	0.0137	0.8837	0.362	NA	NA	chicken_pox
rs9264769	chr6	31261961	A/C	5.40E-07	0.1172	0.0231	0.9261	0.9208	NA	NA	chicken_pox
rs28749158	chr6	29916681	A/G	5.48E-07	0.0679	0.0135	0.954	0.6739	NA	NA	chicken_pox
rs34988116	chr6	29916959	D/I	5.54E-07	0.0698	0.0139	0.9241	0.6896	NA	NA	chicken_pox
rs28749139	chr6	29908525	C/T	5.61E-07	0.1134	0.0226	0.5319	0.7804	NA	NA	chicken_pox
rs2735082	chr6	29927936	C/G	5.62E-07	-0.0649	0.0129	0.9896	0.3649	NA	NA	chicken_pox
rs2523753	chr6	29734727	A/G	5.62E-07	-0.0647	0.0129	0.9861	0.3779	NA	NA	chicken_pox
rs73730008	chr6	31260241	G/T	5.63E-07	0.1438	0.0283	0.9996	0.9544	NA	NA	chicken_pox
rs73730013	chr6	31261514	C/T	5.65E-07	0.1438	0.0283	1	0.9544	NA	NA	chicken_pox
rs2975051	chr6	29913734	C/T	5.65E-07	-0.0686	0.0137	0.9439	0.3193	NA	NA	chicken_pox
rs11310284	chr6	29736169	D/I	5.66E-07	0.064	0.0128	0.9988	0.6155	NA	NA	chicken_pox
rs73730014	chr6	31261642	A/C	5.67E-07	0.1438	0.0283	1	0.9544	NA	NA	chicken_pox
rs10947053	chr6	30077584	C/T	5.83E-07	-0.0686	0.0137	0.9986	0.2886	NA	NA	chicken_pox
rs13214982	chr6	29916686	A/G	5.84E-07	-0.0677	0.0135	0.9552	0.3258	NA	NA	chicken_pox
rs113239947	chr6	31461956	A/T	5.96E-07	-0.0742	0.0148	0.9913	0.2248	NA	NA	chicken_pox
rs13215316	chr6	29916679	A/G	5.98E-07	0.0676	0.0135	0.9553	0.6744	NA	NA	chicken_pox
rs115446347	chr6	31301732	C/T	6.04E-07	0.1376	0.0273	0.8202	0.9397	NA	NA	chicken_pox
rs7382061	chr6	30047965	C/T	6.05E-07	-0.0634	0.0127	0.9995	0.4051	0.9994	0.4055	chicken_pox
rs28749159	chr6	29916765	A/G	6.09E-07	0.067	0.0134	0.9677	0.6716	NA	NA	chicken_pox
rs2735098	chr6	29915124	A/C	6.31E-07	0.0666	0.0133	0.9796	0.6729	NA	NA	chicken_pox
rs2735097	chr6	29915301	A/C	6.36E-07	0.0666	0.0133	0.9801	0.6729	1	0.6698	chicken_pox
rs9261424	chr6	30080994	C/G	6.56E-07	0.0683	0.0137	0.9995	0.7115	NA	NA	chicken_pox
rs2517721	chr6	29915408	G/T	6.63E-07	-0.0665	0.0133	0.9797	0.3271	NA	NA	chicken_pox
rs4959041	chr6	30077967	C/T	6.67E-07	0.0683	0.0137	1	0.7116	0.9979	0.7106	chicken_pox
rs113629572	chr6	31252019	C/G	6.68E-07	0.1481	0.0294	0.9726	0.9565	NA	NA	chicken_pox
rs2735046	chr6	29734098	A/G	6.69E-07	0.0636	0.0128	0.9988	0.6151	0.9813	0.6226	chicken_pox
rs2517719	chr6	29916253	C/G	6.71E-07	0.0668	0.0134	0.9705	0.6737	NA	NA	chicken_pox
rs6909253	chr6	30055643	G/T	6.76E-07	0.0632	0.0127	1	0.5955	0.9657	0.5978	chicken_pox
rs6909437	chr6	30055799	C/T	6.77E-07	0.0632	0.0127	0.9999	0.5955	NA	NA	chicken_pox
rs1136702	chr6	29911092	G/T	6.78E-07	-0.087	0.0175	0.7543	0.2736	NA	NA	chicken_pox
rs2735093	chr6	29917800	A/C	6.79E-07	0.0666	0.0134	0.9718	0.6728	NA	NA	chicken_pox
rs28744276	chr6	31201206	A/G	6.85E-07	0.1183	0.0236	0.9963	0.9288	NA	NA	chicken_pox
rs28993377	chr6	29920400	D/I	6.86E-07	0.0687	0.0138	0.9213	0.6779	NA	NA	chicken_pox
rs28361022	chr6	31205812	C/T	6.88E-07	0.1183	0.0236	0.9967	0.9288	NA	NA	chicken_pox
rs28361024	chr6	31208733	A/G	6.92E-07	0.1183	0.0236	0.9965	0.9288	NA	NA	chicken_pox
rs2284163	chr6	30079015	G/T	6.93E-07	-0.0681	0.0137	0.9991	0.2893	NA	NA	chicken_pox
rs2517712	chr6	29918173	C/T	6.95E-07	0.0666	0.0134	0.9721	0.6733	NA	NA	chicken_pox
rs114652772	chr6	31252026	A/C	6.96E-07	-0.148	0.0294	0.9718	0.0434	NA	NA	chicken_pox
rs9261439	chr6	30090337	A/G	7.01E-07	0.068	0.0137	0.9996	0.7074	NA	NA	chicken_pox
rs9264949	chr6	31274795	C/T	7.02E-07	-0.1113	0.0222	0.9411	0.086	NA	NA	chicken_pox
rs9261438	chr6	30089280	C/T	7.03E-07	-0.0679	0.0137	0.9996	0.2926	0.9988	0.2944	chicken_pox
rs2517715	chr6	29917439	C/T	7.04E-07	0.0664	0.0134	0.9744	0.6732	0.9869	0.672	chicken_pox
rs28744275	chr6	31200557	A/G	7.06E-07	0.1182	0.0236	0.9969	0.9288	NA	NA	chicken_pox
rs28749167	chr6	29921034	C/T	7.12E-07	0.0683	0.0137	0.909	0.6639	0.3407	0.6593	chicken_pox
rs2523754	chr6	29734477	A/G	7.15E-07	-0.0637	0.0128	0.9938	0.3814	NA	NA	chicken_pox
rs9404955	chr6	29913912	C/T	7.19E-07	-0.0669	0.0135	0.9634	0.3265	NA	NA	chicken_pox
rs2916805	chr6	29917503	C/G	7.22E-07	0.0665	0.0134	0.9712	0.674	NA	NA	chicken_pox
rs2975045	chr6	29917496	A/G	7.22E-07	0.0665	0.0134	0.9716	0.6739	NA	NA	chicken_pox
rs2975048	chr6	29914011	G/T	7.28E-07	-0.0669	0.0135	0.9638	0.3263	NA	NA	chicken_pox
rs4713267	chr6	29923116	C/T	7.54E-07	-0.0668	0.0135	0.8618	0.4388	NA	NA	chicken_pox
rs7742981	chr6	31278956	C/T	7.67E-07	0.1291	0.0258	0.9238	0.9388	NA	NA	chicken_pox
rs2975050	chr6	29913817	C/T	7.76E-07	-0.0674	0.0136	0.9498	0.3229	NA	NA	chicken_pox
rs41562012	chr6	31238179	C/T	7.84E-07	-0.1482	0.0296	0.9654	0.0431	NA	NA	chicken_pox
rs2517685	chr6	29931035	G/T	7.85E-07	-0.0642	0.013	0.9949	0.3571	NA	NA	chicken_pox
rs9404954	chr6	29913881	C/T	7.90E-07	0.0668	0.0135	0.9603	0.6736	NA	NA	chicken_pox
rs2734971	chr6	29834449	A/G	7.99E-07	0.0628	0.0127	0.9809	0.5485	0.7935	0.4982	chicken_pox
rs13192355	chr6	29921863	C/T	8.04E-07	0.0706	0.0143	0.8613	0.676	NA	NA	chicken_pox
rs114499435	chr6	31253618	A/G	8.08E-07	0.147	0.0294	0.9653	0.9561	NA	NA	chicken_pox
rs2743936	chr6	29781011	A/T	8.10E-07	0.0646	0.0131	0.9974	0.6551	NA	NA	chicken_pox
rs2571393	chr6	29924386	C/T	8.18E-07	0.0644	0.013	0.9448	0.6002	NA	NA	chicken_pox
rs2975047	chr6	29914399	A/G	8.23E-07	0.0666	0.0135	0.9658	0.6744	NA	NA	chicken_pox
rs2916804	chr6	29914304	A/G	8.23E-07	-0.0665	0.0135	0.9665	0.3258	NA	NA	chicken_pox
rs3016022	chr6	29914412	A/G	8.23E-07	-0.0666	0.0135	0.9658	0.3256	NA	NA	chicken_pox
rs28749156	chr6	29913135	C/G	8.33E-07	0.0668	0.0135	0.9586	0.6749	0.9488	0.6297	chicken_pox
rs11421756	chr6	29918310	D/I	8.36E-07	-0.067	0.0136	0.9537	0.3219	NA	NA	chicken_pox
rs113997854	chr6	31272827	C/T	8.49E-07	-0.1192	0.0239	0.9935	0.0668	NA	NA	chicken_pox
rs6457144	chr6	30063368	A/T	8.49E-07	-0.0626	0.0127	0.9995	0.4043	NA	NA	chicken_pox
rs2735089	chr6	29924359	A/G	8.56E-07	-0.0643	0.013	0.945	0.4003	NA	NA	chicken_pox
rs2394736	chr6	30062133	A/T	8.64E-07	-0.0626	0.0127	0.9993	0.4043	NA	NA	chicken_pox
rs2523409	chr6	29775662	A/G	8.78E-07	-0.0638	0.013	0.9992	0.3574	0.9555	0.3337	chicken_pox
rs80053068	chr6	31270026	C/T	8.81E-07	0.1182	0.0238	0.9935	0.932	NA	NA	chicken_pox
rs73728496	chr6	31232566	A/C	8.90E-07	0.1425	0.0286	0.9988	0.9552	NA	NA	chicken_pox
rs2975058	chr6	29912595	A/G	8.91E-07	0.0672	0.0136	0.945	0.6759	0.958	0.6482	chicken_pox
rs73730325	chr6	31234150	A/G	8.95E-07	0.1424	0.0286	0.9989	0.9552	NA	NA	chicken_pox
rs13215306	chr6	29916655	A/G	9.02E-07	0.0662	0.0134	0.9657	0.6751	NA	NA	chicken_pox
rs73728489	chr6	31232125	C/T	9.04E-07	-0.1424	0.0286	0.9979	0.0448	NA	NA	chicken_pox
rs6908556	chr6	31270951	A/C	9.12E-07	0.1177	0.0237	0.9997	0.9321	NA	NA	chicken_pox
rs6913294	chr6	31271124	A/G	9.15E-07	0.1177	0.0237	0.9999	0.9321	0.9914	0.9264	chicken_pox
rs4523128	chr6	31269382	C/T	9.16E-07	0.1177	0.0237	1	0.9321	NA	NA	chicken_pox
rs73730046	chr6	31271220	A/G	9.18E-07	0.1177	0.0237	0.9999	0.9321	NA	NA	chicken_pox
rs2394967	chr6	31269129	A/G	9.18E-07	0.1177	0.0237	1	0.9321	NA	NA	chicken_pox
rs1059686	chr6	29912147	C/T	9.20E-07	-0.0685	0.0139	0.9137	0.323	NA	NA	chicken_pox
rs9265736	chr6	31302348	C/T	9.33E-07	0.1511	0.0305	0.6738	0.9291	NA	NA	chicken_pox
rs9265903	chr6	31313482	A/G	9.35E-07	-0.1151	0.0232	0.9215	0.0798	NA	NA	chicken_pox
rs446049	chr6	29806786	A/T	9.41E-07	-0.0666	0.0136	0.9786	0.3099	NA	NA	chicken_pox
rs6918887	chr6	31272133	A/G	9.44E-07	-0.1176	0.0237	0.9997	0.0679	NA	NA	chicken_pox
rs2854001	chr6	31323012	A/G	9.93E-07	0.0786	0.016	0.9471	0.8051	NA	NA	chicken_pox
rs6905036	chr6	31273146	C/T	1.01E-06	0.1173	0.0237	0.999	0.9321	NA	NA	chicken_pox
rs9391669	chr6	29914057	C/G	1.01E-06	-0.0663	0.0135	0.946	0.3343	NA	NA	chicken_pox
rs73730049	chr6	31273743	C/T	1.02E-06	-0.1173	0.0237	0.9989	0.0679	NA	NA	chicken_pox
rs112761503	chr6	31231182	A/G	1.04E-06	0.1424	0.0288	0.9882	0.9552	NA	NA	chicken_pox
rs75571369	chr6	31229882	A/G	1.04E-06	-0.1426	0.0288	0.9851	0.0448	NA	NA	chicken_pox
rs186640535	chr6	31231085	A/C	1.05E-06	-0.1447	0.0292	0.9699	0.0441	NA	NA	chicken_pox
rs116138749	chr6	31229202	C/T	1.05E-06	-0.1426	0.0288	0.9824	0.0449	NA	NA	chicken_pox
rs113766203	chr6	31230774	G/T	1.05E-06	-0.1425	0.0288	0.9863	0.0448	NA	NA	chicken_pox
rs6930299	chr6	31270468	G/T	1.06E-06	0.1177	0.0239	0.9945	0.9325	NA	NA	chicken_pox
rs73728482	chr6	31229579	C/T	1.07E-06	-0.1424	0.0288	0.9841	0.0448	NA	NA	chicken_pox
rs17198867	chr6	31265971	G/T	1.10E-06	-0.1168	0.0237	0.9997	0.0679	NA	NA	chicken_pox
rs17198881	chr6	31265998	C/T	1.10E-06	-0.1168	0.0237	0.9997	0.0679	NA	NA	chicken_pox
rs17192456	chr6	31265564	A/G	1.11E-06	-0.1168	0.0237	0.9998	0.0679	NA	NA	chicken_pox
rs17198804	chr6	31265508	C/T	1.11E-06	-0.1168	0.0237	0.9998	0.0679	NA	NA	chicken_pox
rs58742490	chr6	31265376	A/G	1.12E-06	0.1168	0.0237	0.9998	0.9321	NA	NA	chicken_pox
rs13215305	chr6	29916650	A/G	1.13E-06	0.0656	0.0134	0.967	0.6751	NA	NA	chicken_pox
rs4260781	chr6	31312437	C/T	1.14E-06	-0.0653	0.0134	0.867	0.4848	NA	NA	chicken_pox
rs2905765	chr6	29904492	A/T	1.14E-06	-0.0819	0.0168	0.6381	0.3171	NA	NA	chicken_pox
rs17198168	chr6	31228638	A/T	1.15E-06	0.1422	0.0288	0.9823	0.9552	NA	NA	chicken_pox
rs2735049	chr6	29733390	C/T	1.15E-06	-0.0633	0.013	0.9955	0.3546	NA	NA	chicken_pox
rs73730015	chr6	31262053	A/T	1.17E-06	-0.1395	0.0283	0.9954	0.0463	NA	NA	chicken_pox
rs1611156	chr6	29790905	A/G	1.17E-06	0.0636	0.0131	0.999	0.6552	NA	NA	chicken_pox
rs1049724	chr6	31236862	C/T	1.17E-06	-0.1423	0.0289	0.9821	0.0448	0.9743	0.0435	chicken_pox
rs2735030	chr6	29775950	A/C	1.17E-06	-0.0636	0.0131	0.9988	0.3442	NA	NA	chicken_pox
rs41548117	chr6	31237100	D/I	1.18E-06	0.1423	0.0289	0.9819	0.9552	NA	NA	chicken_pox
rs41562921	chr6	31237254	C/T	1.18E-06	-0.1423	0.0289	0.9818	0.0448	0.7717	0.2212	chicken_pox
rs2517931	chr6	29733838	A/T	1.18E-06	0.0632	0.013	0.9966	0.6457	NA	NA	chicken_pox
rs77607283	chr6	31305600	A/G	1.18E-06	-0.1351	0.0275	0.7674	0.0629	NA	NA	chicken_pox
rs17191650	chr6	31228064	A/G	1.19E-06	0.1422	0.0289	0.98	0.9552	NA	NA	chicken_pox
rs112683537	chr6	31304935	C/T	1.20E-06	-0.1347	0.0274	0.7555	0.0644	NA	NA	chicken_pox
rs3130901	chr6	31419065	A/T	1.21E-06	-0.0653	0.0134	0.999	0.3087	NA	NA	chicken_pox
rs2523668	chr6	31438096	A/C	1.26E-06	0.0877	0.018	0.9941	0.8659	NA	NA	chicken_pox
rs73728840	chr6	31305377	C/T	1.26E-06	0.135	0.0275	0.7525	0.936	NA	NA	chicken_pox
rs3099837	chr6	31417463	A/G	1.30E-06	0.0672	0.0138	0.9806	0.7161	NA	NA	chicken_pox
rs2844844	chr6	29735533	C/T	1.30E-06	0.0634	0.0131	0.9978	0.6557	NA	NA	chicken_pox
rs73728842	chr6	31306263	A/T	1.31E-06	0.1349	0.0276	0.7638	0.9371	NA	NA	chicken_pox
rs2743930	chr6	29787976	G/T	1.32E-06	0.0633	0.0131	0.9991	0.6552	NA	NA	chicken_pox
rs80244499	chr6	31231036	A/C	1.32E-06	-0.1433	0.0292	0.9724	0.044	NA	NA	chicken_pox
rs188748750	chr6	31234682	A/G	1.33E-06	0.1484	0.0303	0.9442	0.9579	NA	NA	chicken_pox
rs41540318	chr6	31238334	C/T	1.37E-06	-0.1421	0.029	0.9733	0.0448	NA	NA	chicken_pox
rs13229143	chr7	87219481	C/G	1.37E-06	-0.0603	0.0125	0.9968	0.4855	0.9988	0.4874	chicken_pox
rs73728843	chr6	31306296	A/G	1.37E-06	-0.1347	0.0276	0.7599	0.0632	NA	NA	chicken_pox
rs915667	chr6	29798140	A/G	1.39E-06	0.0608	0.0126	0.9986	0.4535	NA	NA	chicken_pox
rs2735043	chr6	29737074	C/T	1.40E-06	-0.0632	0.0131	0.9983	0.3445	NA	NA	chicken_pox
rs181054171	chr6	31231623	A/G	1.43E-06	0.1563	0.0319	0.9316	0.9622	NA	NA	chicken_pox
rs144473273	chr6	31228364	C/G	1.44E-06	0.1411	0.0289	0.9792	0.9552	NA	NA	chicken_pox
rs143445669	chr6	31226486	A/T	1.45E-06	0.1424	0.0292	0.9665	0.9554	NA	NA	chicken_pox
rs1059520	chr6	29911207	A/G	1.45E-06	0.0713	0.0148	0.8198	0.673	NA	NA	chicken_pox
rs2844843	chr6	29737677	C/T	1.45E-06	0.0631	0.0131	0.9985	0.6554	NA	NA	chicken_pox
rs144200042	chr6	31226576	A/G	1.49E-06	-0.1423	0.0292	0.9669	0.0446	NA	NA	chicken_pox
rs3115587	chr6	29903459	C/T	1.52E-06	0.0953	0.0198	0.5657	0.6492	NA	NA	chicken_pox
rs2735048	chr6	29733701	A/G	1.55E-06	0.0629	0.0131	0.9964	0.6552	NA	NA	chicken_pox
rs148908245	chr6	31224780	C/T	1.55E-06	0.1437	0.0295	0.9549	0.956	NA	NA	chicken_pox
rs9265530	chr6	31297990	A/G	1.59E-06	-0.1528	0.0315	0.6331	0.0714	NA	NA	chicken_pox
rs9261394	chr6	30064562	A/G	1.60E-06	0.061	0.0127	0.9967	0.5924	0.9982	0.59	chicken_pox
rs58490916	chr6	31270386	C/T	1.60E-06	0.1053	0.0217	0.9903	0.9163	NA	NA	chicken_pox
rs147109807	chr6	31284353	A/G	1.66E-06	-0.1315	0.0271	0.8546	0.06	NA	NA	chicken_pox
rs150529393	chr6	29749503	G/T	1.66E-06	-0.0629	0.0131	0.9919	0.345	NA	NA	chicken_pox
rs188003338	chr6	31285413	C/T	1.68E-06	0.1327	0.0274	0.8391	0.9396	NA	NA	chicken_pox
rs1611190	chr6	29771298	A/T	1.70E-06	-0.0626	0.0131	0.9989	0.3447	NA	NA	chicken_pox
rs186455495	chr6	31278815	A/T	1.71E-06	0.1213	0.0251	0.8843	0.9316	NA	NA	chicken_pox
rs9264757	chr6	31248170	A/G	1.71E-06	0.108	0.0223	0.9645	0.9172	NA	NA	chicken_pox
rs201348246	chr6	31199379	D/I	1.73E-06	0.1387	0.0286	0.9887	0.9546	NA	NA	chicken_pox
rs151088241	chr6	31271277	D/I	1.76E-06	-0.118	0.0244	0.9715	0.0659	NA	NA	chicken_pox
6:29942190:GT_G	chr6	29942190	D/I	1.84E-06	0.0673	0.0141	0.8456	0.6465	NA	NA	chicken_pox
rs3820881	chr2	201254049	C/G	2.06E-06	-0.0774	0.0162	0.9535	0.1834	NA	NA	chicken_pox
rs16966870	chr13	106220787	C/G	2.06E-06	1.6639	0.3231	0.8988	0.9997	NA	NA	chicken_pox
rs73728845	chr6	31307181	C/G	2.08E-06	0.1335	0.0278	0.7496	0.9369	NA	NA	chicken_pox
rs9264804	chr6	31270530	A/G	2.10E-06	-0.0667	0.014	0.9671	0.2762	NA	NA	chicken_pox
rs9263868	chr6	31168397	A/G	2.13E-06	0.0763	0.016	0.9948	0.8204	NA	NA	chicken_pox
rs150081844	chr4	164851163	C/T	2.14E-06	-0.2328	0.0503	0.8055	0.978	NA	NA	chicken_pox
rs58527464	chr13	106222349	A/G	2.16E-06	-1.6611	0.3232	0.9098	3.00E-04	NA	NA	chicken_pox
rs143009074	chr6	29924287	D/I	2.21E-06	-0.0725	0.0153	0.8407	0.2656	NA	NA	chicken_pox
rs9265981	chr6	31316079	A/C	2.29E-06	-0.0657	0.0139	0.9841	0.2788	NA	NA	chicken_pox
rs28771377	chr6	31308594	A/T	2.33E-06	0.085	0.0181	0.756	0.2055	NA	NA	chicken_pox
6:31416662:CA_C	chr6	31416662	D/I	2.34E-06	0.0644	0.0136	1	0.708	NA	NA	chicken_pox
rs3128982	chr6	31417191	A/G	2.35E-06	-0.0644	0.0136	1	0.292	0.9997	0.2953	chicken_pox
rs28771376	chr6	31308592	A/G	2.39E-06	-0.085	0.0181	0.7563	0.7947	NA	NA	chicken_pox
rs28771375	chr6	31308590	G/T	2.39E-06	0.085	0.0181	0.7563	0.2053	NA	NA	chicken_pox
rs3099836	chr6	31418070	A/C	2.39E-06	-0.0643	0.0136	0.9997	0.292	NA	NA	chicken_pox
rs112993766	chr6	31307939	G/T	2.45E-06	-0.1326	0.0278	0.7487	0.0633	NA	NA	chicken_pox
rs2523610	chr6	31322220	C/T	2.52E-06	-0.0741	0.0157	0.9316	0.2095	NA	NA	chicken_pox
rs3130902	chr6	31419905	C/T	2.53E-06	-0.0642	0.0136	0.9996	0.292	NA	NA	chicken_pox
rs9267093	chr6	31414262	A/T	2.57E-06	-0.0642	0.0136	0.9991	0.2919	NA	NA	chicken_pox
rs112186120	chr13	106228089	C/G	2.58E-06	1.6461	0.3226	0.8889	0.9997	NA	NA	chicken_pox
rs115456947	chr6	31276647	C/T	2.61E-06	-0.1126	0.0237	0.9374	0.0733	NA	NA	chicken_pox
rs80171014	chr6	31308346	A/T	2.62E-06	0.1323	0.0279	0.7489	0.9369	NA	NA	chicken_pox
rs73728825	chr6	31303975	A/G	2.67E-06	0.1387	0.0292	0.7255	0.9404	NA	NA	chicken_pox
rs1111462	chr6	31270084	A/G	2.67E-06	-0.0652	0.0138	0.9792	0.2833	NA	NA	chicken_pox
rs73730053	chr6	31277826	A/T	2.75E-06	0.1125	0.0238	0.936	0.9268	NA	NA	chicken_pox
rs41560121	chr6	31239653	A/C	2.76E-06	0.1368	0.0288	0.9918	0.9554	NA	NA	chicken_pox
rs113428862	chr6	31308479	A/G	2.82E-06	0.1319	0.0279	0.7486	0.9369	NA	NA	chicken_pox
rs12198625	chr6	29936795	C/T	2.84E-06	0.0683	0.0145	0.9348	0.7385	NA	NA	chicken_pox
rs140436805	chr6	31308618	D/I	3.04E-06	0.1315	0.0279	0.7484	0.9368	NA	NA	chicken_pox
rs115934738	chr6	31304337	C/T	3.05E-06	0.1403	0.0297	0.7293	0.943	NA	NA	chicken_pox
rs142090224	chr6	30783487	C/T	3.09E-06	-0.1169	0.0248	0.7993	0.0804	NA	NA	chicken_pox
rs9265997	chr6	31316609	C/T	3.10E-06	-0.1069	0.0227	0.9505	0.0823	NA	NA	chicken_pox
rs9266018	chr6	31317223	A/T	3.10E-06	0.1069	0.0227	0.951	0.9177	NA	NA	chicken_pox
rs151341100	chr6	31239601	C/T	3.15E-06	-0.1387	0.0294	0.9733	0.0437	NA	NA	chicken_pox
rs111235459	chr10	110098286	D/I	3.19E-06	0.1047	0.0223	0.9699	0.9167	NA	NA	chicken_pox
rs12195208	chr6	29908426	C/T	3.20E-06	-0.0756	0.0162	0.6906	0.3266	NA	NA	chicken_pox
rs3915971	chr6	31269348	A/G	3.20E-06	-0.0666	0.0143	1.0001	0.2477	0.9998	0.2483	chicken_pox
rs1736941	chr6	29793310	A/G	3.21E-06	0.0589	0.0127	0.9936	0.4547	NA	NA	chicken_pox
rs113681141	chr13	106228333	G/T	3.26E-06	-1.7294	0.3432	0.9126	3.00E-04	NA	NA	chicken_pox
rs142546527	chr6	31223216	C/G	3.26E-06	-0.1398	0.0296	0.9561	0.0437	NA	NA	chicken_pox
rs9265816	chr6	31310832	A/G	3.31E-06	-0.0912	0.0195	0.7255	0.2119	NA	NA	chicken_pox
rs41544813	chr6	31239297	C/G	3.31E-06	0.1365	0.029	0.979	0.9555	NA	NA	chicken_pox
6:31435812:G_GA	chr6	31435812	D/I	3.37E-06	-0.0629	0.0135	0.8968	0.3695	NA	NA	chicken_pox
rs115878234	chr6	31192110	A/G	3.40E-06	0.135	0.0287	0.9987	0.9553	NA	NA	chicken_pox
rs12202296	chr6	29908469	C/T	3.41E-06	0.0754	0.0162	0.6916	0.6733	NA	NA	chicken_pox
rs114070457	chr6	31206695	C/T	3.46E-06	-0.1353	0.0288	0.9999	0.0444	NA	NA	chicken_pox
rs116135181	chr6	31207822	A/G	3.47E-06	0.1353	0.0288	0.9997	0.9556	NA	NA	chicken_pox
rs79537176	chr13	106216994	A/G	3.48E-06	1.6666	0.3307	0.8849	0.9997	NA	NA	chicken_pox
rs9264955	chr6	31275583	C/T	3.49E-06	-0.1052	0.0225	0.9343	0.0847	NA	NA	chicken_pox
rs139587602	chr6	31210279	C/T	3.52E-06	-0.1352	0.0288	0.9993	0.0444	NA	NA	chicken_pox
rs114210995	chr6	31210638	A/G	3.53E-06	0.1352	0.0288	0.9991	0.9556	NA	NA	chicken_pox
rs13203830	chr6	29908804	A/G	3.56E-06	0.0749	0.0161	0.6962	0.6725	NA	NA	chicken_pox
rs115304035	chr6	31304563	A/G	3.56E-06	0.1372	0.0293	0.7294	0.9409	NA	NA	chicken_pox
rs1611144	chr6	29799354	A/G	3.58E-06	0.0584	0.0126	0.9897	0.4779	NA	NA	chicken_pox
rs144747718	chr18	31991522	D/I	3.58E-06	-0.0892	0.0191	0.9363	0.1258	NA	NA	chicken_pox
rs144478677	chr6	31202581	C/G	3.61E-06	0.1351	0.0288	0.999	0.9556	NA	NA	chicken_pox
rs114343342	chr6	31210006	A/G	3.62E-06	0.135	0.0288	0.9992	0.9556	NA	NA	chicken_pox
rs116615123	chr6	31203923	A/G	3.63E-06	-0.1351	0.0288	0.999	0.0444	NA	NA	chicken_pox
rs115057643	chr6	31188995	C/G	3.65E-06	0.1346	0.0287	0.9989	0.9553	NA	NA	chicken_pox
rs56761367	chr6	31282629	C/T	3.70E-06	-0.1174	0.0251	0.8933	0.0688	NA	NA	chicken_pox
rs6941926	chr6	31281229	C/G	3.70E-06	-0.1167	0.025	0.9016	0.0689	NA	NA	chicken_pox
rs56006638	chr6	31282934	A/G	3.70E-06	-0.1175	0.0251	0.892	0.0687	NA	NA	chicken_pox
rs150314604	chr6	31201376	C/T	3.73E-06	-0.1349	0.0288	0.999	0.0444	NA	NA	chicken_pox
rs116011117	chr6	31194753	C/T	3.80E-06	0.1343	0.0287	0.9954	0.9552	NA	NA	chicken_pox
rs7771432	chr6	31280750	C/T	3.83E-06	-0.1164	0.0249	0.9028	0.069	0.9577	0.0596	chicken_pox
rs28749133	chr6	29908093	A/G	3.89E-06	0.075	0.0162	0.6874	0.6716	NA	NA	chicken_pox
rs201507061	chr10	110098285	D/I	3.99E-06	0.1043	0.0224	0.9648	0.9172	NA	NA	chicken_pox
rs149162659	chr6	31191744	A/G	4.01E-06	0.134	0.0287	0.9985	0.9553	NA	NA	chicken_pox
rs28749129	chr6	29907644	C/T	4.11E-06	-0.075	0.0162	0.6843	0.3278	NA	NA	chicken_pox
rs116780006	chr6	31199765	C/T	4.14E-06	-0.1343	0.0288	0.999	0.0444	NA	NA	chicken_pox
rs28749124	chr6	29907565	C/T	4.17E-06	-0.0749	0.0163	0.684	0.3281	NA	NA	chicken_pox
rs28749131	chr6	29907895	A/G	4.18E-06	0.0747	0.0162	0.6903	0.6732	NA	NA	chicken_pox
rs28749141	chr6	29909044	C/G	4.22E-06	0.0744	0.0161	0.6977	0.676	NA	NA	chicken_pox
rs116069039	chr6	31198493	A/G	4.23E-06	-0.1342	0.0288	0.999	0.0444	NA	NA	chicken_pox
rs28749132	chr6	29907976	A/G	4.25E-06	0.0746	0.0162	0.6903	0.6728	NA	NA	chicken_pox
rs9264954	chr6	31275395	A/G	4.41E-06	0.1038	0.0224	0.9376	0.9149	NA	NA	chicken_pox
rs13207054	chr6	29908967	A/G	4.42E-06	0.0738	0.016	0.7002	0.6693	NA	NA	chicken_pox
rs7024375	chr9	102861613	G/T	4.43E-06	-0.0756	0.0166	0.9798	0.8183	0.9981	0.823	chicken_pox
rs115851658	chr6	31287110	G/T	4.44E-06	-0.1526	0.0328	0.6797	0.0511	NA	NA	chicken_pox
rs2249571	chr6	29792575	A/G	4.46E-06	0.0581	0.0127	0.9941	0.4425	NA	NA	chicken_pox
rs28993375	chr6	29907950	D/I	4.48E-06	0.0747	0.0162	0.6869	0.6746	NA	NA	chicken_pox
rs199503244	chr6	31220200	D/I	4.50E-06	-0.134	0.0288	0.9917	0.0446	NA	NA	chicken_pox
rs2844806	chr6	29933439	C/T	4.56E-06	0.0576	0.0126	0.9994	0.5313	0.9993	0.5294	chicken_pox
rs112444018	chr13	106227349	A/G	4.62E-06	1.6495	0.3313	0.9371	0.9997	NA	NA	chicken_pox
rs3828914	chr6	31465819	C/T	4.62E-06	-0.0615	0.0134	1	0.3091	0.9995	0.3084	chicken_pox
rs9260144	chr6	29910839	C/T	4.64E-06	-0.0727	0.0159	0.7682	0.3776	NA	NA	chicken_pox
rs150543164	chr6	31227236	C/G	4.65E-06	-0.1437	0.031	0.9256	0.0416	NA	NA	chicken_pox
rs4582416	chr6	31216162	C/T	4.67E-06	-0.1337	0.0288	0.9912	0.0447	NA	NA	chicken_pox
rs28749134	chr6	29908158	C/T	4.67E-06	-0.0767	0.0167	0.6509	0.325	NA	NA	chicken_pox
rs114506115	chr6	31220426	A/G	4.75E-06	0.1337	0.0288	0.9912	0.9554	NA	NA	chicken_pox
rs28749120	chr6	29907313	A/G	4.76E-06	0.0751	0.0164	0.6757	0.6756	NA	NA	chicken_pox
rs116506047	chr6	31220440	A/G	4.77E-06	-0.1337	0.0288	0.9912	0.0446	NA	NA	chicken_pox
rs114418536	chr6	31220648	C/G	4.78E-06	-0.1337	0.0289	0.9909	0.0446	NA	NA	chicken_pox
rs73728872	chr6	31315146	G/T	4.86E-06	0.1149	0.0249	0.925	0.9338	NA	NA	chicken_pox
rs73731021	chr6	31288607	C/G	4.87E-06	-0.1351	0.0292	0.7078	0.0632	NA	NA	chicken_pox
rs200274960	chr6	42245640	D/I	4.93E-06	0.2133	0.0459	0.5791	0.9709	NA	NA	chicken_pox
rs28749119	chr6	29907201	C/T	4.95E-06	-0.0746	0.0163	0.6803	0.3265	NA	NA	chicken_pox
rs114475062	chr6	31127745	A/C	4.96E-06	0.1471	0.0318	0.9992	0.964	NA	NA	chicken_pox
rs9380147	chr6	29839485	A/G	4.98E-06	0.1032	0.0225	0.6572	0.87	NA	NA	chicken_pox
rs28749117	chr6	29907159	A/G	5.00E-06	-0.0749	0.0164	0.6762	0.3245	NA	NA	chicken_pox
rs1325163	chr10	45230823	C/T	5.00E-06	-0.0747	0.0165	0.9569	0.8088	NA	NA	chicken_pox
rs148548680	chr6	31203317	D/I	5.06E-06	0.1366	0.0295	0.9783	0.9569	NA	NA	chicken_pox
rs9368614	chr6	29906783	C/T	5.11E-06	-0.0747	0.0164	0.6722	0.3276	NA	NA	chicken_pox
rs1610707	chr6	29782048	A/C	5.24E-06	-0.0598	0.0132	0.9795	0.6306	NA	NA	chicken_pox
rs1610677	chr6	29789171	C/T	5.32E-06	-0.0572	0.0126	0.9991	0.5261	NA	NA	chicken_pox
rs2904760	chr6	29906724	A/G	5.32E-06	-0.0747	0.0164	0.6711	0.327	NA	NA	chicken_pox
rs2442718	chr6	31322402	C/T	5.40E-06	-0.0637	0.014	0.9329	0.3055	0.6635	0.3159	chicken_pox
rs7180705	chr15	36347198	A/G	5.42E-06	-0.0645	0.0141	0.9605	0.271	NA	NA	chicken_pox
rs76269511	chr6	31290813	C/T	5.43E-06	-0.143	0.0311	0.6762	0.0584	NA	NA	chicken_pox
rs2517729	chr6	29906380	A/G	5.46E-06	-0.075	0.0165	0.6677	0.3248	NA	NA	chicken_pox
rs75241102	chr13	106229966	C/T	5.50E-06	-1.6342	0.3307	0.9564	3.00E-04	NA	NA	chicken_pox
rs10900101	chr10	45223617	C/T	5.51E-06	-0.0753	0.0167	0.9434	0.8113	NA	NA	chicken_pox
rs3737306	chr10	45247418	A/G	5.54E-06	0.0753	0.0167	0.9207	0.1941	NA	NA	chicken_pox
rs9266790	chr6	31358450	A/T	5.55E-06	0.0937	0.0205	0.9131	0.8914	NA	NA	chicken_pox
rs28749118	chr6	29907164	G/T	5.57E-06	-0.075	0.0165	0.6695	0.3219	NA	NA	chicken_pox
rs17191405	chr6	31221014	A/C	5.60E-06	0.1328	0.0289	0.9905	0.9554	NA	NA	chicken_pox
rs73728869	chr6	31314432	A/G	5.64E-06	0.1143	0.0249	0.9117	0.933	NA	NA	chicken_pox
rs76731240	chr6	31314492	C/T	5.66E-06	0.115	0.0251	0.9067	0.9335	NA	NA	chicken_pox
rs201996823	chr6	42245634	D/I	5.70E-06	-0.22	0.0477	0.5904	0.0263	NA	NA	chicken_pox
rs28771368	chr6	31308420	A/G	5.71E-06	-0.0872	0.0193	0.7994	0.7839	NA	NA	chicken_pox
rs118166269	chr11	29930558	C/G	5.72E-06	-0.2368	0.0511	0.7301	0.018	NA	NA	chicken_pox
rs9278333	chr6	29796234	D/I	5.73E-06	-0.057	0.0126	0.9975	0.5249	NA	NA	chicken_pox
rs28771369	chr6	31308431	A/G	5.75E-06	0.0872	0.0193	0.7471	0.2141	NA	NA	chicken_pox
rs114346141	chr6	30034289	C/T	5.84E-06	0.1098	0.024	0.9807	0.9307	NA	NA	chicken_pox
rs140417451	chr6	31462725	D/I	5.87E-06	-0.0621	0.0137	0.9364	0.3242	NA	NA	chicken_pox
rs78772617	chr13	106231522	C/T	5.88E-06	1.6286	0.3305	0.9664	0.9997	NA	NA	chicken_pox
rs3828912	chr6	31465726	A/C	5.97E-06	0.0603	0.0133	0.9949	0.6779	0.9997	0.6776	chicken_pox
rs7900039	chr10	110103018	G/T	5.97E-06	0.0957	0.021	0.973	0.9049	NA	NA	chicken_pox
rs143871426	chr6	31222479	A/G	5.98E-06	0.1525	0.0332	0.8893	0.9626	NA	NA	chicken_pox
rs10900102	chr10	45223683	A/G	5.99E-06	0.0738	0.0164	0.9539	0.1937	NA	NA	chicken_pox
rs78404095	chr9	29964182	G/T	6.01E-06	-0.3908	0.0908	0.9815	0.9935	NA	NA	chicken_pox
rs201205380	chr10	66819107	D/I	6.04E-06	0.9012	0.222	0.6923	0.0027	NA	NA	chicken_pox
rs13198419	chr6	29906981	C/G	6.08E-06	0.074	0.0163	0.6767	0.6735	NA	NA	chicken_pox
rs74160658	chr10	123418403	A/G	6.11E-06	0.9762	0.2012	0.7536	0.9992	NA	NA	chicken_pox
rs73728860	chr6	31313882	G/T	6.15E-06	-0.1144	0.025	0.9155	0.066	NA	NA	chicken_pox
rs73728850	chr6	31312091	C/T	6.15E-06	0.1208	0.0264	0.8299	0.9355	NA	NA	chicken_pox
rs1632934	chr6	29797899	C/T	6.17E-06	-0.0567	0.0126	0.9993	0.5257	0.9574	0.5104	chicken_pox
rs372607547	chr6	31314043	D/I	6.19E-06	0.1143	0.025	0.9164	0.934	NA	NA	chicken_pox
rs73728863	chr6	31314224	A/G	6.21E-06	0.1142	0.025	0.9169	0.934	NA	NA	chicken_pox
rs73728862	chr6	31314150	A/G	6.21E-06	0.1142	0.025	0.9169	0.934	NA	NA	chicken_pox
rs1632932	chr6	29798039	A/G	6.26E-06	-0.0567	0.0126	0.9993	0.5257	0.9899	0.6422	chicken_pox
rs1625907	chr6	29796152	C/G	6.27E-06	-0.0567	0.0126	0.9994	0.5248	NA	NA	chicken_pox
rs1632941	chr6	29796685	C/T	6.28E-06	-0.0567	0.0126	0.9981	0.5261	0.9726	0.5419	chicken_pox
rs1736912	chr6	29797951	A/G	6.30E-06	0.0567	0.0126	0.9993	0.4743	NA	NA	chicken_pox
rs201951608	chr6	29990088	D/I	6.32E-06	-0.1143	0.025	0.9403	0.0662	NA	NA	chicken_pox
rs1632933	chr6	29797933	C/T	6.32E-06	0.0567	0.0126	0.9994	0.4743	0.9728	0.4586	chicken_pox
rs12208867	chr6	30026236	A/G	6.32E-06	0.1095	0.024	0.9786	0.9306	NA	NA	chicken_pox
rs1632937	chr6	29797553	C/G	6.33E-06	-0.0567	0.0126	0.9994	0.5257	0.7936	0.4816	chicken_pox
rs1632938	chr6	29796986	A/G	6.35E-06	-0.0567	0.0126	0.9994	0.5257	NA	NA	chicken_pox
rs112212730	chr18	31906434	A/G	6.35E-06	-0.1942	0.0422	0.7863	0.0261	NA	NA	chicken_pox
rs1632939	chr6	29796935	A/G	6.36E-06	-0.0567	0.0126	0.9994	0.5257	NA	NA	chicken_pox
rs1736923	chr6	29796838	A/G	6.36E-06	0.0567	0.0126	0.9994	0.4743	NA	NA	chicken_pox
rs28749137	chr6	29908308	C/T	6.40E-06	-0.0731	0.0162	0.6894	0.3311	NA	NA	chicken_pox
rs1611173	chr6	29778240	C/T	6.42E-06	0.0594	0.0131	0.9917	0.6585	NA	NA	chicken_pox
rs79813650	chr6	31092451	C/T	6.44E-06	-0.1079	0.0237	0.9936	0.0715	NA	NA	chicken_pox
rs1233333	chr6	29795421	A/G	6.45E-06	-0.0567	0.0126	0.9981	0.5261	NA	NA	chicken_pox
rs1624337	chr6	29796306	A/G	6.47E-06	-0.0566	0.0126	0.9994	0.5257	0.8679	0.5211	chicken_pox
rs200593554	chr6	31307693	D/I	6.48E-06	-0.1018	0.0227	0.7087	0.8328	NA	NA	chicken_pox
rs2735022	chr6	29794933	A/G	6.50E-06	0.0566	0.0126	0.9995	0.4744	NA	NA	chicken_pox
rs73728849	chr6	31311506	A/G	6.51E-06	0.1208	0.0265	0.8088	0.9342	NA	NA	chicken_pox
rs1632946	chr6	29794860	C/T	6.55E-06	0.0566	0.0126	0.9997	0.4743	NA	NA	chicken_pox
rs28380865	chr6	31312172	C/T	6.55E-06	-0.0757	0.0169	0.863	0.7894	NA	NA	chicken_pox
rs10900106	chr10	45238135	C/T	6.55E-06	-0.0743	0.0166	0.9391	0.8081	NA	NA	chicken_pox
rs1632944	chr6	29794989	A/G	6.56E-06	-0.0566	0.0126	0.9996	0.5257	NA	NA	chicken_pox
rs35674592	chr6	29794956	G/T	6.56E-06	0.0566	0.0126	0.9996	0.4743	NA	NA	chicken_pox
rs2249863	chr6	29794906	G/T	6.57E-06	-0.0566	0.0126	0.9997	0.5257	NA	NA	chicken_pox
rs1130355	chr6	29795993	A/G	6.61E-06	-0.0566	0.0126	0.9981	0.5261	NA	NA	chicken_pox
rs28749135	chr6	29908179	C/T	6.68E-06	-0.0744	0.0165	0.6732	0.3218	NA	NA	chicken_pox
rs1630185	chr6	29795657	A/G	6.71E-06	-0.0565	0.0126	0.9996	0.5257	NA	NA	chicken_pox
rs7910819	chr10	110093251	C/T	6.71E-06	0.1015	0.0223	0.9656	0.9168	0.9997	0.9153	chicken_pox
rs1630223	chr6	29795636	A/G	6.71E-06	-0.0565	0.0126	0.9995	0.5257	NA	NA	chicken_pox
rs1610680	chr6	29791493	A/G	6.76E-06	-0.0565	0.0126	0.9999	0.5258	NA	NA	chicken_pox
rs1611160	chr6	29791736	C/T	6.77E-06	0.0565	0.0126	0.9999	0.4742	NA	NA	chicken_pox
rs9368615	chr6	29906813	G/T	6.83E-06	-0.0735	0.0163	0.6715	0.331	NA	NA	chicken_pox
rs1736933	chr6	29795136	A/C	6.84E-06	0.0565	0.0126	0.9997	0.4743	NA	NA	chicken_pox
rs1632947	chr6	29794658	A/G	6.85E-06	-0.0565	0.0126	0.9998	0.5258	NA	NA	chicken_pox
rs1610679	chr6	29791256	C/T	6.87E-06	0.0568	0.0126	0.9885	0.4694	NA	NA	chicken_pox
rs145811423	chr9	29963025	D/I	6.90E-06	-0.3884	0.0908	0.9997	0.9936	NA	NA	chicken_pox
rs41555414	chr6	31237040	A/T	6.91E-06	-0.1433	0.0315	0.9308	0.0403	NA	NA	chicken_pox
rs28380867	chr6	31312190	A/G	6.91E-06	-0.0759	0.017	0.8588	0.791	NA	NA	chicken_pox
rs75942627	chr9	29967800	A/C	6.91E-06	0.3929	0.0918	0.9727	0.0064	NA	NA	chicken_pox
rs28753035	chr6	31307688	C/G	6.94E-06	-0.1019	0.0228	0.6994	0.8319	NA	NA	chicken_pox
rs79467903	chr11	76560182	C/T	6.99E-06	0.1056	0.0233	0.7057	0.8901	NA	NA	chicken_pox
rs62490346	chr8	10227910	C/T	7.01E-06	-0.0848	0.0187	0.9737	0.1239	NA	NA	chicken_pox
rs201925464	chr11	29994920	D/I	7.02E-06	0.2429	0.0528	0.7182	0.9833	NA	NA	chicken_pox
rs76636637	chr9	29964076	C/T	7.04E-06	-0.3886	0.0909	0.9955	0.9936	NA	NA	chicken_pox
rs28380868	chr6	31312194	A/G	7.04E-06	-0.0758	0.0169	0.8593	0.7907	NA	NA	chicken_pox
9:29968386:T_TA	chr9	29968386	D/I	7.05E-06	0.3928	0.0919	0.9711	0.0064	NA	NA	chicken_pox
rs115633086	chr10	66845939	C/T	7.07E-06	0.898	0.223	0.7182	0.0025	NA	NA	chicken_pox
rs80181422	chr10	110092460	C/T	7.08E-06	-0.1013	0.0224	0.9648	0.0832	NA	NA	chicken_pox
rs79387205	chr9	29964221	C/T	7.09E-06	-0.3887	0.0909	0.9941	0.9936	NA	NA	chicken_pox
rs112854135	chr6	31120016	A/G	7.09E-06	0.1438	0.0316	0.7834	0.9523	NA	NA	chicken_pox
rs1611157	chr6	29791220	C/T	7.10E-06	0.0564	0.0126	0.9996	0.4741	NA	NA	chicken_pox
rs16966898	chr13	106233555	C/T	7.10E-06	1.5475	0.3165	0.9919	0.9997	0.9997	0.9997	chicken_pox
rs71515732	chr8	37755638	C/G	7.10E-06	-0.1951	0.0443	0.8238	0.9723	NA	NA	chicken_pox
rs1632951	chr6	29792958	G/T	7.11E-06	-0.0564	0.0126	0.9991	0.526	NA	NA	chicken_pox
rs28771378	chr6	31308617	A/G	7.13E-06	-0.0775	0.0173	0.7781	0.777	NA	NA	chicken_pox
rs77002601	chr9	29965182	A/G	7.15E-06	0.3895	0.0912	0.9884	0.0064	NA	NA	chicken_pox
rs2394973	chr6	31311862	C/G	7.20E-06	0.121	0.0267	0.8382	0.9375	NA	NA	chicken_pox
rs1736938	chr6	29793590	A/G	7.21E-06	0.0563	0.0126	0.9999	0.4726	NA	NA	chicken_pox
rs17773790	chr18	67203278	A/C	7.23E-06	-0.061	0.0136	0.9972	0.6947	0.9996	0.694	chicken_pox
rs184460994	chr5	146029095	C/T	7.24E-06	-0.3347	0.0725	0.7384	0.0087	NA	NA	chicken_pox
rs76839362	chr9	29962579	C/T	7.24E-06	0.3881	0.0909	0.9984	0.0063	NA	NA	chicken_pox
rs1736936	chr6	29794317	A/G	7.24E-06	-0.0563	0.0126	0.9999	0.5274	0.9995	0.5295	chicken_pox
rs191085112	chr8	108889504	C/T	7.30E-06	-0.338	0.0783	0.6627	0.989	NA	NA	chicken_pox
rs28367864	chr6	31309371	A/T	7.33E-06	-0.0879	0.0197	0.8122	0.8002	NA	NA	chicken_pox
rs9260057	chr6	29908252	A/G	7.38E-06	0.0748	0.0166	0.6469	0.6675	NA	NA	chicken_pox
rs79404873	chr9	29961805	A/G	7.43E-06	0.3891	0.0912	0.9929	0.0063	NA	NA	chicken_pox
rs28753065	chr6	31308392	C/T	7.43E-06	0.0868	0.0195	0.7965	0.2124	NA	NA	chicken_pox
rs117090858	chr6	99230656	C/T	7.60E-06	-0.1363	0.0301	0.7747	0.0543	NA	NA	chicken_pox
rs2534659	chr6	31472149	A/G	7.67E-06	0.0582	0.013	0.9863	0.3726	NA	NA	chicken_pox
rs114088084	chr6	31314095	C/T	7.75E-06	-0.1142	0.0253	0.9198	0.0642	NA	NA	chicken_pox
rs28753031	chr6	31307641	G/T	7.78E-06	-0.1009	0.0227	0.7031	0.8311	NA	NA	chicken_pox
rs6930510	chr6	31462844	A/G	7.82E-06	0.0599	0.0134	0.9615	0.6636	NA	NA	chicken_pox
rs13418383	chr2	66216292	C/T	7.84E-06	-0.06	0.0135	0.9977	0.6753	NA	NA	chicken_pox
rs9267110	chr6	31416360	C/G	7.91E-06	0.0621	0.0139	0.987	0.7203	NA	NA	chicken_pox
rs59276918	chr10	110091776	C/T	8.02E-06	-0.1008	0.0224	0.9641	0.0832	NA	NA	chicken_pox
rs28753012	chr6	31307062	C/T	8.07E-06	-0.0783	0.0176	0.7627	0.782	NA	NA	chicken_pox
rs76843715	chr18	67022462	G/T	8.25E-06	0.1181	0.0268	0.9574	0.0649	NA	NA	chicken_pox
rs73728851	chr6	31312201	A/G	8.27E-06	0.1182	0.0262	0.8352	0.9347	NA	NA	chicken_pox
rs28587960	chr6	31467603	A/G	8.30E-06	-0.0639	0.0143	0.9174	0.289	0.9075	0.3524	chicken_pox
rs7764623	chr6	31279093	A/G	8.32E-06	-0.1099	0.0244	0.8733	0.075	NA	NA	chicken_pox
rs199474436	chr6	29910730	A/T	8.33E-06	0.0674	0.0151	0.7428	0.627	NA	NA	chicken_pox
rs9265257	chr6	31291237	A/C	8.38E-06	-0.1174	0.0261	0.6599	0.1162	NA	NA	chicken_pox
rs12616396	chr2	66215688	A/G	8.43E-06	-0.0598	0.0135	0.9978	0.6752	NA	NA	chicken_pox
rs151117102	chr4	180041176	A/G	8.43E-06	-0.3131	0.0682	0.8319	0.0077	NA	NA	chicken_pox
rs2523586	chr6	31327435	G/T	8.44E-06	0.0631	0.0141	0.9945	0.7424	0.9519	0.7565	chicken_pox
rs115600475	chr6	31117381	A/G	8.44E-06	0.1474	0.0326	0.9902	0.9659	NA	NA	chicken_pox
rs78370280	chr13	106233662	C/T	8.49E-06	1.5905	0.3281	0.9753	0.9997	NA	NA	chicken_pox
rs6714233	chr2	66215208	C/T	8.51E-06	0.0597	0.0135	0.9978	0.3248	NA	NA	chicken_pox
rs17031256	chr2	66215617	C/T	8.51E-06	0.0597	0.0135	0.9976	0.3247	NA	NA	chicken_pox
rs6729418	chr2	66215169	C/T	8.57E-06	-0.0597	0.0135	0.9978	0.6752	NA	NA	chicken_pox
rs2523675	chr6	31436032	A/G	8.59E-06	-0.0586	0.0132	0.972	0.6299	NA	NA	chicken_pox
rs13401108	chr2	66215149	A/C	8.62E-06	-0.0597	0.0135	0.9978	0.6752	NA	NA	chicken_pox
rs9267384	chr6	31467540	A/G	8.64E-06	0.0615	0.0138	0.95	0.6925	NA	NA	chicken_pox
rs13426476	chr2	66215145	A/G	8.66E-06	0.0597	0.0134	0.9978	0.3248	NA	NA	chicken_pox
rs114128482	chr6	31312031	A/G	8.81E-06	0.1198	0.0267	0.823	0.9362	NA	NA	chicken_pox
rs114259589	chr6	31313303	C/T	8.81E-06	0.1163	0.0259	0.8733	0.9357	NA	NA	chicken_pox
rs2894210	chr6	31312024	A/G	8.81E-06	0.1198	0.0267	0.823	0.9362	NA	NA	chicken_pox
rs6739615	chr2	66215056	A/G	8.82E-06	0.0596	0.0134	0.9979	0.3248	NA	NA	chicken_pox
rs148383084	chr8	108965899	C/T	8.98E-06	-0.3415	0.0799	0.677	0.9897	NA	NA	chicken_pox
rs3215482	chr6	29796126	D/I	9.03E-06	0.0561	0.0126	0.9884	0.4681	NA	NA	chicken_pox
rs3915970	chr6	31269460	C/T	9.03E-06	0.0865	0.0193	0.9998	0.8899	NA	NA	chicken_pox
rs71757905	chr6	30982090	D/I	9.13E-06	0.1098	0.0245	0.9669	0.9329	NA	NA	chicken_pox
rs9404952	chr6	29804165	A/G	9.14E-06	0.056	0.0126	0.9991	0.579	0.9968	0.5788	chicken_pox
rs9267111	chr6	31416379	A/G	9.25E-06	-0.0616	0.0138	0.9877	0.2802	NA	NA	chicken_pox
rs9267393	chr6	31469365	A/C	9.26E-06	0.0591	0.0133	0.9936	0.6782	0.9817	0.7171	chicken_pox
rs13386347	chr2	66218087	A/T	9.30E-06	0.061	0.0138	0.9599	0.3175	NA	NA	chicken_pox
rs4690854	chr4	157036526	C/T	9.44E-06	-0.0622	0.014	0.9859	0.2675	NA	NA	chicken_pox
rs147228368	chr6	134058077	C/T	9.54E-06	-1.2908	0.3492	0.7905	0.9989	NA	NA	chicken_pox
rs145259468	chr8	108983708	A/T	9.62E-06	-0.3412	0.0801	0.675	0.9897	NA	NA	chicken_pox
rs3869065	chr6	29987474	C/G	9.62E-06	0.0554	0.0125	0.9999	0.5093	NA	NA	chicken_pox
rs144031019	chr7	6263909	C/T	9.64E-06	-0.9455	0.2023	0.5246	0.0014	NA	NA	chicken_pox
rs138527682	chr6	31226768	C/G	9.74E-06	0.1409	0.0314	0.9162	0.9589	NA	NA	chicken_pox
rs6821792	chr4	157047739	A/T	9.74E-06	0.0627	0.0141	0.9661	0.7321	NA	NA	chicken_pox
rs17192533	chr6	31266085	C/G	9.83E-06	-0.0862	0.0193	0.9996	0.11	NA	NA	chicken_pox
rs28753033	chr6	31307656	A/G	9.90E-06	-0.0992	0.0226	0.7066	0.83	NA	NA	chicken_pox
rs2188526	chr7	87220562	C/T	9.91E-06	0.0553	0.0125	0.9999	0.4677	0.9452	0.4428	chicken_pox
rs3132120	chr6	29996734	A/T	9.95E-06	-0.0555	0.0126	0.9904	0.4988	NA	NA	chicken_pox
rs4621381	chr4	157050142	C/T	9.97E-06	-0.0627	0.0141	0.9622	0.2681	NA	NA	chicken_pox
rs2517714	chr6	29917881	C/T	9.98E-06	-0.0571	0.0129	0.9683	0.4	NA	NA	chicken_pox
rs2523815	chr6	29840243	A/G	1.00E-05	-0.0584	0.0132	0.9635	0.3585	NA	NA	chicken_pox
rs75869106	chr10	110096038	A/C	1.00E-05	-0.0933	0.021	0.968	0.0956	NA	NA	chicken_pox
rs1480604	chr10	45227693	C/T	1.01E-05	-0.0722	0.0164	0.9608	0.8094	NA	NA	chicken_pox
rs1484472	chr2	66213513	A/G	1.01E-05	0.0592	0.0134	0.9984	0.3249	NA	NA	chicken_pox
rs61834082	chr1	213228232	C/T	1.01E-05	0.1285	0.0287	0.9664	0.9514	NA	NA	chicken_pox
rs6457126	chr6	29983039	C/T	1.02E-05	0.0552	0.0125	1	0.5093	0.9988	0.5076	chicken_pox
rs726666	chr2	66212408	A/G	1.02E-05	-0.0591	0.0134	0.9989	0.6751	NA	NA	chicken_pox
rs201324253	chr7	87217262	D/I	1.02E-05	-0.0572	0.013	0.9261	0.5234	NA	NA	chicken_pox
rs1843134	chr2	66213404	A/T	1.02E-05	-0.0592	0.0134	0.9985	0.6751	NA	NA	chicken_pox
rs1858923	chr7	87221216	A/G	1.03E-05	0.0551	0.0125	0.9998	0.4678	0.9996	0.4673	chicken_pox
rs3094144	chr6	30000520	A/C	1.03E-05	-0.0552	0.0125	1	0.4908	NA	NA	chicken_pox
rs190485719	chr6	91765545	C/T	1.03E-05	-0.4802	0.1041	0.6043	0.0044	NA	NA	chicken_pox
rs190434878	chr8	108977280	C/T	1.03E-05	-0.3525	0.0831	0.6543	0.9901	NA	NA	chicken_pox
rs2855809	chr6	31470352	A/T	1.04E-05	0.0575	0.0131	0.9996	0.3623	0.7841	0.3443	chicken_pox
rs726665	chr2	66212288	C/G	1.04E-05	0.0591	0.0134	0.9989	0.3249	NA	NA	chicken_pox
rs28380881	chr6	31312505	C/G	1.04E-05	-0.0729	0.0166	0.8831	0.7876	NA	NA	chicken_pox
rs11358926	chr2	66213168	D/I	1.04E-05	-0.0591	0.0134	0.9987	0.6751	NA	NA	chicken_pox
2:146034408:G_GA	chr2	146034408	D/I	1.04E-05	-0.0647	0.0147	0.7504	0.5925	NA	NA	chicken_pox
rs2855807	chr6	31469323	C/T	1.04E-05	-0.0575	0.0131	0.9996	0.6377	0.9886	0.6387	chicken_pox
rs28380882	chr6	31312506	C/G	1.04E-05	-0.0729	0.0166	0.8831	0.7876	NA	NA	chicken_pox
rs7588742	chr2	66212873	A/T	1.04E-05	-0.0591	0.0134	0.9987	0.6751	NA	NA	chicken_pox
rs112406037	chr18	31777524	C/T	1.04E-05	-0.1931	0.043	0.8279	0.0237	NA	NA	chicken_pox
rs199969293	chr6	29936700	D/I	1.04E-05	0.0614	0.0139	0.832	0.5921	NA	NA	chicken_pox
rs2534674	chr6	31465103	C/T	1.05E-05	0.0574	0.0131	0.9999	0.3623	NA	NA	chicken_pox
rs2516426	chr6	31472308	C/T	1.05E-05	-0.0574	0.0131	0.9996	0.6376	NA	NA	chicken_pox
6:29970905:T_TG	chr6	29970905	D/I	1.06E-05	0.0552	0.0125	0.9985	0.5075	NA	NA	chicken_pox
rs145436922	chr6	31223052	A/C	1.06E-05	0.1296	0.0291	0.8881	0.9504	NA	NA	chicken_pox
rs2534666	chr6	31468546	A/G	1.06E-05	-0.0574	0.0131	0.9979	0.6371	0.7223	0.5202	chicken_pox
rs2240619	chr6	29975453	A/C	1.06E-05	-0.0551	0.0125	1	0.4907	0.9943	0.4923	chicken_pox
rs7070868	chr10	45240220	A/G	1.07E-05	-0.0727	0.0166	0.94	0.8092	NA	NA	chicken_pox
rs2523591	chr6	31326960	A/G	1.07E-05	0.0557	0.0126	0.9878	0.5765	0.997	0.5683	chicken_pox
rs6923777	chr6	29967302	A/G	1.07E-05	0.0551	0.0125	0.9981	0.5095	NA	NA	chicken_pox
rs79892789	chr6	29903888	A/T	1.09E-05	0.0834	0.0189	0.5031	0.6822	NA	NA	chicken_pox
rs2534676	chr6	31464029	C/T	1.09E-05	-0.0573	0.0131	0.9995	0.6376	NA	NA	chicken_pox
rs3115635	chr6	29980493	C/T	1.09E-05	0.0552	0.0125	0.9952	0.5111	NA	NA	chicken_pox
rs114345219	chr6	31107209	A/G	1.09E-05	0.1372	0.0308	0.9936	0.961	NA	NA	chicken_pox
rs33959627	chr6	30002335	A/G	1.09E-05	0.0693	0.0157	0.9912	0.8059	NA	NA	chicken_pox
rs9261244	chr6	30018015	A/G	1.09E-05	-0.055	0.0125	0.9999	0.4908	NA	NA	chicken_pox
rs112217759	chr10	110100120	C/T	1.11E-05	0.0915	0.0207	0.9518	0.899	NA	NA	chicken_pox
rs12212039	chr6	30068195	C/T	1.11E-05	-0.1038	0.0234	0.9866	0.0728	NA	NA	chicken_pox
rs4713264	chr6	29905989	C/T	1.11E-05	0.0729	0.0166	0.6558	0.6723	NA	NA	chicken_pox
rs3098018	chr6	29999109	C/T	1.11E-05	-0.0551	0.0125	0.9949	0.4925	NA	NA	chicken_pox
rs61834091	chr1	213243483	C/T	1.12E-05	0.1268	0.0285	0.9785	0.9512	NA	NA	chicken_pox
rs4434465	chr6	31313157	A/G	1.12E-05	-0.114	0.0257	0.8704	0.0658	NA	NA	chicken_pox
rs10503407	chr8	10228633	C/G	1.12E-05	-0.0828	0.0187	0.9662	0.1255	NA	NA	chicken_pox
rs77698865	chr19	24366080	C/G	1.13E-05	0.1391	0.0312	0.9859	0.9622	NA	NA	chicken_pox
rs7895327	chr10	45237208	C/T	1.13E-05	-0.0724	0.0166	0.9439	0.8095	NA	NA	chicken_pox
rs7088026	chr10	45222410	A/C	1.14E-05	0.0713	0.0163	0.9784	0.1896	NA	NA	chicken_pox
rs28752996	chr6	31306679	C/T	1.14E-05	0.0788	0.018	0.7653	0.2056	NA	NA	chicken_pox
rs191879642	chr8	3884116	A/C	1.14E-05	-0.5554	0.1204	0.9466	0.002	NA	NA	chicken_pox
rs3121594	chr6	30002441	C/G	1.14E-05	0.0549	0.0125	1	0.5093	NA	NA	chicken_pox
rs10793555	chr10	45223070	C/T	1.14E-05	-0.0713	0.0163	0.9765	0.8103	NA	NA	chicken_pox
rs2523946	chr6	29941943	C/T	1.15E-05	-0.055	0.0125	1	0.4463	0.9991	0.4465	chicken_pox
rs76295542	chr19	24370162	A/G	1.15E-05	0.139	0.0312	0.9816	0.9621	NA	NA	chicken_pox
rs149970102	chr13	47191644	C/T	1.16E-05	0.7694	0.1914	0.7861	0.0028	NA	NA	chicken_pox
rs28380863	chr6	31311819	A/G	1.16E-05	-0.0715	0.0164	0.8886	0.781	NA	NA	chicken_pox
rs116966878	chr19	24399654	A/C	1.17E-05	0.1388	0.0312	0.9721	0.9616	NA	NA	chicken_pox
rs9267367	chr6	31464289	A/G	1.17E-05	-0.0588	0.0134	0.9877	0.32	NA	NA	chicken_pox
rs61834087	chr1	213237974	C/T	1.17E-05	0.1262	0.0284	0.9695	0.9504	NA	NA	chicken_pox
rs57352598	chr1	213183220	C/T	1.17E-05	-0.1226	0.0276	0.9846	0.0516	NA	NA	chicken_pox
rs58482452	chr1	213182250	C/T	1.18E-05	-0.1226	0.0276	0.9845	0.0516	NA	NA	chicken_pox
rs437941	chr6	29941769	A/G	1.18E-05	0.0549	0.0125	0.9992	0.5535	NA	NA	chicken_pox
rs9267426	chr6	31476363	A/G	1.18E-05	0.1174	0.0265	0.9849	0.945	0.9928	0.948	chicken_pox
rs28753026	chr6	31307568	A/T	1.19E-05	-0.1043	0.024	0.6882	0.8468	NA	NA	chicken_pox
rs1611165	chr6	29792114	C/T	1.19E-05	-0.0553	0.0126	0.985	0.4819	NA	NA	chicken_pox
rs59892045	chr1	213172634	A/G	1.20E-05	0.1225	0.0276	0.9842	0.9484	NA	NA	chicken_pox
rs2844804	chr6	29942126	G/T	1.20E-05	0.0549	0.0125	1	0.5537	0.9986	0.5529	chicken_pox
rs142821158	chr6	31231810	A/G	1.21E-05	0.1274	0.0288	0.9334	0.952	NA	NA	chicken_pox
rs28771382	chr6	31308706	A/G	1.21E-05	0.0739	0.017	0.7939	0.2298	NA	NA	chicken_pox
rs80141630	chr18	32012127	A/G	1.22E-05	0.1955	0.0438	0.8322	0.9774	NA	NA	chicken_pox
rs185092442	chr2	51406053	C/T	1.22E-05	-0.3474	0.0823	0.6265	0.9883	NA	NA	chicken_pox
rs28749107	chr6	29904298	A/G	1.23E-05	0.0831	0.019	0.599	0.7036	NA	NA	chicken_pox
rs4982957	chr14	24986124	A/G	1.23E-05	0.0976	0.0222	0.7169	0.8803	NA	NA	chicken_pox
rs393282	chr6	29942497	C/T	1.23E-05	-0.0549	0.0126	0.9948	0.4466	NA	NA	chicken_pox
rs76471232	chr1	213185719	C/T	1.24E-05	0.1223	0.0276	0.9843	0.9483	NA	NA	chicken_pox
rs4555334	chr2	66209919	C/T	1.24E-05	0.0586	0.0134	0.9979	0.3241	NA	NA	chicken_pox
rs192643059	chr13	47187381	C/T	1.25E-05	0.656	0.162	0.6127	0.0047	NA	NA	chicken_pox
rs17194188	chr6	30064702	C/T	1.25E-05	-0.1025	0.0232	0.9809	0.0743	NA	NA	chicken_pox
rs10520048	chr15	36345304	C/T	1.26E-05	-0.0618	0.0141	0.9921	0.2598	0.9985	0.2575	chicken_pox
rs28771381	chr6	31308687	A/G	1.26E-05	0.0738	0.017	0.7928	0.2295	NA	NA	chicken_pox
6:29942706:C_CCT	chr6	29942706	D/I	1.27E-05	-0.0579	0.0133	0.916	0.4066	NA	NA	chicken_pox
rs3131622	chr6	31420500	G/T	1.27E-05	0.0549	0.0126	0.9994	0.5781	0.9994	0.5766	chicken_pox
rs4307215	chr6	31259188	G/T	1.29E-05	0.0827	0.0191	0.8113	0.2166	NA	NA	chicken_pox
rs9260590	chr6	29922536	A/G	1.30E-05	0.086	0.0197	0.6296	0.746	NA	NA	chicken_pox
rs28753029	chr6	31307600	A/G	1.31E-05	-0.1035	0.0239	0.7011	0.8497	NA	NA	chicken_pox
rs142510042	chr19	24334492	G/T	1.31E-05	0.1384	0.0313	0.966	0.9616	NA	NA	chicken_pox
rs4398261	chr2	66209626	A/G	1.31E-05	-0.0585	0.0135	0.9977	0.6761	0.9629	0.687	chicken_pox
rs41277162	chr1	213167537	C/T	1.31E-05	-0.1221	0.0277	0.9806	0.0516	NA	NA	chicken_pox
rs41277160	chr1	213167124	A/G	1.31E-05	-0.1221	0.0277	0.9799	0.0516	NA	NA	chicken_pox
rs28771374	chr6	31308547	A/C	1.32E-05	0.0761	0.0176	0.7674	0.2172	NA	NA	chicken_pox
rs2534663	chr6	31469933	A/G	1.33E-05	0.0568	0.0131	0.9552	0.4018	NA	NA	chicken_pox
rs3132471	chr6	31419201	A/G	1.33E-05	0.0548	0.0126	0.9997	0.5781	NA	NA	chicken_pox
rs28753028	chr6	31307587	A/T	1.33E-05	-0.1037	0.024	0.7026	0.8509	NA	NA	chicken_pox
rs3130900	chr6	31418355	G/T	1.33E-05	-0.0548	0.0126	0.9999	0.4219	NA	NA	chicken_pox
rs61834089	chr1	213241271	A/C	1.34E-05	0.1255	0.0285	0.9772	0.9509	NA	NA	chicken_pox
rs74546847	chr18	31883295	C/T	1.35E-05	-0.1909	0.043	0.826	0.0237	NA	NA	chicken_pox
rs112659818	chr1	213208535	C/T	1.36E-05	-0.1258	0.0286	0.9758	0.0489	NA	NA	chicken_pox
rs147405097	chr6	131449833	A/G	1.36E-05	-0.2749	0.0653	0.9103	0.9878	NA	NA	chicken_pox
rs2523945	chr6	29942324	C/T	1.36E-05	0.0545	0.0125	0.9989	0.5541	0.9622	0.5456	chicken_pox
rs76823502	chr1	213240081	A/G	1.36E-05	0.1254	0.0285	0.977	0.9509	NA	NA	chicken_pox
rs192085690	chr15	81195587	C/T	1.37E-05	4.4628	1.6416	0.6182	0.0087	NA	NA	chicken_pox
rs79628532	chr1	240692775	C/G	1.37E-05	1.1046	0.2842	0.519	0.0023	NA	NA	chicken_pox
rs2517830	chr6	29829566	G/T	1.38E-05	0.111	0.0253	0.8472	0.9283	0.995	0.9278	chicken_pox
rs4111380	chr10	110093901	C/T	1.38E-05	0.0919	0.021	0.9677	0.9044	NA	NA	chicken_pox
rs61834088	chr1	213238555	G/T	1.38E-05	-0.1253	0.0285	0.9768	0.0491	NA	NA	chicken_pox
rs28749109	chr6	29904408	C/G	1.39E-05	-0.0811	0.0186	0.6187	0.3017	NA	NA	chicken_pox
rs2517730	chr6	29906109	A/T	1.39E-05	0.0716	0.0165	0.6642	0.6704	NA	NA	chicken_pox
rs9267351	chr6	31463118	A/T	1.39E-05	-0.0578	0.0133	0.9974	0.324	NA	NA	chicken_pox
rs13419219	chr2	126562946	A/G	1.40E-05	-0.0728	0.0167	0.7359	0.247	NA	NA	chicken_pox
rs9261006	chr6	29964363	C/T	1.40E-05	-0.0544	0.0125	0.9974	0.4902	NA	NA	chicken_pox
rs28771373	chr6	31308536	A/G	1.40E-05	-0.0758	0.0175	0.767	0.7818	NA	NA	chicken_pox
rs72713771	chr1	186376799	A/G	1.41E-05	-0.3859	0.0859	0.5877	0.0071	NA	NA	chicken_pox
rs148680962	chr2	223220227	A/G	1.42E-05	-0.2517	0.0568	0.6368	0.0173	NA	NA	chicken_pox
rs7383388	chr6	31246823	A/T	1.42E-05	-0.0567	0.013	0.9621	0.3737	NA	NA	chicken_pox
rs28749105	chr6	29904096	A/G	1.42E-05	-0.0737	0.017	0.5906	0.361	NA	NA	chicken_pox
rs10036771	chr5	52504492	C/T	1.42E-05	9.6964	6.1525	0.7437	4.00E-04	NA	NA	chicken_pox
rs11646734	chr16	10205788	A/G	1.43E-05	0.0565	0.013	0.9668	0.3922	NA	NA	chicken_pox
rs61834086	chr1	213237125	C/T	1.43E-05	0.1251	0.0285	0.9765	0.9509	NA	NA	chicken_pox
rs199502542	chr6	30006521	D/I	1.43E-05	0.0548	0.0126	0.9811	0.5021	NA	NA	chicken_pox
rs6457121	chr6	29963065	A/G	1.43E-05	0.0544	0.0125	0.9975	0.5099	0.9284	0.5463	chicken_pox
rs6457120	chr6	29957078	A/G	1.44E-05	0.0544	0.0125	0.9952	0.5098	NA	NA	chicken_pox
rs55795929	chr2	66214201	A/C	1.44E-05	0.0582	0.0135	0.9973	0.3239	NA	NA	chicken_pox
rs61834076	chr1	213221251	C/T	1.44E-05	-0.1254	0.0286	0.9747	0.049	NA	NA	chicken_pox
rs61834072	chr1	213209902	A/C	1.46E-05	-0.1253	0.0285	0.9762	0.049	NA	NA	chicken_pox
rs370621364	chr6	30017927	D/I	1.46E-05	0.0583	0.0135	0.8738	0.4506	NA	NA	chicken_pox
rs3828898	chr6	31463591	A/G	1.47E-05	0.0576	0.0133	0.9992	0.676	NA	NA	chicken_pox
rs9267357	chr6	31463403	A/T	1.47E-05	-0.0576	0.0133	0.9981	0.3239	NA	NA	chicken_pox
rs111803912	chr1	213235971	A/T	1.47E-05	0.125	0.0285	0.9761	0.9508	NA	NA	chicken_pox
rs3828905	chr6	31464902	A/G	1.48E-05	-0.0576	0.0133	0.9987	0.3236	NA	NA	chicken_pox
rs113496408	chr1	213234535	A/T	1.48E-05	-0.1249	0.0285	0.9758	0.0492	NA	NA	chicken_pox
rs2233941	chr6	31107916	C/G	1.49E-05	0.1355	0.0309	0.9936	0.9612	NA	NA	chicken_pox
rs61834084	chr1	213233264	C/T	1.50E-05	-0.1249	0.0285	0.9756	0.0492	NA	NA	chicken_pox
rs9267356	chr6	31463333	A/G	1.50E-05	-0.0576	0.0133	0.998	0.3239	NA	NA	chicken_pox
rs28753027	chr6	31307569	A/G	1.50E-05	-0.1052	0.0245	0.6727	0.8515	NA	NA	chicken_pox
rs9267354	chr6	31463208	C/T	1.51E-05	0.0575	0.0133	0.9977	0.6761	NA	NA	chicken_pox
rs6916187	chr6	31463926	C/T	1.51E-05	0.0575	0.0133	0.9996	0.676	NA	NA	chicken_pox
rs1736943	chr6	29787903	C/T	1.51E-05	-0.0547	0.0127	0.9816	0.4938	NA	NA	chicken_pox
rs113709605	chr7	149228729	D/I	1.51E-05	0.3196	0.0768	0.9474	0.0091	NA	NA	chicken_pox
rs80282179	chr4	189882593	C/T	1.52E-05	0.1084	0.0248	0.9108	0.932	NA	NA	chicken_pox
rs3828903	chr6	31464739	A/G	1.54E-05	0.0574	0.0133	1	0.676	0.9975	0.6779	chicken_pox
rs5938790	chrX	76200742	A/G	1.54E-05	0.4041	0.0885	0.5176	0.8819	NA	NA	chicken_pox
rs61834083	chr1	213230755	C/T	1.54E-05	0.1247	0.0285	0.9751	0.9508	NA	NA	chicken_pox
rs77358546	chr1	213229804	C/T	1.55E-05	0.1247	0.0285	0.9748	0.9508	NA	NA	chicken_pox
rs61832445	chr1	213161831	A/G	1.55E-05	-0.1213	0.0277	0.9734	0.0518	NA	NA	chicken_pox
rs35466622	chr6	29974191	D/I	1.56E-05	0.1038	0.0238	0.9021	0.9229	NA	NA	chicken_pox
rs1611141	chr6	29799269	A/G	1.56E-05	0.0544	0.0126	0.9949	0.5179	NA	NA	chicken_pox
rs61834071	chr1	213199980	A/G	1.57E-05	-0.1248	0.0285	0.977	0.049	NA	NA	chicken_pox
rs140539199	chr19	24327660	C/T	1.57E-05	0.1371	0.0313	0.985	0.9624	NA	NA	chicken_pox
rs113317840	chr1	213229255	A/T	1.57E-05	0.1246	0.0285	0.975	0.9508	NA	NA	chicken_pox
rs28380838	chr6	31311379	A/G	1.58E-05	-0.0855	0.0199	0.8314	0.8109	NA	NA	chicken_pox
rs202147972	chr19	24326273	D/I	1.58E-05	0.1371	0.0313	0.9849	0.9624	NA	NA	chicken_pox
rs3807031	chr6	30033884	A/C	1.58E-05	0.0678	0.0156	1	0.8062	0.9995	0.8043	chicken_pox
rs61834080	chr1	213227050	C/T	1.59E-05	0.1245	0.0285	0.9748	0.9508	NA	NA	chicken_pox
rs9267352	chr6	31463128	A/G	1.59E-05	0.061	0.0141	0.9895	0.7371	NA	NA	chicken_pox
rs6916394	chr6	31464050	C/T	1.59E-05	0.0573	0.0133	0.9997	0.676	0.9982	0.6775	chicken_pox
rs61832447	chr1	213162467	G/T	1.59E-05	0.1211	0.0277	0.9741	0.9482	NA	NA	chicken_pox
rs6904546	chr6	31471147	A/G	1.60E-05	0.0575	0.0133	0.9943	0.6767	NA	NA	chicken_pox
rs140521640	chr1	213205141	D/I	1.60E-05	0.1248	0.0286	0.9701	0.9508	NA	NA	chicken_pox
6:31463982:T_TAG	chr6	31463982	D/I	1.61E-05	-0.0573	0.0133	0.9996	0.324	NA	NA	chicken_pox
rs149531926	chr8	3871904	A/C	1.61E-05	0.531	0.1173	0.9718	0.998	NA	NA	chicken_pox
rs3828904	chr6	31464804	C/G	1.61E-05	0.0573	0.0133	0.9999	0.676	NA	NA	chicken_pox
rs4947320	chr6	31468024	C/T	1.63E-05	0.0574	0.0133	0.9936	0.6755	NA	NA	chicken_pox
rs199670963	chr9	114055169	D/I	1.64E-05	-0.3711	0.0893	0.5732	0.9892	NA	NA	chicken_pox
rs34938663	chr18	67197946	C/T	1.64E-05	0.0595	0.0138	0.9418	0.3202	NA	NA	chicken_pox
rs186783165	chr2	51245655	A/C	1.65E-05	-0.3119	0.0748	0.6905	0.9875	NA	NA	chicken_pox
rs35513721	chr7	87217263	D/I	1.66E-05	-0.0548	0.0127	0.9573	0.5018	NA	NA	chicken_pox
rs1611164	chr6	29792011	C/T	1.66E-05	-0.0541	0.0126	0.9995	0.4831	NA	NA	chicken_pox
rs28803624	chr6	31471762	A/G	1.67E-05	0.0573	0.0133	0.9973	0.6753	NA	NA	chicken_pox
rs9267390	chr6	31468754	A/G	1.67E-05	-0.0572	0.0133	0.9988	0.3243	0.9979	0.3226	chicken_pox
rs4947321	chr6	31468091	G/T	1.68E-05	0.0572	0.0133	0.9991	0.6757	NA	NA	chicken_pox
rs200235018	chr19	24307593	D/I	1.68E-05	0.1368	0.0313	0.9844	0.9624	NA	NA	chicken_pox
rs148870053	chr6	31115164	A/G	1.69E-05	0.1342	0.0308	0.9951	0.961	NA	NA	chicken_pox
rs140996509	chr1	241514982	A/G	1.70E-05	-0.6117	0.1357	0.511	0.0028	NA	NA	chicken_pox
rs9295830	chr6	30044986	C/T	1.70E-05	-0.0676	0.0156	0.9987	0.1937	NA	NA	chicken_pox
rs9267394	chr6	31469401	G/T	1.71E-05	-0.0572	0.0133	0.9988	0.3243	0.9576	0.3299	chicken_pox
rs140835803	chr6	31222518	C/G	1.72E-05	0.1429	0.0328	0.8605	0.9607	NA	NA	chicken_pox
rs2250079	chr1	237931094	C/T	1.73E-05	-0.0541	0.0126	0.9983	0.4424	0.9984	0.4432	chicken_pox
rs2855810	chr6	31471129	A/C	1.73E-05	0.056	0.0131	0.9952	0.3655	0.8144	0.2908	chicken_pox
rs114714717	chr1	213194927	C/T	1.73E-05	-0.124	0.0285	0.9788	0.049	NA	NA	chicken_pox
rs79730963	chr4	97617896	C/T	1.73E-05	0.3419	0.0825	0.5937	0.0147	NA	NA	chicken_pox
rs111249656	chr4	23294263	A/G	1.74E-05	1.1142	0.2426	0.5747	0.9993	NA	NA	chicken_pox
rs150100192	chr6	31111842	D/I	1.74E-05	0.1343	0.0308	0.9942	0.9612	NA	NA	chicken_pox
rs9267401	chr6	31470271	G/T	1.75E-05	0.0571	0.0133	0.9986	0.6757	0.669	0.8054	chicken_pox
rs4713468	chr6	31470875	A/T	1.76E-05	0.0571	0.0133	0.9984	0.6756	0.8926	0.7074	chicken_pox
rs149975051	chr12	43997966	A/T	1.76E-05	-0.32	0.0767	0.5276	0.9852	NA	NA	chicken_pox
rs9267404	chr6	31470545	G/T	1.76E-05	0.0571	0.0133	0.9985	0.6756	0.5425	0.6781	chicken_pox
rs116430942	chr5	158353966	C/T	1.76E-05	-3.4831	0.7363	0.6748	5.00E-04	NA	NA	chicken_pox
rs372023884	chr6	31466598	D/I	1.76E-05	-0.0562	0.0131	0.9835	0.6339	0.8559	0.6448	chicken_pox
rs4713473	chr6	31473070	A/C	1.77E-05	-0.0608	0.0141	0.9804	0.2655	NA	NA	chicken_pox
rs6908948	chr6	31471473	A/G	1.78E-05	-0.0571	0.0133	0.9981	0.3245	0.909	0.2991	chicken_pox
rs2734960	chr6	29849674	C/T	1.78E-05	0.0881	0.0205	0.5488	0.7242	NA	NA	chicken_pox
rs117409834	chr16	86133830	C/G	1.79E-05	-0.2148	0.0512	0.8001	0.9786	NA	NA	chicken_pox
rs116425728	chr5	97977764	A/G	1.80E-05	0.2857	0.0688	0.7798	0.0128	NA	NA	chicken_pox
rs114159654	chr5	97988986	C/T	1.82E-05	-0.2598	0.0625	0.8523	0.9857	NA	NA	chicken_pox
rs12535512	chr7	87220334	C/T	1.82E-05	-0.054	0.0126	1	0.5713	0.9988	0.5714	chicken_pox
rs62097305	chr18	31987827	A/G	1.83E-05	0.0837	0.0194	0.9726	0.8831	NA	NA	chicken_pox
rs17197024	chr6	31115965	C/T	1.87E-05	-0.1334	0.0308	0.9973	0.039	NA	NA	chicken_pox
rs664096	chr18	4284735	A/G	1.87E-05	0.1035	0.0244	0.5682	0.1398	NA	NA	chicken_pox
rs10196276	chr2	66210777	C/T	1.87E-05	-0.0574	0.0135	0.9955	0.6748	NA	NA	chicken_pox
rs148903464	chr19	24287881	C/T	1.88E-05	-0.1362	0.0314	0.9845	0.0375	NA	NA	chicken_pox
rs6953908	chr7	37984884	C/G	1.88E-05	-0.0629	0.0146	0.915	0.259	NA	NA	chicken_pox
rs9267383	chr6	31467115	C/T	1.89E-05	-0.0572	0.0133	0.9918	0.3224	0.9019	0.4656	chicken_pox
rs57188196	chr1	213190575	A/T	1.89E-05	0.1233	0.0285	0.9803	0.951	NA	NA	chicken_pox
rs6908934	chr6	31471448	A/G	1.89E-05	-0.0605	0.0141	0.9892	0.2633	0.9682	0.2518	chicken_pox
rs147398416	chr6	31115279	D/I	1.90E-05	-0.1334	0.0308	0.9965	0.0389	NA	NA	chicken_pox
rs115770091	chr4	180044291	A/G	1.90E-05	0.3395	0.0769	0.8166	0.9939	NA	NA	chicken_pox
rs79347778	chr10	110165579	A/G	1.92E-05	-0.0906	0.021	0.9249	0.101	NA	NA	chicken_pox
rs28752916	chr6	31303769	A/G	1.93E-05	-0.0746	0.0175	0.8058	0.7946	NA	NA	chicken_pox
rs9267366	chr6	31464229	C/T	1.93E-05	-0.0571	0.0133	0.992	0.3219	NA	NA	chicken_pox
rs1610678	chr6	29789190	C/T	1.94E-05	-0.0536	0.0126	0.9992	0.4865	0.9984	0.4893	chicken_pox
rs2394255	chr6	29949821	A/G	1.94E-05	0.0535	0.0125	1	0.5103	0.9995	0.5094	chicken_pox
rs77461111	chr13	106220460	C/G	1.95E-05	1.9575	0.4253	0.7895	0.9997	NA	NA	chicken_pox
rs116960114	chr6	99243633	A/G	1.95E-05	0.1255	0.0291	0.775	0.9415	NA	NA	chicken_pox
rs73728779	chr6	31253605	C/T	1.96E-05	0.092	0.0214	0.9999	0.9123	NA	NA	chicken_pox
rs75711841	chr19	24004984	C/G	1.97E-05	-0.1125	0.0261	0.9565	0.0588	NA	NA	chicken_pox
rs116234817	chr6	31321364	A/G	1.97E-05	0.1196	0.0277	0.9349	0.9474	NA	NA	chicken_pox
rs6910465	chr6	31472193	C/T	1.98E-05	-0.0571	0.0134	0.9867	0.3228	NA	NA	chicken_pox
rs1063320	chr6	29798749	C/G	1.98E-05	0.0536	0.0126	0.9988	0.5141	0.9993	0.5109	chicken_pox
rs1813101	chr1	242091931	A/G	1.99E-05	-0.0587	0.0138	0.8284	0.5105	NA	NA	chicken_pox
rs3891158	chr6	29950833	C/G	2.00E-05	-0.0534	0.0125	0.9999	0.4897	NA	NA	chicken_pox
rs4246519	chr1	109783555	A/G	2.01E-05	0.0533	0.0125	0.9935	0.5265	0.9996	0.528	chicken_pox
rs9267415	chr6	31471830	A/G	2.02E-05	0.0568	0.0133	0.9959	0.6762	0.9877	0.6815	chicken_pox
rs28753036	chr6	31307715	A/G	2.02E-05	0.0924	0.0218	0.7312	0.1773	NA	NA	chicken_pox
rs77685291	chr16	86129670	C/T	2.02E-05	0.1279	0.0304	0.9723	0.0501	NA	NA	chicken_pox
rs11120094	chr1	213330726	G/T	2.02E-05	-0.1249	0.0289	0.8921	0.0519	NA	NA	chicken_pox
rs2239527	chr6	31509779	C/G	2.03E-05	-0.0565	0.0132	1	0.3241	0.9991	0.3257	chicken_pox
rs115147572	chr6	30074086	A/C	2.03E-05	0.1129	0.0262	0.9319	0.9401	NA	NA	chicken_pox
rs6916960	chr6	31464325	C/T	2.03E-05	0.057	0.0134	0.9903	0.6787	NA	NA	chicken_pox
rs9267368	chr6	31464321	A/T	2.04E-05	0.0572	0.0134	0.9844	0.6791	NA	NA	chicken_pox
rs10186517	chr2	66211247	A/C	2.04E-05	-0.057	0.0134	0.9991	0.6723	NA	NA	chicken_pox
rs28380870	chr6	31312249	C/T	2.05E-05	-0.0684	0.0161	0.9041	0.7775	NA	NA	chicken_pox
rs113003364	chr18	31847800	C/T	2.05E-05	-0.2106	0.0484	0.8264	0.0186	NA	NA	chicken_pox
rs10199465	chr2	66211690	G/T	2.05E-05	-0.057	0.0134	0.9991	0.6727	NA	NA	chicken_pox
rs10199102	chr2	66211303	C/T	2.06E-05	-0.057	0.0134	0.9992	0.6723	NA	NA	chicken_pox
rs3873293	chr6	29951928	A/G	2.06E-05	0.0533	0.0125	0.9996	0.5103	NA	NA	chicken_pox
rs7731407	chr5	111101027	A/C	2.06E-05	0.0556	0.013	0.9925	0.6479	NA	NA	chicken_pox
rs201270275	chr16	78790221	D/I	2.07E-05	0.2215	0.0532	0.6408	0.0254	NA	NA	chicken_pox
rs145222002	chr1	240695155	A/C	2.08E-05	-0.982	0.2565	0.5485	0.9975	NA	NA	chicken_pox
rs115118594	chr6	29960420	A/T	2.08E-05	0.1061	0.0247	0.9471	0.9319	NA	NA	chicken_pox
rs10199480	chr2	66211764	C/T	2.09E-05	-0.0569	0.0134	0.9998	0.6723	NA	NA	chicken_pox
rs10187004	chr2	66211687	C/T	2.09E-05	0.0569	0.0134	0.9997	0.3277	NA	NA	chicken_pox
rs147106346	chr6	31463686	D/I	2.09E-05	-0.0567	0.0133	0.9914	0.3237	NA	NA	chicken_pox
rs12623918	chr2	66211488	A/G	2.09E-05	0.0569	0.0134	0.9996	0.3277	NA	NA	chicken_pox
rs9468975	chr6	31320467	C/T	2.10E-05	0.0623	0.0147	0.8747	0.3153	NA	NA	chicken_pox
rs4497817	chr19	23970008	C/T	2.10E-05	-0.1114	0.0259	0.9638	0.059	NA	NA	chicken_pox
rs61834102	chr1	213274144	A/G	2.12E-05	-0.124	0.0288	0.9641	0.0483	NA	NA	chicken_pox
rs12617539	chr2	66211627	C/G	2.12E-05	0.0569	0.0134	0.9999	0.3277	NA	NA	chicken_pox
rs78615233	chr1	213159534	C/T	2.12E-05	0.1196	0.0278	0.969	0.9481	NA	NA	chicken_pox
rs13190846	chr6	29905727	C/T	2.12E-05	-0.0768	0.018	0.6439	0.3133	NA	NA	chicken_pox
rs3128914	chr6	29784919	A/T	2.12E-05	-0.0537	0.0126	0.9857	0.481	NA	NA	chicken_pox
rs10187079	chr2	66211610	A/G	2.12E-05	-0.0568	0.0134	1	0.6723	0.9997	0.6731	chicken_pox
rs977493	chr2	66230120	A/G	2.12E-05	-0.0565	0.0133	1	0.665	0.9985	0.6656	chicken_pox
rs28568270	chr15	78207704	C/T	2.13E-05	-0.0904	0.0214	0.5918	0.7663	NA	NA	chicken_pox
rs915668	chr6	29798459	C/G	2.15E-05	0.0533	0.0125	0.9992	0.514	NA	NA	chicken_pox
rs28367861	chr6	31309269	A/G	2.15E-05	-0.0793	0.0188	0.8333	0.7787	NA	NA	chicken_pox
rs116104724	chr5	98012777	C/T	2.15E-05	-0.3307	0.0807	0.7708	0.9904	NA	NA	chicken_pox
rs73983751	chr2	209200733	A/G	2.16E-05	4.0567	1.622	0.6712	6.00E-04	NA	NA	chicken_pox
rs915669	chr6	29798425	G/T	2.16E-05	0.0533	0.0125	0.9992	0.514	NA	NA	chicken_pox
rs115391902	chr18	1229413	G/T	2.17E-05	1.0702	0.2332	0.7948	0.9995	NA	NA	chicken_pox
rs75010094	chr7	55332584	G/T	2.17E-05	-0.3295	0.0806	0.73	0.9898	NA	NA	chicken_pox
rs79208312	chr3	124724734	C/T	2.18E-05	0.2026	0.0468	0.7887	0.9799	NA	NA	chicken_pox
rs4246520	chr1	109783570	A/T	2.18E-05	-0.0539	0.0127	0.9842	0.4202	NA	NA	chicken_pox
rs1611185	chr6	29768344	C/T	2.18E-05	0.0538	0.0127	1	0.5944	0.9997	0.5927	chicken_pox
rs17200698	chr6	31483700	C/T	2.19E-05	-0.1257	0.0292	0.9922	0.0439	NA	NA	chicken_pox
rs11115604	chr12	83519322	A/G	2.20E-05	0.3425	0.0787	0.5387	0.9899	NA	NA	chicken_pox
rs28718954	chr16	10195929	C/G	2.21E-05	0.0546	0.0129	0.9975	0.3885	NA	NA	chicken_pox
rs1130363	chr6	29797696	A/G	2.22E-05	0.0532	0.0125	0.9995	0.5139	0.7497	0.582	chicken_pox
rs1736920	chr6	29797173	A/G	2.23E-05	0.0532	0.0125	0.9995	0.5139	0.4866	0.351	chicken_pox
rs34579542	chr2	126501417	A/T	2.24E-05	-0.0616	0.0145	0.9522	0.2544	NA	NA	chicken_pox
rs35651788	chr18	31981550	A/G	2.24E-05	0.0828	0.0194	0.9692	0.8824	NA	NA	chicken_pox
rs74836169	chr18	66986917	C/T	2.25E-05	-0.1179	0.0281	0.8942	0.9375	NA	NA	chicken_pox
rs1626038	chr6	29796103	C/T	2.25E-05	-0.0532	0.0125	0.9995	0.4852	0.9901	0.4867	chicken_pox
rs1736927	chr6	29796115	A/C	2.25E-05	0.0532	0.0125	0.9994	0.5148	0.975	0.5028	chicken_pox
rs1632942	chr6	29796640	C/T	2.25E-05	-0.0532	0.0126	0.9991	0.486	0.9986	0.4899	chicken_pox
rs72821992	chr5	179598221	A/C	2.26E-05	0.2188	0.0506	0.709	0.9815	NA	NA	chicken_pox
rs201543552	chr19	24258400	D/I	2.26E-05	0.1358	0.0316	0.9823	0.9629	NA	NA	chicken_pox
rs9265889	chr6	31313272	A/T	2.26E-05	-0.0736	0.0175	0.8586	0.8049	NA	NA	chicken_pox
rs77144932	chr14	51966255	C/G	2.26E-05	-0.8604	0.2285	0.8357	0.998	NA	NA	chicken_pox
rs1611154	chr6	29790878	A/C	2.27E-05	0.0532	0.0126	0.9986	0.5134	NA	NA	chicken_pox
rs11902527	chr2	66210213	A/G	2.27E-05	0.0567	0.0134	0.9972	0.3281	NA	NA	chicken_pox
rs117145635	chr18	74114734	C/T	2.27E-05	-0.3823	0.0935	0.5142	0.9892	NA	NA	chicken_pox
rs76662562	chr19	23956633	A/G	2.27E-05	-0.1116	0.0261	0.9617	0.0585	NA	NA	chicken_pox
rs1611182	chr6	29781049	G/T	2.28E-05	0.053	0.0125	0.9973	0.4684	NA	NA	chicken_pox
rs181880381	chr4	67198761	C/T	2.28E-05	-0.5011	0.1251	0.6828	0.9953	NA	NA	chicken_pox
rs143427481	chr10	107722818	A/G	2.29E-05	-1.6346	0.4686	0.5538	0.999	NA	NA	chicken_pox
rs113581775	chr10	110099994	G/T	2.30E-05	0.0893	0.0209	0.9614	0.9033	NA	NA	chicken_pox
rs3093974	chr6	31506210	A/G	2.31E-05	0.0561	0.0132	1	0.6757	0.9998	0.6746	chicken_pox
rs1625035	chr6	29796257	C/T	2.31E-05	0.0531	0.0125	0.9995	0.5139	0.4892	0.7162	chicken_pox
rs150502178	chr18	1229811	D/I	2.31E-05	1.0664	0.2332	0.7736	0.9995	NA	NA	chicken_pox
rs28380843	chr6	31311465	A/G	2.32E-05	0.0717	0.017	0.8422	0.2106	NA	NA	chicken_pox
rs62097306	chr18	31991474	C/T	2.33E-05	0.0824	0.0193	0.9738	0.8826	NA	NA	chicken_pox
rs28380783	chr6	31309674	A/G	2.33E-05	0.0693	0.0164	0.846	0.2275	NA	NA	chicken_pox
rs1264811	chr6	29950258	G/T	2.33E-05	0.0557	0.0132	0.9705	0.3838	NA	NA	chicken_pox
rs62097302	chr18	31984355	C/T	2.34E-05	0.0826	0.0194	0.9768	0.8835	NA	NA	chicken_pox
rs2428494	chr6	31322197	A/T	2.34E-05	0.0543	0.0128	0.9727	0.5793	NA	NA	chicken_pox
rs74160656	chr10	123410813	C/T	2.36E-05	-0.7695	0.1707	0.7843	0.0012	NA	NA	chicken_pox
rs28380844	chr6	31311474	A/C	2.36E-05	0.0717	0.017	0.8428	0.2103	NA	NA	chicken_pox
rs202169948	chr6	31308491	D/I	2.37E-05	0.0795	0.0189	0.8126	0.2237	NA	NA	chicken_pox
rs1629329	chr6	29795768	C/T	2.37E-05	-0.053	0.0125	0.9996	0.4861	NA	NA	chicken_pox
rs188163305	chr5	52520176	A/C	2.39E-05	-6.3177	3.3957	0.7112	0.9996	NA	NA	chicken_pox
rs71363447	chr18	31984100	C/G	2.39E-05	-0.0825	0.0194	0.9766	0.1165	NA	NA	chicken_pox
rs34837917	chr18	31985117	A/T	2.39E-05	-0.0825	0.0194	0.9763	0.1166	NA	NA	chicken_pox
rs114684640	chr6	31469468	C/T	2.39E-05	-0.1256	0.0293	0.9906	0.0436	NA	NA	chicken_pox
rs1632943	chr6	29795253	A/C	2.39E-05	-0.053	0.0125	0.9997	0.4861	NA	NA	chicken_pox
rs28380784	chr6	31309721	A/G	2.40E-05	-0.0694	0.0165	0.8448	0.7749	NA	NA	chicken_pox
rs1633053	chr6	29786487	A/G	2.41E-05	0.053	0.0125	1	0.5138	NA	NA	chicken_pox
rs1736947	chr6	29786432	C/T	2.41E-05	0.053	0.0125	1	0.5138	NA	NA	chicken_pox
rs1633077	chr6	29785513	A/G	2.41E-05	0.053	0.0125	1	0.5138	NA	NA	chicken_pox
rs2735027	chr6	29785594	A/G	2.41E-05	0.053	0.0125	1	0.5138	NA	NA	chicken_pox
rs1633040	chr6	29787258	A/G	2.41E-05	0.053	0.0125	1	0.5138	NA	NA	chicken_pox
rs1736944	chr6	29787174	C/T	2.41E-05	0.053	0.0125	1	0.5138	NA	NA	chicken_pox
rs1620202	chr6	29785138	A/G	2.42E-05	-0.053	0.0125	0.9999	0.4862	NA	NA	chicken_pox
rs1611149	chr6	29789999	C/T	2.42E-05	0.053	0.0125	1.0001	0.5138	0.999	0.5112	chicken_pox
rs140320377	chr17	56345032	A/G	2.43E-05	-0.7398	0.1882	0.5069	0.9964	NA	NA	chicken_pox
rs11892077	chr2	66210200	A/G	2.44E-05	-0.0565	0.0134	0.9972	0.6731	NA	NA	chicken_pox
rs3828910	chr6	31464955	C/T	2.44E-05	-0.0567	0.0134	0.9909	0.317	NA	NA	chicken_pox
rs12552666	chr9	102868684	A/C	2.45E-05	-0.0707	0.0168	0.9766	0.825	NA	NA	chicken_pox
rs1736932	chr6	29795145	C/G	2.45E-05	0.0529	0.0125	0.9998	0.5139	NA	NA	chicken_pox
rs1736940	chr6	29793362	A/G	2.45E-05	-0.0529	0.0125	0.9991	0.4864	NA	NA	chicken_pox
rs2517937	chr6	29785030	A/G	2.46E-05	0.0529	0.0125	0.9998	0.5138	NA	NA	chicken_pox
rs61834118	chr1	213314075	G/T	2.47E-05	0.1201	0.0281	0.9829	0.9498	NA	NA	chicken_pox
rs78017389	chr4	189865748	C/T	2.47E-05	-0.1075	0.0252	0.8958	0.0668	NA	NA	chicken_pox
rs78786700	chr18	1237250	A/G	2.47E-05	1.0454	0.2294	0.7763	0.9995	NA	NA	chicken_pox
rs76956577	chr4	24946099	A/C	2.48E-05	0.968	0.2148	0.5444	0.9988	NA	NA	chicken_pox
rs1632948	chr6	29794049	C/T	2.48E-05	-0.0529	0.0125	1.0001	0.4861	0.9962	0.4876	chicken_pox
rs1736935	chr6	29794443	A/G	2.48E-05	0.0529	0.0125	1	0.5139	NA	NA	chicken_pox
rs56347041	chr14	79189650	A/G	2.49E-05	8.2306	3.0919	0.6638	0.9997	NA	NA	chicken_pox
rs28753061	chr6	31308333	A/G	2.49E-05	-0.0825	0.0197	0.7829	0.7891	NA	NA	chicken_pox
rs2596498	chr6	31322688	C/T	2.49E-05	0.0578	0.0137	0.9609	0.6862	0.9994	0.6839	chicken_pox
rs114227971	chr18	1238151	C/T	2.49E-05	1.0451	0.2295	0.7781	0.9995	NA	NA	chicken_pox
rs28894075	chr6	29905861	A/G	2.50E-05	-0.0679	0.0161	0.6609	0.3563	NA	NA	chicken_pox
rs2507992	chr6	31322459	C/T	2.51E-05	0.0578	0.0137	0.9613	0.6862	0.971	0.6978	chicken_pox
rs28380866	chr6	31312180	C/T	2.51E-05	0.0732	0.0174	0.8383	0.2004	NA	NA	chicken_pox
rs1611475	chr6	29784906	A/T	2.52E-05	0.0532	0.0126	0.9832	0.5175	NA	NA	chicken_pox
rs184167179	chr6	31310655	A/G	2.52E-05	0.1289	0.0303	0.7266	0.9442	NA	NA	chicken_pox
rs28753025	chr6	31307557	G/T	2.53E-05	-0.0958	0.0229	0.7026	0.8347	NA	NA	chicken_pox
rs28367840	chr6	31308954	A/T	2.54E-05	-0.0888	0.0212	0.7694	0.821	NA	NA	chicken_pox
rs28380841	chr6	31311433	C/T	2.54E-05	0.0725	0.0173	0.834	0.2053	NA	NA	chicken_pox
rs72821975	chr5	179590086	C/G	2.54E-05	-0.2171	0.0505	0.7224	0.0183	NA	NA	chicken_pox
rs72813683	chr5	179588325	A/G	2.54E-05	0.2171	0.0505	0.7222	0.9817	NA	NA	chicken_pox
rs12669781	chr7	31203525	A/T	2.56E-05	-0.0552	0.0132	0.9989	0.6502	NA	NA	chicken_pox
rs28380842	chr6	31311443	C/T	2.57E-05	0.0724	0.0173	0.8339	0.205	NA	NA	chicken_pox
rs28367855	chr6	31309184	G/T	2.57E-05	-0.0844	0.0202	0.7957	0.8047	NA	NA	chicken_pox
rs114215985	chr6	30098522	C/T	2.59E-05	0.2526	0.0587	0.7344	0.9868	NA	NA	chicken_pox
rs1710	chr6	29798617	C/G	2.60E-05	-0.0529	0.0126	0.9967	0.49	NA	NA	chicken_pox
rs187990645	chr9	135629819	G/T	2.60E-05	-2.2546	0.7945	0.9175	0.9995	NA	NA	chicken_pox
rs59036383	chr7	31202604	A/G	2.61E-05	-0.0552	0.0132	0.9986	0.6502	NA	NA	chicken_pox
rs28380885	chr6	31312694	A/T	2.62E-05	-0.0668	0.016	0.9164	0.7756	NA	NA	chicken_pox
rs28380886	chr6	31312705	C/G	2.62E-05	0.0668	0.016	0.9166	0.2243	NA	NA	chicken_pox
rs28380790	chr6	31309797	A/C	2.62E-05	-0.08	0.0191	0.8594	0.7969	NA	NA	chicken_pox
rs8097347	chr18	1246172	A/G	2.62E-05	-1.043	0.2297	0.7772	5.00E-04	NA	NA	chicken_pox
6:33122994:TC_T	chr6	33122994	D/I	2.62E-05	-0.0606	0.0144	0.9515	0.2656	NA	NA	chicken_pox
rs79661602	chr4	62918236	C/T	2.63E-05	0.5784	0.132	0.5443	0.9963	NA	NA	chicken_pox
rs1625361	chr6	29784514	C/T	2.63E-05	-0.0528	0.0126	0.9994	0.4844	NA	NA	chicken_pox
rs28380769	chr6	31309404	A/G	2.64E-05	-0.087	0.0208	0.7846	0.8174	NA	NA	chicken_pox
rs57569119	chr6	98948354	A/G	2.64E-05	0.1022	0.0241	0.6113	0.8803	NA	NA	chicken_pox
rs143934720	chr4	152388899	C/T	2.69E-05	0.1111	0.0267	0.7804	0.0803	NA	NA	chicken_pox
rs12443068	chr15	94192906	C/T	2.69E-05	0.0689	0.0165	0.8805	0.2577	0.9994	0.2602	chicken_pox
rs9267350	chr6	31462754	C/G	2.69E-05	0.0588	0.014	0.9386	0.7023	NA	NA	chicken_pox
rs28380862	chr6	31311795	A/C	2.69E-05	-0.0673	0.0161	0.8993	0.7755	NA	NA	chicken_pox
rs147970820	chr1	170507261	G/T	2.70E-05	-0.7765	0.2004	0.6096	0.9975	NA	NA	chicken_pox
rs12988802	chr2	126501349	C/T	2.71E-05	-0.0607	0.0144	0.9558	0.2567	NA	NA	chicken_pox
rs28752957	chr6	31305783	C/T	2.72E-05	-0.069	0.0165	0.828	0.7677	NA	NA	chicken_pox
rs17178896	chr6	29779163	A/T	2.73E-05	0.1084	0.0256	0.8627	0.9312	NA	NA	chicken_pox
rs1160706	chr2	66226975	C/T	2.73E-05	0.0558	0.0133	0.9983	0.3337	NA	NA	chicken_pox
rs9267381	chr6	31466769	C/G	2.75E-05	0.0564	0.0134	0.983	0.679	NA	NA	chicken_pox
rs28367856	chr6	31309185	A/T	2.76E-05	-0.0825	0.0198	0.811	0.8006	NA	NA	chicken_pox
rs36008181	chr18	31786807	A/G	2.77E-05	0.0904	0.0214	0.9286	0.9019	NA	NA	chicken_pox
rs138164156	chr10	116463578	C/G	2.78E-05	-0.7915	0.2042	0.5517	0.9968	NA	NA	chicken_pox
rs28380898	chr6	31313251	A/G	2.78E-05	0.0716	0.0172	0.8724	0.1993	NA	NA	chicken_pox
rs1423071	chr19	56293701	A/G	2.79E-05	-0.0982	0.0237	0.9998	0.9209	0.9992	0.9205	chicken_pox
rs28894076	chr6	29905910	G/T	2.79E-05	0.068	0.0162	0.6567	0.6498	NA	NA	chicken_pox
rs4713262	chr6	29905936	A/G	2.80E-05	-0.0683	0.0163	0.6593	0.3439	NA	NA	chicken_pox
rs2394250	chr6	29943656	G/T	2.80E-05	-0.053	0.0126	1	0.4151	0.9996	0.4156	chicken_pox
rs1423070	chr19	56293425	C/G	2.80E-05	-0.0982	0.0237	0.9996	0.921	NA	NA	chicken_pox
rs28752964	chr6	31306040	C/T	2.80E-05	0.0691	0.0166	0.8248	0.2313	NA	NA	chicken_pox
rs201910265	chr6	29904355	D/I	2.81E-05	-0.0807	0.0192	0.5382	0.3691	NA	NA	chicken_pox
rs111692934	chr4	164866544	C/T	2.81E-05	0.2051	0.0501	0.8987	0.0198	NA	NA	chicken_pox
rs1610676	chr6	29788997	C/T	2.81E-05	0.053	0.0127	0.9832	0.509	NA	NA	chicken_pox
rs56261313	chr14	79179916	G/T	2.82E-05	9.2725	3.9022	0.7414	0.9998	NA	NA	chicken_pox
rs28894073	chr6	29905777	A/G	2.85E-05	0.0801	0.0191	0.5775	0.6902	NA	NA	chicken_pox
rs1890273	chr13	106206491	C/T	2.85E-05	-1.1594	0.2557	0.9792	5.00E-04	NA	NA	chicken_pox
rs8107375	chr19	56294013	A/T	2.86E-05	0.0981	0.0237	0.9991	0.0791	NA	NA	chicken_pox
rs4993667	chr6	29784873	A/T	2.86E-05	-0.0526	0.0126	0.9949	0.488	NA	NA	chicken_pox
rs150276290	chr5	52838057	C/T	2.87E-05	-0.8001	0.1799	0.7134	0.0013	NA	NA	chicken_pox
rs185807671	chr10	112928041	A/G	2.87E-05	-0.2734	0.0635	0.876	0.0093	NA	NA	chicken_pox
rs112320574	chr6	31113149	A/T	2.87E-05	0.1286	0.0304	0.9972	0.9599	NA	NA	chicken_pox
rs62447027	chr7	31205094	A/G	2.87E-05	-0.0549	0.0131	0.9988	0.6496	NA	NA	chicken_pox
rs57290644	chr10	123433209	A/G	2.89E-05	0.8345	0.187	0.7032	0.9989	NA	NA	chicken_pox
rs4993665	chr6	29784876	C/T	2.91E-05	0.0526	0.0126	0.9947	0.5119	NA	NA	chicken_pox
rs12065249	chr1	213247854	C/T	2.91E-05	0.1189	0.0281	0.9851	0.9498	0.9989	0.9496	chicken_pox
rs61834119	chr1	213316596	C/T	2.92E-05	-0.1196	0.0283	0.9818	0.0497	NA	NA	chicken_pox
rs117570825	chr19	24030473	C/T	2.92E-05	0.11	0.026	0.9532	0.9408	NA	NA	chicken_pox
rs28894074	chr6	29905782	A/G	2.92E-05	-0.0799	0.0191	0.5776	0.31	NA	NA	chicken_pox
rs17742003	chr1	213257550	C/T	2.93E-05	0.1195	0.0283	0.9773	0.9501	NA	NA	chicken_pox
rs57845296	chr1	213319163	A/G	2.94E-05	0.1195	0.0283	0.9815	0.9503	NA	NA	chicken_pox
rs80249092	chr9	102830487	A/G	2.94E-05	0.0592	0.0142	0.802	0.5995	NA	NA	chicken_pox
rs28360992	chr6	31183135	C/T	2.95E-05	-0.0963	0.0229	0.9986	0.0769	NA	NA	chicken_pox
rs61834117	chr1	213311786	A/C	2.96E-05	-0.1195	0.0283	0.9817	0.0497	NA	NA	chicken_pox
rs28749111	chr6	29905040	C/T	2.96E-05	0.0849	0.0203	0.5176	0.6808	NA	NA	chicken_pox
rs28753060	chr6	31308332	C/T	2.97E-05	-0.0811	0.0195	0.7536	0.7895	NA	NA	chicken_pox
rs28380896	chr6	31313181	A/G	2.97E-05	0.0665	0.016	0.9316	0.2185	NA	NA	chicken_pox
rs6945601	chr7	31204503	C/T	2.97E-05	0.0548	0.0131	0.9996	0.3504	0.9998	0.3486	chicken_pox
rs28380897	chr6	31313193	A/G	2.98E-05	0.0665	0.016	0.9317	0.2185	NA	NA	chicken_pox
rs61834099	chr1	213267491	A/G	2.98E-05	0.1194	0.0283	0.9833	0.9504	NA	NA	chicken_pox
rs1890272	chr13	106206488	A/C	2.98E-05	1.1548	0.2553	0.9805	0.9995	NA	NA	chicken_pox
rs28744242	chr6	31175374	A/G	3.01E-05	-0.0963	0.0229	0.9987	0.0769	NA	NA	chicken_pox
rs188373703	chr2	107522812	A/C	3.01E-05	0.2963	0.0736	0.9246	0.0097	NA	NA	chicken_pox
rs182541033	chr15	38499776	A/G	3.01E-05	0.3915	0.0905	0.7362	0.995	NA	NA	chicken_pox
rs61834103	chr1	213277289	A/G	3.01E-05	-0.1193	0.0283	0.9838	0.0496	NA	NA	chicken_pox
rs117996596	chr3	152821768	G/T	3.02E-05	-5.287	1.979	0.6907	3.00E-04	NA	NA	chicken_pox
rs1817548	chr2	66203799	C/G	3.02E-05	0.056	0.0135	0.9952	0.3239	NA	NA	chicken_pox
rs116916606	chr10	112926319	C/T	3.02E-05	-0.2727	0.0636	0.8755	0.0093	NA	NA	chicken_pox
rs191225432	chr13	47122513	A/T	3.03E-05	-0.5873	0.1506	0.8301	0.9962	NA	NA	chicken_pox
rs141564961	chr10	123450158	C/T	3.03E-05	1.2878	0.2876	0.734	0.9996	NA	NA	chicken_pox
rs190240431	chr3	152821021	A/G	3.04E-05	5.2803	1.9736	0.6864	0.9997	NA	NA	chicken_pox
rs28752976	chr6	31306291	A/T	3.05E-05	0.0689	0.0166	0.82	0.2313	NA	NA	chicken_pox
rs1610706	chr6	29782027	C/T	3.05E-05	0.0531	0.0128	0.9924	0.4274	NA	NA	chicken_pox
rs61834096	chr1	213267211	C/T	3.05E-05	-0.1192	0.0283	0.9842	0.0496	NA	NA	chicken_pox
rs146851722	chr3	152818687	A/G	3.06E-05	5.2675	1.9609	0.6949	0.9997	NA	NA	chicken_pox
rs58865439	chr1	213261259	C/T	3.06E-05	-0.1192	0.0283	0.9842	0.0496	NA	NA	chicken_pox
rs6948954	chr7	155978605	C/T	3.06E-05	-0.0628	0.0151	0.9244	0.7495	NA	NA	chicken_pox
rs28380770	chr6	31309445	A/G	3.07E-05	-0.0891	0.0215	0.7623	0.8248	NA	NA	chicken_pox
rs78629017	chr3	152816767	A/G	3.07E-05	5.2608	1.9527	0.6999	0.9997	NA	NA	chicken_pox
rs61834094	chr1	213257420	A/C	3.07E-05	-0.1192	0.0283	0.9843	0.0496	NA	NA	chicken_pox
rs60194877	chr1	213273147	C/G	3.07E-05	0.1192	0.0283	0.9839	0.9504	NA	NA	chicken_pox
rs117780126	chr3	152816319	C/G	3.07E-05	5.2572	1.9493	0.7008	0.9997	NA	NA	chicken_pox
rs143925692	chr9	29968476	A/G	3.07E-05	-0.3748	0.0943	0.9284	0.9937	NA	NA	chicken_pox
rs144311195	chr3	152816279	A/G	3.07E-05	5.2571	1.9492	0.7011	0.9997	NA	NA	chicken_pox
rs187567224	chr3	152817815	A/C	3.08E-05	-5.2592	1.9536	0.6966	3.00E-04	NA	NA	chicken_pox
rs61834093	chr1	213253588	A/G	3.08E-05	0.1192	0.0283	0.9844	0.9504	NA	NA	chicken_pox
rs201672666	chr11	76524213	D/I	3.08E-05	-0.1345	0.032	0.6076	0.0786	NA	NA	chicken_pox
rs28367858	chr6	31309204	A/G	3.10E-05	-0.0826	0.0199	0.8086	0.8043	NA	NA	chicken_pox
rs75882252	chr2	51115748	G/T	3.11E-05	0.1274	0.031	0.982	0.0465	NA	NA	chicken_pox
rs79407085	chr15	93975773	A/G	3.11E-05	-0.0846	0.0205	0.9942	0.889	NA	NA	chicken_pox
rs7178034	chr15	93973532	A/G	3.11E-05	0.0845	0.0205	0.9954	0.1111	NA	NA	chicken_pox
rs74543141	chr19	24048905	C/T	3.12E-05	-0.1084	0.0258	0.9697	0.0598	NA	NA	chicken_pox
rs76112828	chr14	79177757	G/T	3.12E-05	-9.1237	3.6792	0.7313	2.00E-04	NA	NA	chicken_pox
rs28367863	chr6	31309355	A/G	3.13E-05	-0.0774	0.0187	0.8447	0.7807	NA	NA	chicken_pox
rs60262108	chr6	131126875	A/G	3.13E-05	0.419	0.106	0.9033	0.0052	NA	NA	chicken_pox
rs183097351	chr13	47194165	C/T	3.15E-05	0.9521	0.2535	0.6878	0.002	NA	NA	chicken_pox
rs8107401	chr19	56294086	A/T	3.15E-05	0.0975	0.0237	0.9986	0.0791	NA	NA	chicken_pox
rs80294549	chr3	152759103	A/C	3.18E-05	-5.2945	1.9625	0.6287	3.00E-04	NA	NA	chicken_pox
rs151210590	chr6	30390844	A/T	3.18E-05	-0.0918	0.0219	0.8372	0.1192	NA	NA	chicken_pox
rs61834116	chr1	213311543	A/G	3.19E-05	-0.118	0.028	0.9801	0.0508	NA	NA	chicken_pox
rs2109980	chr7	31206204	A/G	3.19E-05	-0.0547	0.0132	0.9845	0.6447	NA	NA	chicken_pox
rs61834110	chr1	213304483	C/T	3.20E-05	0.12	0.0285	0.9403	0.949	NA	NA	chicken_pox
rs7177431	chr15	93973055	C/T	3.21E-05	-0.0845	0.0205	0.9854	0.888	NA	NA	chicken_pox
rs76892905	chr10	123441307	C/G	3.22E-05	-0.8243	0.1859	0.6837	0.0012	NA	NA	chicken_pox
rs57376645	chr1	213297712	A/G	3.22E-05	-0.1192	0.0283	0.9729	0.0499	NA	NA	chicken_pox
rs113880319	chr1	213300951	C/G	3.22E-05	-0.1192	0.0283	0.9726	0.0499	NA	NA	chicken_pox
rs61834109	chr1	213299582	C/T	3.22E-05	0.1192	0.0283	0.9727	0.9501	NA	NA	chicken_pox
rs117089020	chr3	152753551	A/G	3.23E-05	5.2838	1.9559	0.6338	0.9997	NA	NA	chicken_pox
rs16966847	chr13	106202540	A/G	3.23E-05	-1.1524	0.256	0.9802	5.00E-04	NA	NA	chicken_pox
rs114080058	chr15	58208009	A/G	3.23E-05	4.2597	1.0694	0.5414	0.9998	NA	NA	chicken_pox
rs149508769	chr1	236294557	A/G	3.23E-05	1.0175	0.2269	0.7229	0.9993	NA	NA	chicken_pox
rs138494794	chr3	152768316	A/G	3.24E-05	5.2166	1.9041	0.695	0.9997	NA	NA	chicken_pox
rs57140665	chr1	213310551	A/G	3.25E-05	0.1192	0.0283	0.9711	0.95	NA	NA	chicken_pox
rs138868629	chr5	16753433	D/I	3.25E-05	0.1551	0.0378	0.5414	0.0564	NA	NA	chicken_pox
rs12004162	chr9	29969710	A/C	3.26E-05	-0.3746	0.0945	0.9674	0.994	NA	NA	chicken_pox
rs117814678	chr9	38331920	C/T	3.26E-05	0.1475	0.0359	0.5328	0.0648	NA	NA	chicken_pox
rs2948782	chr3	124749491	C/T	3.26E-05	0.1654	0.0392	0.8203	0.9714	NA	NA	chicken_pox
rs792216	chr10	90088377	C/T	3.26E-05	-0.059	0.0142	0.9811	0.2607	NA	NA	chicken_pox
rs183323494	chr1	57319561	G/T	3.27E-05	-0.4142	0.0959	0.733	0.0043	NA	NA	chicken_pox
rs61834105	chr1	213280669	A/G	3.28E-05	-0.119	0.0283	0.9742	0.0499	NA	NA	chicken_pox
rs61834104	chr1	213280393	A/C	3.28E-05	0.119	0.0283	0.9742	0.9501	NA	NA	chicken_pox
rs150340783	chr18	31811057	D/I	3.29E-05	0.1643	0.039	0.821	0.9703	NA	NA	chicken_pox
rs116841674	chr3	152767172	A/G	3.29E-05	5.2079	1.9	0.6819	0.9997	NA	NA	chicken_pox
rs191835773	chr13	91045882	A/T	3.30E-05	4.3436	1.6558	0.5258	0.0074	NA	NA	chicken_pox
rs9266071	chr6	31319620	C/T	3.32E-05	-0.0535	0.0129	0.9385	0.4916	NA	NA	chicken_pox
rs62097282	chr18	31942794	A/G	3.32E-05	0.0786	0.0188	0.996	0.8777	NA	NA	chicken_pox
rs7523513	chr1	182161750	C/T	3.33E-05	0.1199	0.0292	0.8453	0.0619	NA	NA	chicken_pox
rs28753062	chr6	31308352	G/T	3.33E-05	-0.0753	0.0182	0.73	0.7914	NA	NA	chicken_pox
rs2517683	chr6	29931905	C/G	3.35E-05	0.0526	0.0127	0.9948	0.5826	NA	NA	chicken_pox
rs34583064	chr18	31960153	C/T	3.36E-05	0.0797	0.0191	0.9877	0.881	NA	NA	chicken_pox
rs150079230	chr2	66214158	D/I	3.36E-05	-0.0579	0.014	0.9473	0.6921	NA	NA	chicken_pox
rs8108994	chr19	56294611	C/T	3.39E-05	-0.0971	0.0237	0.998	0.9208	0.9997	0.9205	chicken_pox
rs2596506	chr6	31318553	C/T	3.39E-05	0.0538	0.013	0.9953	0.3774	NA	NA	chicken_pox
rs117977913	chr16	2759466	C/T	3.40E-05	-0.1931	0.0459	0.6062	0.0352	NA	NA	chicken_pox
rs3823379	chr6	29944458	C/T	3.40E-05	-0.0518	0.0125	0.9968	0.5005	NA	NA	chicken_pox
rs76724827	chr12	127992124	C/T	3.40E-05	1.6955	0.5168	0.7215	9.00E-04	NA	NA	chicken_pox
rs78897865	chr3	152750416	G/T	3.43E-05	-5.2566	1.9386	0.5463	4.00E-04	NA	NA	chicken_pox
rs28380877	chr6	31312447	C/G	3.44E-05	0.0662	0.016	0.9085	0.2236	NA	NA	chicken_pox
rs12025314	chr1	208783606	A/G	3.45E-05	-0.0995	0.0238	0.9963	0.0695	0.9386	0.07	chicken_pox
rs12956409	chr18	31953477	C/T	3.45E-05	-0.0792	0.019	0.9889	0.1206	NA	NA	chicken_pox
rs114512861	chr15	58211235	A/G	3.45E-05	4.2341	1.0586	0.5647	0.9998	NA	NA	chicken_pox
rs61832502	chr1	213451605	A/G	3.45E-05	-0.1186	0.0283	0.9731	0.0501	NA	NA	chicken_pox
rs1611627	chr6	29797782	C/T	3.45E-05	-0.0528	0.0128	0.9955	0.588	NA	NA	chicken_pox
rs146557245	chr18	1237113	D/I	3.45E-05	-1.0218	0.2287	0.7301	6.00E-04	NA	NA	chicken_pox
rs190564583	chr13	107605079	A/G	3.47E-05	0.6088	0.1403	0.5887	0.9974	NA	NA	chicken_pox
rs34167961	chr18	31951569	A/G	3.47E-05	-0.0786	0.0188	0.9954	0.1218	NA	NA	chicken_pox
rs28771370	chr6	31308478	C/G	3.50E-05	0.0719	0.0175	0.7627	0.2218	NA	NA	chicken_pox
rs2109981	chr7	31206313	A/G	3.50E-05	0.0545	0.0132	0.981	0.3551	NA	NA	chicken_pox
rs74237878	chr12	91749836	C/T	3.51E-05	0.1523	0.0363	0.9092	0.9689	NA	NA	chicken_pox
rs6934570	chr6	31173422	A/G	3.52E-05	-0.0954	0.0229	0.9969	0.0772	NA	NA	chicken_pox
rs139281091	chr16	86441634	C/G	3.52E-05	-1.2855	0.3671	0.6671	0.999	NA	NA	chicken_pox
rs73728781	chr6	31253619	C/T	3.54E-05	-0.0908	0.0218	0.9816	0.0861	NA	NA	chicken_pox
rs202234568	chr6	31326322	D/I	3.55E-05	0.0631	0.0152	0.8368	0.7259	NA	NA	chicken_pox
rs1465532	chr2	126478885	A/G	3.55E-05	-0.0528	0.0127	0.9955	0.3814	NA	NA	chicken_pox
rs116916519	chr19	24235711	C/T	3.55E-05	0.1327	0.0317	0.9889	0.9632	NA	NA	chicken_pox
rs74605333	chr19	24190364	G/T	3.55E-05	-0.1377	0.0328	0.9476	0.0357	NA	NA	chicken_pox
rs62097287	chr18	31956360	A/C	3.55E-05	0.0793	0.019	0.9826	0.8796	NA	NA	chicken_pox
rs6949704	chr7	37984865	A/G	3.55E-05	-0.059	0.0142	0.9832	0.255	0.9984	0.2543	chicken_pox
rs73894484	chr20	6909526	A/G	3.56E-05	-3.5045	1.2888	0.6021	0.9995	NA	NA	chicken_pox
rs117365131	chr19	24053794	A/G	3.56E-05	-0.1076	0.0258	0.97	0.06	NA	NA	chicken_pox
rs12456293	chr18	31952804	C/T	3.56E-05	-0.0785	0.0189	0.995	0.1217	NA	NA	chicken_pox
rs112389078	chr3	69760488	D/I	3.56E-05	-0.0517	0.0125	0.9923	0.502	NA	NA	chicken_pox
rs139538838	chr10	38058054	A/G	3.56E-05	7.2488	4.3981	0.6979	0.9999	NA	NA	chicken_pox
rs4770250	chr13	22800214	C/T	3.57E-05	-0.0575	0.0139	0.97	0.7009	0.9998	0.7024	chicken_pox
rs76125099	chr3	152804049	C/T	3.57E-05	5.0224	1.7418	0.8159	0.9997	NA	NA	chicken_pox
rs1548149	chr5	111109059	G/T	3.57E-05	-0.0557	0.0134	0.9473	0.3391	NA	NA	chicken_pox
rs148894314	chr1	20974836	D/I	3.57E-05	0.1137	0.0272	0.9556	0.9456	NA	NA	chicken_pox
rs186338462	chr9	135634801	A/C	3.58E-05	-2.1757	0.7663	0.9486	0.9995	NA	NA	chicken_pox
rs28380861	chr6	31311755	A/G	3.58E-05	0.0662	0.0161	0.8962	0.2252	NA	NA	chicken_pox
rs78932983	chr9	107925421	C/T	3.59E-05	0.1861	0.0458	0.5768	0.0361	NA	NA	chicken_pox
rs75620870	chr20	19599329	A/G	3.59E-05	4.9415	2.7691	0.8464	4.00E-04	NA	NA	chicken_pox
rs28749104	chr6	29903968	A/G	3.59E-05	0.0777	0.0188	0.6004	0.6904	NA	NA	chicken_pox
rs183121216	chr9	135635625	C/G	3.60E-05	2.1749	0.766	0.9487	5.00E-04	NA	NA	chicken_pox
rs1610705	chr6	29782010	G/T	3.60E-05	0.0538	0.013	0.9636	0.4107	NA	NA	chicken_pox
rs73616909	chr19	56291405	C/G	3.61E-05	-0.0978	0.0239	0.9868	0.9219	NA	NA	chicken_pox
rs12119681	chr1	208857946	A/G	3.62E-05	-0.1034	0.0248	0.7344	0.0881	NA	NA	chicken_pox
rs28360993	chr6	31183431	A/G	3.62E-05	0.0953	0.0229	0.9909	0.9224	NA	NA	chicken_pox
rs28367857	chr6	31309203	C/T	3.63E-05	-0.0835	0.0203	0.7909	0.8101	NA	NA	chicken_pox
rs186494059	chr4	157699408	C/T	3.63E-05	0.7373	0.1936	0.6228	0.0027	NA	NA	chicken_pox
rs9265909	chr6	31313714	A/G	3.64E-05	0.0536	0.013	0.968	0.393	NA	NA	chicken_pox
rs143908758	chr1	57373737	A/G	3.65E-05	0.3981	0.0929	0.7133	0.9952	NA	NA	chicken_pox
rs28752888	chr6	31303257	A/G	3.65E-05	0.0674	0.0164	0.8772	0.2212	NA	NA	chicken_pox
rs451300	chr16	86767505	G/T	3.65E-05	0.1061	0.0255	0.7253	0.9153	NA	NA	chicken_pox
rs2211536	chr10	38054951	C/T	3.65E-05	-7.2128	4.3542	0.7443	1.00E-04	NA	NA	chicken_pox
rs75601321	chr11	124592762	A/G	3.66E-05	-0.1842	0.0438	0.9553	0.0191	NA	NA	chicken_pox
rs11874754	chr18	31864221	A/G	3.66E-05	0.0789	0.019	0.9989	0.8813	0.9975	0.882	chicken_pox
rs186648539	chr3	93955337	C/T	3.66E-05	0.6369	0.1662	0.5761	0.0039	NA	NA	chicken_pox
rs28380876	chr6	31312428	A/C	3.66E-05	-0.0657	0.016	0.9121	0.7754	NA	NA	chicken_pox
rs7486597	chr12	76109463	C/T	3.66E-05	0.0558	0.0135	0.976	0.6846	NA	NA	chicken_pox
rs9264967	chr6	31277740	A/G	3.67E-05	-0.093	0.0224	0.891	0.092	0.3442	0.0927	chicken_pox
rs34259283	chr8	37741455	C/G	3.68E-05	-0.2524	0.0627	0.6994	0.9833	NA	NA	chicken_pox
6:31172360:C_CG	chr6	31172360	D/I	3.68E-05	-0.0952	0.0229	0.9989	0.077	NA	NA	chicken_pox
rs72681022	chr14	25081524	A/G	3.69E-05	-0.0854	0.0206	0.8521	0.1172	NA	NA	chicken_pox
rs28380785	chr6	31309746	C/T	3.71E-05	-0.0769	0.0187	0.8793	0.7931	NA	NA	chicken_pox
rs10106175	chr8	120557258	C/G	3.72E-05	-0.0545	0.0132	0.9065	0.408	NA	NA	chicken_pox
rs12468920	chr2	66197123	A/G	3.72E-05	0.0565	0.0137	0.9824	0.3081	NA	NA	chicken_pox
rs9267379	chr6	31466523	C/G	3.74E-05	-0.0562	0.0136	0.9755	0.3102	NA	NA	chicken_pox
rs139711703	chr19	24203304	A/G	3.74E-05	-0.1367	0.0327	0.9607	0.0355	NA	NA	chicken_pox
rs200213812	chr6	131472519	D/I	3.75E-05	0.5251	0.1344	0.5044	0.0071	NA	NA	chicken_pox
rs2394977	chr6	31312058	C/G	3.75E-05	-0.0555	0.0135	0.8544	0.4383	NA	NA	chicken_pox
rs12491686	chr3	69760190	A/G	3.75E-05	-0.0514	0.0125	0.9976	0.5021	0.9683	0.5025	chicken_pox
rs145254703	chrX	44770604	C/T	3.75E-05	-0.1676	0.0398	0.5097	0.0263	NA	NA	chicken_pox
rs75415565	chr2	178736326	C/T	3.76E-05	0.2229	0.0529	0.8388	0.9849	NA	NA	chicken_pox
rs28771383	chr6	31308774	A/G	3.76E-05	0.0759	0.0185	0.7956	0.2242	NA	NA	chicken_pox
rs28380789	chr6	31309782	C/T	3.77E-05	0.0805	0.0196	0.834	0.1973	NA	NA	chicken_pox
rs28771385	chr6	31308798	C/T	3.77E-05	0.076	0.0185	0.8393	0.2264	NA	NA	chicken_pox
rs145726937	chr11	71271052	A/G	3.78E-05	-0.1608	0.0384	0.922	0.0269	NA	NA	chicken_pox
rs10054423	chr5	92482188	G/T	3.78E-05	0.0781	0.0188	0.9815	0.86	0.9998	0.8562	chicken_pox
rs113930741	chr8	42497280	C/T	3.79E-05	0.3894	0.0981	0.5359	0.0098	NA	NA	chicken_pox
rs9262568	chr6	31011373	A/G	3.80E-05	-0.1014	0.0244	0.9863	0.0675	NA	NA	chicken_pox
rs116945542	chr3	152792648	C/T	3.80E-05	4.9703	1.7074	0.8196	0.9997	NA	NA	chicken_pox
rs7613623	chr3	69759714	A/T	3.81E-05	0.0514	0.0125	0.9976	0.498	NA	NA	chicken_pox
rs28380811	chr6	31310248	A/T	3.81E-05	-0.0959	0.0234	0.7021	0.8405	NA	NA	chicken_pox
rs10785210	chr12	76109691	C/T	3.82E-05	0.0556	0.0135	0.9759	0.6842	NA	NA	chicken_pox
rs28380774	chr6	31309479	A/G	3.83E-05	0.0958	0.0234	0.7197	0.1526	NA	NA	chicken_pox
rs7331722	chr13	22799808	C/T	3.84E-05	-0.0574	0.014	0.9663	0.7012	NA	NA	chicken_pox
rs28721581	chr6	29791117	A/G	3.85E-05	0.1057	0.0254	0.8761	0.9313	NA	NA	chicken_pox
rs3962035	chr2	126476559	A/G	3.85E-05	-0.0525	0.0127	0.9994	0.3807	0.9996	0.3809	chicken_pox
rs7133151	chr12	76109814	G/T	3.86E-05	-0.0555	0.0135	0.9771	0.3158	0.9988	0.3107	chicken_pox
rs150148014	chr19	24205337	C/T	3.86E-05	-0.1364	0.0327	0.9599	0.0356	NA	NA	chicken_pox
rs141732470	chr19	24233155	C/T	3.86E-05	0.1326	0.0318	0.9853	0.9633	NA	NA	chicken_pox
rs78180523	chr14	49813256	A/G	3.88E-05	0.5764	0.1342	0.8758	0.9982	NA	NA	chicken_pox
rs73866482	chr4	180026270	A/C	3.88E-05	-0.2779	0.0658	0.7759	0.0093	NA	NA	chicken_pox
rs1890270	chr13	106203921	A/T	3.89E-05	1.1287	0.2535	0.9866	0.9995	NA	NA	chicken_pox
rs76760013	chr13	106204030	C/T	3.89E-05	1.1287	0.2535	0.9858	0.9995	NA	NA	chicken_pox
rs16966849	chr13	106204556	C/T	3.90E-05	-1.1287	0.2535	0.9823	5.00E-04	NA	NA	chicken_pox
rs2516482	chr6	31496569	A/G	3.91E-05	-0.0694	0.0168	0.9996	0.1583	0.9608	0.1482	chicken_pox
rs74029394	chr15	93974264	C/T	3.92E-05	0.0833	0.0204	0.9958	0.1113	NA	NA	chicken_pox
rs74504717	chr13	106205970	C/G	3.94E-05	-1.1283	0.2536	0.9823	5.00E-04	NA	NA	chicken_pox
rs16966852	chr13	106205675	A/G	3.94E-05	1.1283	0.2536	0.9811	0.9995	NA	NA	chicken_pox
rs61364245	chr14	51971722	C/T	3.94E-05	0.8851	0.2432	0.7973	0.0018	NA	NA	chicken_pox
rs11633272	chr15	93973887	A/G	3.94E-05	0.0832	0.0204	0.997	0.1113	0.9945	0.1105	chicken_pox
rs7570437	chr2	66262513	A/T	3.96E-05	0.0564	0.0138	0.9406	0.3324	NA	NA	chicken_pox
rs79364858	chr18	67084435	C/T	3.96E-05	-0.1072	0.0264	0.8564	0.9252	NA	NA	chicken_pox
rs77377107	chr6	27818093	C/G	3.97E-05	-0.1526	0.0366	0.8784	0.0308	NA	NA	chicken_pox
rs116053364	chr14	51971125	A/G	3.97E-05	-0.884	0.2429	0.8001	0.9982	NA	NA	chicken_pox
rs190396695	chr10	80090428	A/T	3.97E-05	-0.3512	0.0892	0.7845	0.992	NA	NA	chicken_pox
rs13345160	chr19	56290639	A/T	3.97E-05	0.0963	0.0237	0.9887	0.0798	NA	NA	chicken_pox
rs8107602	chr19	56294158	C/T	3.97E-05	0.0963	0.0237	0.988	0.0801	NA	NA	chicken_pox
rs117794004	chr3	152791220	C/T	3.99E-05	4.918	1.6691	0.8324	0.9998	NA	NA	chicken_pox
rs28380875	chr6	31312399	G/T	4.00E-05	0.0652	0.0159	0.9131	0.2252	NA	NA	chicken_pox
rs1086833	chr10	90112623	C/G	4.00E-05	-0.0597	0.0145	0.9731	0.2453	NA	NA	chicken_pox
rs6910297	chr6	31472115	C/T	4.02E-05	-0.0588	0.0143	0.983	0.2571	NA	NA	chicken_pox
rs28380787	chr6	31309753	C/T	4.03E-05	0.079	0.0193	0.8541	0.1985	NA	NA	chicken_pox
rs189452998	chr10	14402783	A/G	4.04E-05	0.3818	0.0907	0.5027	0.9921	NA	NA	chicken_pox
rs28380773	chr6	31309471	A/C	4.05E-05	-0.0954	0.0234	0.7185	0.847	NA	NA	chicken_pox
rs78423143	chr15	93976057	A/G	4.06E-05	-0.0832	0.0204	0.9943	0.8885	NA	NA	chicken_pox
rs139696055	chr1	213267771	D/I	4.06E-05	0.1193	0.0287	0.9725	0.9514	NA	NA	chicken_pox
rs28753041	chr6	31307817	C/T	4.07E-05	0.0712	0.0174	0.774	0.2163	NA	NA	chicken_pox
rs17651528	chr15	93974182	C/T	4.07E-05	0.0831	0.0204	0.9959	0.1113	NA	NA	chicken_pox
rs28749106	chr6	29904202	C/T	4.09E-05	0.0682	0.0166	0.6181	0.6381	NA	NA	chicken_pox
rs62197497	chr2	195546670	A/G	4.10E-05	-0.2679	0.0639	0.5473	0.0153	NA	NA	chicken_pox
rs28749110	chr6	29904411	A/G	4.10E-05	0.068	0.0166	0.6199	0.6362	NA	NA	chicken_pox
rs5027461	chr6	31462600	A/C	4.11E-05	0.0574	0.014	0.9485	0.707	NA	NA	chicken_pox
rs9544331	chr13	77200596	A/C	4.11E-05	0.0885	0.0214	0.8438	0.8939	NA	NA	chicken_pox
rs986521	chr6	33136145	A/G	4.12E-05	-0.0601	0.0146	0.9895	0.2369	0.9972	0.24	chicken_pox
rs2734908	chr6	29899485	A/G	4.14E-05	0.0704	0.0172	0.558	0.5921	NA	NA	chicken_pox
rs79411417	chr4	62943369	A/G	4.15E-05	0.5783	0.1348	0.6596	0.9976	NA	NA	chicken_pox
rs201497999	chr6	31309183	D/I	4.16E-05	-0.1001	0.0246	0.6935	0.8589	NA	NA	chicken_pox
rs7778560	chr7	113837389	A/G	4.19E-05	-0.064	0.0156	0.9862	0.1944	0.9982	0.1982	chicken_pox
rs184789809	chr4	67126755	C/T	4.20E-05	-0.4909	0.1267	0.7297	0.9957	NA	NA	chicken_pox
rs7295378	chr12	127992500	A/T	4.21E-05	-1.5424	0.4725	0.7768	0.999	NA	NA	chicken_pox
rs118076490	chr11	124596454	A/G	4.22E-05	0.1835	0.044	0.9493	0.9809	NA	NA	chicken_pox
rs1310325	chr10	14283661	A/G	4.22E-05	0.1765	0.0424	0.7352	0.9738	NA	NA	chicken_pox
rs11769283	chr7	114014488	A/G	4.23E-05	0.0978	0.0241	0.9931	0.0786	NA	NA	chicken_pox
rs188848172	chr1	213391242	A/G	4.24E-05	-0.1197	0.0289	0.9706	0.0479	NA	NA	chicken_pox
rs149452809	chr1	213390949	C/T	4.24E-05	-0.1197	0.0289	0.9705	0.0479	NA	NA	chicken_pox
rs3132455	chr6	31487954	C/G	4.24E-05	0.055	0.0134	0.9955	0.6891	NA	NA	chicken_pox
rs1633105	chr6	29783382	A/G	4.24E-05	0.0519	0.0127	0.9996	0.4303	0.9838	0.4295	chicken_pox
rs181060068	chr4	157685423	A/G	4.25E-05	-0.7325	0.194	0.6222	0.9974	NA	NA	chicken_pox
rs1077997	chr6	29783822	G/T	4.25E-05	-0.0519	0.0127	0.9998	0.5697	NA	NA	chicken_pox
rs4917651	chr10	115120044	A/G	4.25E-05	-0.0672	0.0165	0.6874	0.6901	NA	NA	chicken_pox
rs149770163	chr6	131478157	C/T	4.25E-05	0.292	0.0739	0.8684	0.0102	NA	NA	chicken_pox
rs77776555	chr11	124596304	C/T	4.26E-05	0.1833	0.0439	0.9495	0.9809	NA	NA	chicken_pox
rs4770251	chr13	22800238	C/T	4.28E-05	-0.0568	0.0139	0.9713	0.6989	NA	NA	chicken_pox
rs28380889	chr6	31312826	A/C	4.29E-05	0.0644	0.0158	0.9305	0.2255	NA	NA	chicken_pox
rs1736956	chr6	29782690	A/G	4.29E-05	-0.0519	0.0127	0.9999	0.5697	NA	NA	chicken_pox
rs200368342	chr19	56290506	D/I	4.31E-05	0.0974	0.024	0.9842	0.0773	NA	NA	chicken_pox
rs28380884	chr6	31312603	A/G	4.32E-05	-0.0646	0.0159	0.9211	0.7736	NA	NA	chicken_pox
rs28753050	chr6	31307929	A/G	4.32E-05	-0.0772	0.019	0.7627	0.7837	NA	NA	chicken_pox
rs72473477	chr5	148782248	D/I	4.33E-05	-0.0572	0.014	0.8461	0.6309	NA	NA	chicken_pox
rs78583267	chr12	91742336	A/C	4.35E-05	-0.1543	0.0372	0.9551	0.028	NA	NA	chicken_pox
rs28380883	chr6	31312586	C/T	4.36E-05	-0.0646	0.0159	0.92	0.7736	NA	NA	chicken_pox
rs117779226	chr6	131471909	C/T	4.36E-05	-0.2915	0.0739	0.9034	0.9902	NA	NA	chicken_pox
rs4713469	chr6	31472757	G/T	4.36E-05	-0.0566	0.0138	0.9338	0.3179	NA	NA	chicken_pox
rs28380901	chr6	31313443	C/T	4.37E-05	-0.065	0.016	0.9463	0.783	NA	NA	chicken_pox
rs62096587	chr18	67050224	A/T	4.37E-05	-0.1051	0.026	0.8948	0.9265	NA	NA	chicken_pox
rs17879990	chr6	29910527	C/T	4.39E-05	-0.0672	0.0164	0.7147	0.3961	NA	NA	chicken_pox
rs116109115	chr18	1255642	C/T	4.40E-05	-1.0152	0.2302	0.8068	5.00E-04	NA	NA	chicken_pox
rs142874012	chr19	24197869	C/T	4.41E-05	0.1358	0.0328	0.9602	0.9647	NA	NA	chicken_pox
rs7072320	chr10	123447256	C/T	4.42E-05	-0.8488	0.1949	0.7074	0.0011	NA	NA	chicken_pox
rs151087501	chr2	223259955	A/G	4.43E-05	-0.2726	0.0653	0.5647	0.0145	NA	NA	chicken_pox
rs6869021	chr5	111039017	C/T	4.43E-05	-0.055	0.0134	0.9935	0.3103	NA	NA	chicken_pox
rs115265999	chr14	49812163	C/T	4.44E-05	0.571	0.134	0.8778	0.9982	NA	NA	chicken_pox
rs112269471	chr2	30634313	A/G	4.44E-05	0.1243	0.0308	0.9005	0.0512	NA	NA	chicken_pox
rs1030327	chr2	66207377	C/T	4.44E-05	-0.0547	0.0134	0.997	0.6735	0.9988	0.673	chicken_pox
rs146559479	chr15	69577125	A/G	4.45E-05	-0.2843	0.0716	0.5784	0.9845	NA	NA	chicken_pox
rs28749113	chr6	29905451	A/C	4.45E-05	0.0739	0.0181	0.6135	0.6532	NA	NA	chicken_pox
rs12963343	chr18	31870374	A/C	4.45E-05	-0.0781	0.019	0.9985	0.1187	NA	NA	chicken_pox
rs11949101	chr5	21621850	A/G	4.45E-05	0.1291	0.0312	0.9622	0.96	NA	NA	chicken_pox
rs73520309	chr19	24205749	G/T	4.46E-05	-0.1341	0.0324	0.9317	0.0376	NA	NA	chicken_pox
rs10947720	chr6	38190267	C/T	4.46E-05	-0.0681	0.0166	0.9737	0.1671	NA	NA	chicken_pox
rs114620613	chr18	1258214	A/G	4.46E-05	1.0135	0.23	0.7644	0.9995	NA	NA	chicken_pox
rs77328902	chr11	124597174	A/G	4.48E-05	0.183	0.044	0.949	0.981	NA	NA	chicken_pox
rs1678304	chr4	8192424	A/G	4.48E-05	-0.316	0.0799	0.6146	0.9872	NA	NA	chicken_pox
rs2503335	chr13	22798692	A/T	4.48E-05	-0.0634	0.0156	0.9668	0.7812	NA	NA	chicken_pox
rs62095820	chr18	31868578	A/G	4.50E-05	0.078	0.019	0.9987	0.8813	NA	NA	chicken_pox
rs202173780	chr19	56290502	D/I	4.50E-05	-0.0971	0.024	0.984	0.9227	NA	NA	chicken_pox
rs1573933	chr15	93977249	A/C	4.52E-05	-0.0825	0.0204	0.9954	0.8883	NA	NA	chicken_pox
rs28749098	chr6	29902893	A/C	4.52E-05	0.0837	0.0205	0.5299	0.71	NA	NA	chicken_pox
rs2399729	chr5	121302481	A/T	4.53E-05	-0.1691	0.0409	0.5082	0.0427	NA	NA	chicken_pox
rs187238483	chr10	107755825	A/G	4.53E-05	-1.5675	0.4659	0.6141	0.9992	NA	NA	chicken_pox
rs142792319	chr19	24199934	A/T	4.53E-05	0.1355	0.0328	0.9574	0.9645	NA	NA	chicken_pox
rs8113180	chr19	24060945	C/T	4.54E-05	0.1024	0.0249	0.9501	0.9341	NA	NA	chicken_pox
rs199866277	chr6	71618520	D/I	4.55E-05	-0.2278	0.0546	0.7131	0.0158	NA	NA	chicken_pox
rs28483724	chr8	12924888	C/T	4.55E-05	-0.8544	0.1955	0.7096	0.001	NA	NA	chicken_pox
rs4619468	chr18	31866518	C/T	4.58E-05	-0.078	0.019	0.9974	0.1189	NA	NA	chicken_pox
rs9538482	chr13	60218409	A/G	4.59E-05	-0.0927	0.0226	1	0.0789	0.9999	0.0784	chicken_pox
rs28749114	chr6	29905452	A/G	4.59E-05	-0.0738	0.0181	0.6132	0.3467	NA	NA	chicken_pox
rs117149039	chr19	24193733	C/T	4.60E-05	0.1357	0.0328	0.9605	0.9648	NA	NA	chicken_pox
rs7033246	chr9	6826148	G/T	4.60E-05	-0.0526	0.0129	0.9735	0.6018	0.9436	0.5958	chicken_pox
rs139522053	chr2	51063561	A/T	4.61E-05	-0.1248	0.0311	0.9944	0.9543	NA	NA	chicken_pox
rs140728984	chr19	24193722	A/C	4.61E-05	0.1357	0.0328	0.9605	0.9648	NA	NA	chicken_pox
rs4898364	chrX	152900485	C/T	4.61E-05	-0.0482	0.0118	0.9681	0.2275	NA	NA	chicken_pox
rs77055912	chr19	24361075	C/T	4.61E-05	-0.1205	0.0292	0.8205	0.054	NA	NA	chicken_pox
rs28753043	chr6	31307844	A/T	4.62E-05	0.077	0.019	0.7859	0.2116	NA	NA	chicken_pox
rs192287573	chr2	16881394	G/T	4.62E-05	1.3325	0.3827	0.5041	0.0015	NA	NA	chicken_pox
rs72839371	chr2	129378553	A/G	4.63E-05	-0.1078	0.0262	0.7437	0.0781	NA	NA	chicken_pox
rs59489266	chr1	213155867	G/T	4.63E-05	-0.1151	0.0279	0.959	0.0523	NA	NA	chicken_pox
rs41543814	chr6	31239430	C/T	4.63E-05	-0.0527	0.0129	0.9648	0.407	0.5527	0.5928	chicken_pox
rs2098830	chr2	66204055	C/T	4.64E-05	-0.0546	0.0134	0.9956	0.6735	NA	NA	chicken_pox
rs146218348	chr19	24193046	A/G	4.64E-05	0.1357	0.0328	0.9604	0.9648	NA	NA	chicken_pox
rs3093987	chr6	31492961	A/G	4.65E-05	-0.0546	0.0134	0.9988	0.3114	NA	NA	chicken_pox
rs148679773	chr19	24193443	C/T	4.66E-05	-0.1356	0.0329	0.9543	0.0354	NA	NA	chicken_pox
rs117232853	chr19	24192995	A/G	4.68E-05	0.1356	0.0329	0.9606	0.9648	NA	NA	chicken_pox
rs2517756	chr6	29896523	A/C	4.69E-05	-0.0754	0.0185	0.5046	0.363	NA	NA	chicken_pox
rs60415266	chr1	213157195	G/T	4.71E-05	0.1144	0.0278	0.9629	0.9474	NA	NA	chicken_pox
rs148439414	chr18	1257083	A/G	4.71E-05	1.0115	0.2303	0.8138	0.9995	NA	NA	chicken_pox
rs78749198	chr1	197415455	G/T	4.71E-05	-0.1876	0.0468	0.5128	0.9611	NA	NA	chicken_pox
rs144640428	chr13	106205518	D/I	4.72E-05	1.1136	0.2528	0.972	0.9995	NA	NA	chicken_pox
rs141158331	chr13	79355044	C/T	4.72E-05	-1.277	0.2831	0.5048	0.0114	NA	NA	chicken_pox
rs11745992	chr5	35012348	A/G	4.72E-05	-0.0752	0.0184	0.9796	0.13	NA	NA	chicken_pox
rs199688812	chr1	213391445	D/I	4.72E-05	0.1199	0.0291	0.9638	0.9524	NA	NA	chicken_pox
rs114659386	chr2	51093451	C/T	4.72E-05	0.1247	0.0311	0.9961	0.0455	NA	NA	chicken_pox
rs10264330	chr7	149303178	A/T	4.73E-05	0.3361	0.0859	0.9275	0.0076	NA	NA	chicken_pox
rs28380890	chr6	31312932	G/T	4.73E-05	-0.0642	0.0158	0.9334	0.7775	NA	NA	chicken_pox
rs61834123	chr1	213332228	C/T	4.74E-05	0.1174	0.0285	0.9742	0.9508	NA	NA	chicken_pox
rs9259898	chr6	29898660	G/T	4.75E-05	-0.0703	0.0173	0.5453	0.4197	NA	NA	chicken_pox
rs140429472	chr5	173630764	A/G	4.76E-05	-0.7985	0.2141	0.5364	0.9975	NA	NA	chicken_pox
rs144432961	chr6	131433140	A/G	4.76E-05	0.2788	0.071	0.9759	0.0098	NA	NA	chicken_pox
rs76765620	chr13	106205537	C/T	4.77E-05	1.113	0.2529	0.9745	0.9995	NA	NA	chicken_pox
rs143005205	chr1	213286083	A/T	4.79E-05	-0.1188	0.0289	0.9527	0.049	NA	NA	chicken_pox
rs35536407	chr5	21620302	A/G	4.79E-05	0.1291	0.0314	0.9532	0.96	NA	NA	chicken_pox
rs147211048	chr5	98053948	C/T	4.80E-05	0.25	0.0634	0.8973	0.013	NA	NA	chicken_pox
rs145637510	chr3	112416286	A/G	4.81E-05	-0.4514	0.117	0.6178	0.9938	NA	NA	chicken_pox
rs17651539	chr15	93975923	G/T	4.83E-05	0.0863	0.0214	0.9685	0.1034	NA	NA	chicken_pox
rs28380928	chr6	31319175	C/T	4.84E-05	-0.0645	0.0159	0.9565	0.784	NA	NA	chicken_pox
rs114205738	chr6	31517918	C/T	4.85E-05	0.1219	0.0296	0.9972	0.9575	NA	NA	chicken_pox
rs3130629	chr6	31510935	C/G	4.85E-05	-0.0541	0.0133	0.954	0.3524	NA	NA	chicken_pox
rs7246927	chr19	56296028	A/G	4.85E-05	0.095	0.0236	0.9795	0.0809	NA	NA	chicken_pox
rs28753023	chr6	31307350	C/T	4.86E-05	-0.0687	0.017	0.7928	0.7736	NA	NA	chicken_pox
rs139966426	chr11	71250456	A/G	4.87E-05	0.16	0.0387	0.9933	0.9755	NA	NA	chicken_pox
rs2071592	chr6	31515340	A/T	4.88E-05	0.0544	0.0134	1	0.6887	1	0.6879	chicken_pox
rs12082134	chr1	213395116	A/C	4.90E-05	0.1159	0.0282	0.9954	0.9505	0.9984	0.9512	chicken_pox
rs181268915	chr6	28751331	C/T	4.91E-05	0.184	0.0446	0.7994	0.9779	NA	NA	chicken_pox
rs114147897	chr18	1261703	A/G	4.91E-05	1.0265	0.2344	0.8121	0.9995	NA	NA	chicken_pox
rs185193904	chr1	80879426	C/T	4.91E-05	0.3688	0.0945	0.733	0.0072	NA	NA	chicken_pox
rs111230297	chr15	93975726	C/G	4.91E-05	0.0823	0.0204	0.9885	0.1121	NA	NA	chicken_pox
rs140341437	chr5	5065523	A/G	4.92E-05	-0.6606	0.1761	0.6318	0.9971	NA	NA	chicken_pox
rs114427220	chr5	161024948	C/G	4.92E-05	2.2417	0.7086	0.6062	5.00E-04	NA	NA	chicken_pox
rs112106020	chr1	84237453	A/C	4.92E-05	0.7226	0.1686	0.6821	0.9986	NA	NA	chicken_pox
rs145857114	chr10	5904348	A/G	4.93E-05	1.298	0.3878	0.923	8.00E-04	NA	NA	chicken_pox
rs9267378	chr6	31466522	A/G	4.94E-05	0.0593	0.0146	0.9619	0.7499	NA	NA	chicken_pox
rs150417578	chr2	65758343	C/T	4.94E-05	-0.6233	0.147	0.6822	0.0018	NA	NA	chicken_pox
rs9265074	chr6	31286674	A/T	4.95E-05	-0.1038	0.0254	0.7094	0.089	NA	NA	chicken_pox
rs148451947	chr16	85672686	A/C	4.96E-05	-1.4771	0.4247	0.5614	0.9989	NA	NA	chicken_pox
rs13345403	chr19	56292562	C/T	4.97E-05	-0.0948	0.0236	0.9848	0.9192	NA	NA	chicken_pox
rs12720578	chr1	186896437	A/G	4.98E-05	0.1321	0.0321	0.8323	0.9575	NA	NA	chicken_pox
rs28753022	chr6	31307312	A/G	4.99E-05	-0.0686	0.017	0.7912	0.7723	NA	NA	chicken_pox
rs150371555	chr1	213331071	D/I	4.99E-05	0.1168	0.0285	0.9808	0.9509	NA	NA	chicken_pox
rs190580816	chr4	181371828	A/G	5.00E-05	-0.4877	0.1269	0.7143	0.9954	NA	NA	chicken_pox
rs55795514	chr7	31184104	C/T	5.01E-05	0.054	0.0133	0.964	0.3547	NA	NA	chicken_pox
rs76813203	chr19	24187121	A/G	5.02E-05	0.1353	0.0329	0.9631	0.9651	NA	NA	chicken_pox
rs113683146	chr9	135656201	A/G	5.03E-05	-2.1791	0.7825	0.82	0.9995	NA	NA	chicken_pox
rs61385792	chr1	213156012	A/G	5.03E-05	-0.1145	0.0279	0.9613	0.0521	NA	NA	chicken_pox
rs10269588	chr7	149301204	A/G	5.03E-05	-0.3329	0.0854	0.9319	0.9924	NA	NA	chicken_pox
rs76504668	chr5	173629501	G/T	5.03E-05	-0.796	0.2141	0.5369	0.9975	NA	NA	chicken_pox
rs112768450	chr4	23297505	A/G	5.05E-05	1.1262	0.2589	0.871	0.9996	NA	NA	chicken_pox
rs4241258	chr2	74226102	C/T	5.05E-05	-0.0742	0.0182	0.9625	0.1354	NA	NA	chicken_pox
rs77227668	chr1	84237429	C/T	5.05E-05	-0.7207	0.1684	0.6846	0.0014	NA	NA	chicken_pox
rs11763872	chr7	87217215	C/T	5.05E-05	-0.0506	0.0125	0.9954	0.4897	0.9994	0.4898	chicken_pox
rs186232945	chr1	118884599	A/T	5.06E-05	0.6288	0.1486	0.5686	0.9978	NA	NA	chicken_pox
rs1634763	chr6	31305220	A/T	5.06E-05	-0.0911	0.0223	0.7044	0.1178	NA	NA	chicken_pox
rs1634762	chr6	31305231	A/G	5.06E-05	0.0911	0.0223	0.7044	0.8822	NA	NA	chicken_pox
rs140387781	chr13	47136784	A/G	5.06E-05	-0.675	0.1778	0.6432	0.9966	NA	NA	chicken_pox
rs28380834	chr6	31311296	A/G	5.06E-05	0.0937	0.0233	0.7045	0.1422	NA	NA	chicken_pox
rs202057854	chr19	24011152	D/I	5.07E-05	0.1103	0.0269	0.9628	0.9457	NA	NA	chicken_pox
rs112512934	chr13	39871536	C/T	5.07E-05	-1.0378	0.2372	0.8449	6.00E-04	NA	NA	chicken_pox
rs28380776	chr6	31309507	C/T	5.07E-05	-0.0866	0.0215	0.7678	0.8277	NA	NA	chicken_pox
rs28894072	chr6	29905773	C/T	5.07E-05	-0.0786	0.0194	0.5665	0.3048	NA	NA	chicken_pox
rs11672536	chr19	24008450	A/G	5.07E-05	0.1102	0.0269	0.9635	0.9456	NA	NA	chicken_pox
rs139019495	chr20	19582757	G/T	5.08E-05	4.898	2.7144	0.7873	4.00E-04	NA	NA	chicken_pox
rs72487087	chr15	93978023	D/I	5.08E-05	-0.0818	0.0203	0.9974	0.888	NA	NA	chicken_pox
rs1218367	chr10	14323191	A/G	5.09E-05	0.192	0.0465	0.9469	0.9834	NA	NA	chicken_pox
rs117970300	chr19	23980298	C/T	5.12E-05	-0.1096	0.0268	0.9699	0.0545	NA	NA	chicken_pox
rs192788514	chr4	90571442	A/G	5.13E-05	-4.1042	0.9944	0.5543	5.00E-04	NA	NA	chicken_pox
rs117541414	chr19	24017986	A/G	5.13E-05	0.1105	0.027	0.9593	0.9457	NA	NA	chicken_pox
rs2251366	chr14	55518156	A/G	5.13E-05	0.0511	0.0126	0.9954	0.4269	NA	NA	chicken_pox
rs189404595	chr1	118883503	A/G	5.15E-05	0.6279	0.1485	0.5676	0.9978	NA	NA	chicken_pox
rs7804993	chr7	107458929	A/G	5.16E-05	0.0718	0.0177	0.8669	0.8331	NA	NA	chicken_pox
rs11669027	chr19	24012465	G/T	5.16E-05	-0.1102	0.0269	0.9577	0.0546	NA	NA	chicken_pox
rs140524186	chrX	78964520	A/G	5.16E-05	-0.9426	0.2242	0.8369	5.00E-04	NA	NA	chicken_pox
rs118049713	chr19	23935429	A/C	5.17E-05	0.1094	0.0267	0.9723	0.9455	NA	NA	chicken_pox
rs201204249	chr15	41752325	D/I	5.19E-05	-0.0764	0.0188	0.8107	0.2022	NA	NA	chicken_pox
rs2437063	chr6	29903236	A/C	5.19E-05	-0.0716	0.0177	0.5539	0.3542	NA	NA	chicken_pox
rs187589865	chr13	47135460	C/T	5.19E-05	0.637	0.1683	0.7622	0.0033	NA	NA	chicken_pox
rs117272668	chr19	23933351	A/C	5.20E-05	-0.1094	0.0268	0.9714	0.0544	NA	NA	chicken_pox
rs9380144	chr6	29802234	A/G	5.20E-05	0.0906	0.0223	0.721	0.8807	NA	NA	chicken_pox
rs116568849	chr5	32310056	C/G	5.20E-05	-0.3843	0.0991	0.6375	0.9922	NA	NA	chicken_pox
rs114698813	chr5	32310043	A/T	5.21E-05	0.3842	0.099	0.6376	0.0078	NA	NA	chicken_pox
rs138611526	chr19	24225452	C/T	5.22E-05	-0.1314	0.032	0.9798	0.0363	NA	NA	chicken_pox
rs12958537	chr18	31971086	G/T	5.24E-05	0.0774	0.019	0.9999	0.8812	0.9988	0.881	chicken_pox
rs4606409	chr10	57775598	A/C	5.25E-05	-0.2241	0.0543	0.7432	0.0156	NA	NA	chicken_pox
rs76104394	chr19	23973612	A/C	5.25E-05	-0.1093	0.0267	0.9717	0.0546	NA	NA	chicken_pox
rs188613162	chr16	9406840	A/C	5.25E-05	0.178	0.0448	0.5486	0.0407	NA	NA	chicken_pox
rs73507542	chr19	925102	A/G	5.26E-05	-1.4468	0.4277	0.6679	0.9991	NA	NA	chicken_pox
rs62097296	chr18	31972673	A/G	5.26E-05	-0.0774	0.019	0.9993	0.1188	NA	NA	chicken_pox
rs201581880	chr6	31309607	D/I	5.27E-05	0.0981	0.0244	0.6773	0.149	NA	NA	chicken_pox
rs909253	chr6	31540313	A/G	5.27E-05	-0.0535	0.0132	1	0.3263	1	0.3278	chicken_pox
rs111752602	chr9	135657683	A/C	5.28E-05	-2.1566	0.7711	0.8025	0.9995	NA	NA	chicken_pox
rs74537235	chr6	28020065	A/C	5.28E-05	-0.1505	0.0367	0.8364	0.0321	NA	NA	chicken_pox
rs28752930	chr6	31304209	A/G	5.28E-05	-0.0686	0.017	0.8217	0.7847	NA	NA	chicken_pox
rs61834126	chr1	213350282	C/G	5.28E-05	-0.1165	0.0285	0.9725	0.0495	NA	NA	chicken_pox
rs7612939	chr3	71736172	A/T	5.28E-05	0.1198	0.03	0.8618	0.0574	NA	NA	chicken_pox
rs1800683	chr6	31540071	A/G	5.28E-05	0.0535	0.0132	1	0.6737	0.9987	0.6727	chicken_pox
rs182057461	chr9	93546810	C/T	5.28E-05	0.2086	0.0526	0.5279	0.03	NA	NA	chicken_pox
rs45529339	chr6	31512936	C/T	5.30E-05	-0.1211	0.0296	0.9969	0.0427	NA	NA	chicken_pox
rs74984662	chr19	23968810	C/T	5.31E-05	-0.1091	0.0267	0.9734	0.0546	NA	NA	chicken_pox
rs112991955	chr9	135657965	A/G	5.31E-05	2.1542	0.7699	0.8009	5.00E-04	NA	NA	chicken_pox
rs73507543	chr19	925140	C/T	5.31E-05	1.4469	0.4279	0.6616	9.00E-04	NA	NA	chicken_pox
rs2435325	chr6	51852158	A/T	5.32E-05	1.4011	0.3194	0.5356	0.9995	NA	NA	chicken_pox
rs10999745	chr10	73006543	C/T	5.33E-05	0.1604	0.0391	0.6091	0.9602	NA	NA	chicken_pox
rs11621975	chr14	102095836	A/G	5.34E-05	-0.0847	0.0208	0.9974	0.0947	0.9994	0.0945	chicken_pox
rs58711222	chr1	213156418	A/C	5.36E-05	-0.1136	0.0278	0.9597	0.0528	NA	NA	chicken_pox
rs28753037	chr6	31307762	A/G	5.37E-05	-0.0861	0.0214	0.7469	0.8209	NA	NA	chicken_pox
rs9393977	chr6	29802233	C/T	5.37E-05	0.0908	0.0223	0.7199	0.8815	NA	NA	chicken_pox
rs10145170	chr14	55504411	C/T	5.38E-05	-0.0512	0.0127	0.9883	0.5747	NA	NA	chicken_pox
rs13187967	chr5	29600842	A/G	5.38E-05	-0.5839	0.155	0.7457	0.996	NA	NA	chicken_pox
rs16832698	chr2	201089997	C/T	5.38E-05	-0.0685	0.0169	0.9992	0.1574	NA	NA	chicken_pox
rs75138082	chr10	110153495	C/T	5.38E-05	0.0861	0.0212	0.988	0.9074	NA	NA	chicken_pox
rs2269987	chr7	149302388	A/C	5.39E-05	-0.3319	0.0854	0.9272	0.9923	NA	NA	chicken_pox
rs59635750	chr1	213156298	A/G	5.39E-05	0.1136	0.0278	0.9596	0.9472	NA	NA	chicken_pox
rs11670778	chr19	23937201	C/T	5.39E-05	-0.1091	0.0267	0.9728	0.0546	NA	NA	chicken_pox
rs145024256	chr5	29599299	A/G	5.40E-05	-0.5841	0.155	0.7453	0.996	NA	NA	chicken_pox
rs200913442	chr1	186814345	D/I	5.41E-05	-0.2367	0.0575	0.5825	0.0185	NA	NA	chicken_pox
rs138463549	chr14	49819946	C/T	5.41E-05	-0.5727	0.1359	0.8548	0.0018	NA	NA	chicken_pox
rs1041981	chr6	31540784	A/C	5.41E-05	0.0534	0.0132	1	0.6735	0.9999	0.672	chicken_pox
rs118052589	chr19	23993688	C/G	5.43E-05	0.1097	0.0269	0.9617	0.9454	NA	NA	chicken_pox
rs2071591	chr6	31515799	A/G	5.45E-05	0.0533	0.0132	1	0.6713	0.9988	0.6704	chicken_pox
rs3831212	chr14	55493259	D/I	5.45E-05	0.0511	0.0127	0.987	0.4253	NA	NA	chicken_pox
rs193272931	chr5	150918444	A/G	5.45E-05	0.2111	0.0534	0.7033	0.0258	NA	NA	chicken_pox
rs2071594	chr6	31512720	C/G	5.45E-05	0.0533	0.0132	0.9996	0.6719	0.9995	0.6692	chicken_pox
rs114758525	chr1	213155064	A/G	5.46E-05	-0.1144	0.028	0.9567	0.052	NA	NA	chicken_pox
rs117237091	chr19	23911475	C/T	5.46E-05	-0.1096	0.0269	0.9644	0.0544	NA	NA	chicken_pox
rs748017	chr14	55542300	A/G	5.47E-05	0.0514	0.0128	0.9797	0.4266	NA	NA	chicken_pox
rs28771423	chr6	31315149	A/G	5.47E-05	-0.0515	0.0128	0.9716	0.5404	NA	NA	chicken_pox
rs79579374	chr19	23915336	C/T	5.47E-05	0.1095	0.0268	0.9654	0.9456	NA	NA	chicken_pox
rs60727621	chr1	213346924	A/G	5.47E-05	-0.1163	0.0285	0.9808	0.0491	NA	NA	chicken_pox
5:180663133:T_TTA	chr5	180663133	D/I	5.50E-05	-0.4077	0.0982	0.501	0.2058	NA	NA	chicken_pox
rs28380915	chr6	31314371	C/G	5.50E-05	0.0623	0.0155	0.9819	0.2223	NA	NA	chicken_pox
rs28380916	chr6	31314387	A/G	5.50E-05	0.0623	0.0155	0.982	0.2223	NA	NA	chicken_pox
rs114304354	chr11	124593000	C/T	5.50E-05	-0.1791	0.0436	0.9468	0.0195	NA	NA	chicken_pox
rs117658953	chr19	23901931	A/G	5.51E-05	0.1098	0.0269	0.9547	0.9457	NA	NA	chicken_pox
rs200397304	chr11	14961511	D/I	5.51E-05	-0.9125	0.2486	0.6387	0.9984	NA	NA	chicken_pox
rs3130176	chr6	33017457	A/G	5.51E-05	0.0523	0.013	0.954	0.5919	0.864	0.6369	chicken_pox
rs143979389	chr11	129588925	C/G	5.52E-05	0.3468	0.0896	0.7283	0.0086	NA	NA	chicken_pox
rs61834136	chr1	213361336	G/T	5.53E-05	-0.1161	0.0285	0.9811	0.0492	NA	NA	chicken_pox
rs10252122	chr7	149284903	C/G	5.53E-05	0.3189	0.0822	0.9684	0.0079	NA	NA	chicken_pox
rs148890987	chr13	32403784	C/T	5.53E-05	0.1205	0.0302	0.8601	0.0546	NA	NA	chicken_pox
rs61834137	chr1	213362740	C/T	5.53E-05	-0.1161	0.0285	0.9812	0.0492	NA	NA	chicken_pox
rs2517718	chr6	29916391	A/C	5.54E-05	-0.0519	0.0129	0.9566	0.4329	0.2619	0.4652	chicken_pox
rs74975870	chr1	213361569	C/T	5.54E-05	-0.1161	0.0285	0.9811	0.0492	NA	NA	chicken_pox
rs112127597	chr4	23291611	G/T	5.55E-05	-1.1192	0.2587	0.8774	4.00E-04	NA	NA	chicken_pox
rs28380807	chr6	31310181	A/G	5.55E-05	-0.068	0.0169	0.8355	0.7844	NA	NA	chicken_pox
rs5828641	chr19	56295203	D/I	5.55E-05	0.0944	0.0236	0.9863	0.0801	NA	NA	chicken_pox
rs6797923	chr3	71740659	C/T	5.55E-05	0.1162	0.0292	0.9551	0.0548	NA	NA	chicken_pox
rs9393975	chr6	29802217	A/T	5.55E-05	0.0915	0.0226	0.7085	0.881	NA	NA	chicken_pox
rs11669651	chr19	23902676	C/T	5.55E-05	-0.1097	0.0269	0.9567	0.0544	NA	NA	chicken_pox
rs199716049	chr19	23910319	D/I	5.56E-05	-0.1095	0.0269	0.9612	0.0544	NA	NA	chicken_pox
rs76216567	chr2	51075544	C/G	5.56E-05	0.1235	0.0311	0.997	0.0455	NA	NA	chicken_pox
rs35110242	chr2	66228221	D/I	5.57E-05	0.0562	0.014	0.9948	0.2852	NA	NA	chicken_pox
rs3130630	chr6	31510933	A/C	5.58E-05	-0.0532	0.0132	0.9999	0.3281	NA	NA	chicken_pox
rs959167	chr15	93978414	A/G	5.58E-05	0.0813	0.0203	0.9997	0.1121	0.9993	0.112	chicken_pox
rs873611	chr2	129374660	A/G	5.58E-05	0.1362	0.0334	0.6293	0.9451	NA	NA	chicken_pox
rs111741184	chr1	213365954	A/G	5.59E-05	0.116	0.0285	0.9816	0.9508	NA	NA	chicken_pox
rs56366841	chr18	60705654	A/G	5.59E-05	-0.1034	0.0254	0.8716	0.0697	NA	NA	chicken_pox
rs72935506	chr18	60724777	G/T	5.59E-05	-0.1011	0.0249	0.8992	0.0706	NA	NA	chicken_pox
rs9393976	chr6	29802221	A/G	5.59E-05	0.0915	0.0226	0.7084	0.881	NA	NA	chicken_pox
rs9654903	chr7	70585568	A/T	5.60E-05	-0.0674	0.0166	0.9053	0.1774	NA	NA	chicken_pox
rs3094594	chr6	31521903	G/T	5.61E-05	-0.0532	0.0132	0.9996	0.3287	NA	NA	chicken_pox
rs12339663	chr9	126983801	C/T	5.61E-05	0.1323	0.0324	0.9798	0.9638	0.9997	0.9643	chicken_pox
rs184085309	chr19	23895545	C/T	5.62E-05	0.1849	0.0453	0.579	0.9697	NA	NA	chicken_pox
rs118021310	chr19	24478187	A/G	5.62E-05	0.1427	0.035	0.8003	0.9623	NA	NA	chicken_pox
rs67157575	chr6	31236598	D/I	5.63E-05	0.1617	0.0396	0.6778	0.9654	NA	NA	chicken_pox
rs143371930	chr13	47136239	C/T	5.63E-05	0.661	0.1754	0.7294	0.0032	NA	NA	chicken_pox
rs61834138	chr1	213366290	C/G	5.64E-05	-0.116	0.0285	0.9813	0.0492	NA	NA	chicken_pox
rs72933584	chr18	60707788	C/T	5.64E-05	0.1032	0.0254	0.8739	0.9304	NA	NA	chicken_pox
rs79502337	chr6	31420792	C/T	5.64E-05	0.0538	0.0133	0.999	0.6839	NA	NA	chicken_pox
rs28380777	chr6	31309531	A/C	5.66E-05	0.0813	0.0203	0.7945	0.1904	NA	NA	chicken_pox
rs61834141	chr1	213371640	C/T	5.66E-05	0.1159	0.0284	0.9824	0.9508	NA	NA	chicken_pox
rs61834142	chr1	213372221	C/G	5.66E-05	-0.1159	0.0284	0.9825	0.0492	NA	NA	chicken_pox
rs28380812	chr6	31310305	A/T	5.66E-05	-0.1039	0.026	0.696	0.8761	NA	NA	chicken_pox
rs76893987	chr1	182204925	A/C	5.67E-05	0.0796	0.0199	0.9234	0.1281	NA	NA	chicken_pox
rs199638315	chr9	102810304	D/I	5.67E-05	0.0523	0.013	0.9217	0.5312	NA	NA	chicken_pox
rs76906787	chr3	124754573	A/T	5.68E-05	0.1607	0.0393	0.8175	0.9715	NA	NA	chicken_pox
rs8112672	chr19	56290178	C/T	5.68E-05	0.0942	0.0236	0.9866	0.08	0.9999	0.08	chicken_pox
rs28380923	chr6	31315085	A/G	5.68E-05	0.0622	0.0155	0.9841	0.2223	NA	NA	chicken_pox
rs35797790	chr1	59745954	A/T	5.70E-05	-0.0768	0.0192	0.9675	0.8695	NA	NA	chicken_pox
rs73000553	chr6	144240484	C/T	5.71E-05	0.0863	0.0216	0.9272	0.1047	NA	NA	chicken_pox
rs872623	chr5	111099250	C/T	5.71E-05	-0.0503	0.0125	0.9924	0.4682	NA	NA	chicken_pox
rs3828906	chr6	31464918	A/C	5.72E-05	-0.0545	0.0135	0.9784	0.3173	NA	NA	chicken_pox
rs78264156	chr9	126991312	A/G	5.72E-05	-0.1409	0.0345	0.9046	0.0344	NA	NA	chicken_pox
rs118017490	chr8	109445109	A/G	5.72E-05	-0.2476	0.0629	0.5003	0.9777	NA	NA	chicken_pox
rs6092283	chr20	54839767	A/C	5.72E-05	-3.5646	1.7381	0.8909	0.9996	NA	NA	chicken_pox
rs115380188	chr7	114032714	C/T	5.72E-05	0.0961	0.0241	0.9904	0.079	NA	NA	chicken_pox
rs71401527	chr2	27056399	D/I	5.73E-05	0.0531	0.0132	0.937	0.3946	NA	NA	chicken_pox
rs34783048	chr16	86751428	D/I	5.74E-05	0.0668	0.0165	0.9827	0.8325	NA	NA	chicken_pox
rs6092284	chr20	54840299	A/C	5.74E-05	-4.5267	3.0159	0.979	0.9996	0.9997	0.9997	chicken_pox
rs62179485	chr2	201087765	C/G	5.77E-05	0.0683	0.0169	0.9969	0.8426	NA	NA	chicken_pox
rs61832501	chr1	213446953	A/C	5.79E-05	0.1157	0.0284	0.9898	0.9511	NA	NA	chicken_pox
rs4513249	chr2	27058451	G/T	5.79E-05	0.0512	0.0127	0.9953	0.4083	0.9938	0.4082	chicken_pox
rs2596525	chr6	31313834	C/T	5.79E-05	-0.0622	0.0155	0.9802	0.7774	NA	NA	chicken_pox
rs8112907	chr19	56290361	C/T	5.79E-05	0.0942	0.0236	0.9733	0.0812	NA	NA	chicken_pox
rs11976570	chr7	114033671	C/T	5.80E-05	0.0962	0.0242	0.9896	0.0788	NA	NA	chicken_pox
rs7041223	chr9	25480507	C/T	5.81E-05	0.0525	0.0131	0.948	0.4125	NA	NA	chicken_pox
rs116988056	chr7	114032149	A/G	5.81E-05	0.096	0.0241	0.9911	0.0789	NA	NA	chicken_pox
rs72918151	chr3	87065467	C/G	5.81E-05	0.3265	0.0786	0.9258	0.9941	NA	NA	chicken_pox
rs9267429	chr6	31477531	A/G	5.81E-05	-0.0563	0.014	0.997	0.269	0.8963	0.2356	chicken_pox
rs1369844	chr2	201088222	G/T	5.84E-05	0.0682	0.0169	0.9975	0.8426	NA	NA	chicken_pox
rs147714639	chrX	22374790	C/T	5.84E-05	0.2336	0.0565	0.5715	0.9888	NA	NA	chicken_pox
rs73866485	chr4	180053987	A/T	5.85E-05	-0.2674	0.0649	0.7946	0.0094	NA	NA	chicken_pox
rs4992475	chr6	31318934	A/G	5.86E-05	-0.0629	0.0157	0.9759	0.7823	NA	NA	chicken_pox
rs9267431	chr6	31478951	A/G	5.87E-05	0.0562	0.014	0.9973	0.731	0.7651	0.8231	chicken_pox
rs112024554	chr17	31536400	C/T	5.87E-05	-0.1309	0.0322	0.9132	0.0381	NA	NA	chicken_pox
rs11796	chr6	31501212	A/T	5.88E-05	-0.0531	0.0132	0.9992	0.3287	0.9996	0.331	chicken_pox
rs12011055	chrX	152898931	A/C	5.88E-05	-0.0476	0.0118	0.966	0.2279	NA	NA	chicken_pox
rs1821710	chr2	201088500	A/T	5.88E-05	0.0682	0.0169	0.9978	0.8425	NA	NA	chicken_pox
rs192434534	chr7	55265491	A/G	5.88E-05	0.3401	0.0883	0.8355	0.0075	NA	NA	chicken_pox
rs142741372	chr13	47132531	A/G	5.89E-05	0.5838	0.1551	0.8227	0.0036	NA	NA	chicken_pox
rs145873483	chr15	78233290	C/T	5.89E-05	0.1153	0.0289	0.5987	0.1096	NA	NA	chicken_pox
rs7151224	chr14	55517262	A/G	5.89E-05	-0.0508	0.0127	0.9939	0.5745	NA	NA	chicken_pox
rs4743377	chr9	102795337	C/T	5.89E-05	0.067	0.0168	0.9926	0.1738	NA	NA	chicken_pox
rs28753044	chr6	31307855	C/T	5.92E-05	0.0782	0.0196	0.754	0.1998	NA	NA	chicken_pox
rs79298174	chr1	84239344	G/T	5.92E-05	-0.6833	0.1614	0.7035	0.0015	NA	NA	chicken_pox
rs186871358	chr6	128247121	C/T	5.92E-05	0.379	0.0914	0.629	0.9943	NA	NA	chicken_pox
rs872622	chr5	111099156	A/C	5.92E-05	-0.0502	0.0125	0.9926	0.4682	0.9999	0.4697	chicken_pox
rs9902213	chr17	38948940	C/T	5.93E-05	-0.0681	0.0171	0.9983	0.8336	NA	NA	chicken_pox
rs140817637	chr7	86563867	G/T	5.94E-05	0.62	0.1654	0.576	0.0037	NA	NA	chicken_pox
rs114145557	chr5	98066711	C/T	5.94E-05	-0.2453	0.0629	0.8966	0.9869	NA	NA	chicken_pox
rs9267088	chr6	31411213	A/T	5.95E-05	0.0766	0.019	0.982	0.8806	NA	NA	chicken_pox
rs61832463	chr1	213387233	C/T	5.95E-05	-0.1153	0.0284	0.9892	0.0492	NA	NA	chicken_pox
rs149822920	chr2	3884313	A/G	5.96E-05	-0.9279	0.2176	0.6837	8.00E-04	NA	NA	chicken_pox
rs61832461	chr1	213381931	C/G	5.96E-05	0.1153	0.0284	0.9885	0.9508	NA	NA	chicken_pox
rs140355800	chr1	213388107	A/G	5.96E-05	-0.1152	0.0284	0.9897	0.0491	NA	NA	chicken_pox
rs41307658	chr1	213446604	A/G	5.96E-05	0.1155	0.0284	0.9897	0.9511	NA	NA	chicken_pox
rs28753045	chr6	31307856	A/G	5.97E-05	0.0782	0.0196	0.7537	0.1999	NA	NA	chicken_pox
rs145587236	chr6	31308556	D/I	5.97E-05	-0.0754	0.0189	0.7636	0.7894	NA	NA	chicken_pox
rs28367859	chr6	31309224	A/G	5.97E-05	0.0754	0.0189	0.8308	0.2182	NA	NA	chicken_pox
rs2437062	chr6	29903306	A/G	5.97E-05	-0.0707	0.0176	0.5566	0.3566	NA	NA	chicken_pox
rs628489	chr8	108982111	A/G	5.98E-05	-0.0535	0.0134	0.9914	0.6708	0.999	0.672	chicken_pox
rs3130059	chr6	31509284	C/G	5.98E-05	0.053	0.0132	0.9998	0.6718	NA	NA	chicken_pox
rs61832468	chr1	213393256	C/T	5.98E-05	-0.1151	0.0284	0.9909	0.0491	NA	NA	chicken_pox
rs61832467	chr1	213392888	A/G	5.98E-05	-0.1151	0.0284	0.9908	0.0491	NA	NA	chicken_pox
rs72933592	chr18	60711326	C/T	6.00E-05	-0.1027	0.0254	0.8774	0.0695	NA	NA	chicken_pox
rs5945326	chrX	152899922	A/G	6.00E-05	-0.0475	0.0118	0.9647	0.2291	0.9991	0.229	chicken_pox
rs111929179	chr15	93975679	A/G	6.00E-05	-0.0819	0.0206	0.9812	0.8889	NA	NA	chicken_pox
rs75118134	chr12	93480411	C/T	6.00E-05	0.5654	0.1347	0.726	0.9968	NA	NA	chicken_pox
rs6457358	chr6	31239999	A/T	6.01E-05	-0.0951	0.0235	0.9975	0.0706	0.9992	0.0698	chicken_pox
rs1800629	chr6	31543031	A/G	6.01E-05	0.0679	0.0168	1	0.8423	1	0.8406	chicken_pox
rs11575956	chr5	140762283	C/G	6.01E-05	0.1311	0.0332	0.9213	0.0435	NA	NA	chicken_pox
rs187079232	chr1	118850714	C/T	6.02E-05	-0.6179	0.1476	0.5444	0.0023	NA	NA	chicken_pox
rs17540601	chr1	59832489	C/T	6.02E-05	0.0799	0.0201	0.9641	0.1183	NA	NA	chicken_pox
rs138712815	chr1	208563600	C/T	6.02E-05	0.5395	0.1282	0.681	0.9973	NA	NA	chicken_pox
rs1628628	chr6	29795809	C/T	6.03E-05	0.0515	0.0128	0.9866	0.4068	NA	NA	chicken_pox
rs143232711	chr3	164498389	A/G	6.04E-05	0.593	0.1594	0.8397	0.0028	NA	NA	chicken_pox
rs56292478	chr2	201094285	C/T	6.05E-05	0.068	0.0169	0.999	0.8426	NA	NA	chicken_pox
rs59329722	chr13	39854609	C/T	6.05E-05	-1.0061	0.2328	0.7056	7.00E-04	NA	NA	chicken_pox
rs28453334	chr18	60731375	A/C	6.06E-05	0.1004	0.0248	0.9051	0.9295	NA	NA	chicken_pox
rs151338827	chr6	31319226	D/I	6.06E-05	-0.0625	0.0157	0.9748	0.7793	NA	NA	chicken_pox
rs34284675	chr1	59747703	A/C	6.07E-05	-0.0794	0.02	0.9797	0.882	NA	NA	chicken_pox
rs16842086	chr2	201084274	A/G	6.07E-05	0.0686	0.017	0.9966	0.8453	0.9998	0.8489	chicken_pox
rs35627847	chr2	27063534	D/I	6.07E-05	0.0526	0.0131	0.9471	0.3942	NA	NA	chicken_pox
rs186832021	chr1	118852544	C/T	6.07E-05	-0.6176	0.1476	0.5449	0.0023	NA	NA	chicken_pox
rs1209087	chr14	55493220	C/T	6.08E-05	-0.0507	0.0127	0.9918	0.5727	NA	NA	chicken_pox
rs1187876	chr14	55495199	A/T	6.08E-05	-0.0506	0.0126	0.9932	0.5727	NA	NA	chicken_pox
rs77385371	chr1	59745158	C/T	6.09E-05	0.0798	0.02	0.9813	0.1166	NA	NA	chicken_pox
rs9586887	chr13	106201136	C/T	6.09E-05	-1.1239	0.2589	0.9881	5.00E-04	0.9997	5.00E-04	chicken_pox
rs144292856	chr19	27976685	A/G	6.09E-05	0.1503	0.037	0.7365	0.9634	NA	NA	chicken_pox
rs149304590	chr19	23955970	C/T	6.09E-05	-0.1092	0.027	0.9648	0.0541	NA	NA	chicken_pox
rs1201378	chr14	55493408	C/T	6.09E-05	0.0507	0.0126	0.9925	0.4273	NA	NA	chicken_pox
rs10422379	chr19	56295087	A/C	6.11E-05	0.0938	0.0236	0.9905	0.0798	NA	NA	chicken_pox
rs2627843	chr2	66262241	C/G	6.15E-05	0.0541	0.0135	0.9944	0.3182	NA	NA	chicken_pox
rs59183774	chr2	201086250	C/T	6.15E-05	0.0681	0.0169	0.9954	0.8427	NA	NA	chicken_pox
rs2699787	chr2	66262218	A/G	6.16E-05	-0.0541	0.0135	0.9942	0.6818	NA	NA	chicken_pox
rs9538481	chr13	60218343	C/G	6.18E-05	-0.0909	0.0225	0.9989	0.0794	NA	NA	chicken_pox
rs1171043	chr1	190385550	C/T	6.18E-05	-0.0539	0.0134	0.8578	0.4875	NA	NA	chicken_pox
rs904206	chr16	86136635	A/T	6.19E-05	0.1126	0.0284	0.9892	0.0562	NA	NA	chicken_pox
rs3131641	chr6	31532564	A/G	6.19E-05	0.0529	0.0132	0.9996	0.6712	NA	NA	chicken_pox
rs141959851	chr1	230467422	G/T	6.21E-05	0.4867	0.1286	0.7654	0.0043	NA	NA	chicken_pox
rs72891303	chr2	51075167	A/G	6.21E-05	-0.1225	0.031	0.9964	0.9543	NA	NA	chicken_pox
rs113693521	chr8	43555284	C/G	6.22E-05	-0.2525	0.0649	0.6904	0.9839	NA	NA	chicken_pox
rs28380805	chr6	31310115	C/G	6.23E-05	-0.0702	0.0176	0.8446	0.7796	NA	NA	chicken_pox
rs149880302	chr13	47131949	A/G	6.23E-05	-0.576	0.1535	0.8297	0.9964	NA	NA	chicken_pox
rs35735940	chr1	59752524	A/C	6.25E-05	-0.0797	0.0201	0.9933	0.8853	NA	NA	chicken_pox
rs184944708	chr13	107613441	G/T	6.25E-05	0.663	0.1575	0.6	0.9981	NA	NA	chicken_pox
rs76217972	chr3	87085244	A/T	6.26E-05	0.3044	0.074	0.6359	0.9901	NA	NA	chicken_pox
rs72933596	chr18	60713841	C/G	6.26E-05	0.1025	0.0254	0.878	0.9305	NA	NA	chicken_pox
rs2052670	chr2	66218481	A/G	6.26E-05	0.0532	0.0133	0.9953	0.3377	NA	NA	chicken_pox
rs17023774	chr3	87063741	C/T	6.26E-05	0.3249	0.0786	0.9247	0.9941	NA	NA	chicken_pox
rs11665305	chr18	60714843	A/G	6.27E-05	-0.1025	0.0254	0.8782	0.0695	NA	NA	chicken_pox
rs147284420	chr6	29905710	C/T	6.27E-05	0.0657	0.0164	0.6389	0.6465	NA	NA	chicken_pox
rs2844660	chr6	30823760	C/T	6.27E-05	0.0795	0.0197	0.9965	0.8928	0.9994	0.8922	chicken_pox
rs145499671	chr11	71268946	A/G	6.27E-05	0.1565	0.0385	0.9765	0.9747	NA	NA	chicken_pox
rs3130475	chr6	31424778	A/G	6.28E-05	0.0536	0.0134	0.9926	0.6843	NA	NA	chicken_pox
rs4992473	chr6	31318714	G/T	6.28E-05	0.0616	0.0155	0.9956	0.2218	NA	NA	chicken_pox
rs150362959	chr5	97922667	A/G	6.29E-05	-0.2442	0.0628	0.8185	0.9855	NA	NA	chicken_pox
rs3130906	chr6	31425181	A/G	6.30E-05	0.0536	0.0134	0.9925	0.6844	NA	NA	chicken_pox
rs3131621	chr6	31425499	A/G	6.31E-05	-0.0536	0.0134	0.9922	0.3156	NA	NA	chicken_pox
rs182399344	chr14	36281184	C/T	6.32E-05	2.9845	1.1718	0.7249	5.00E-04	NA	NA	chicken_pox
rs77261056	chr3	87085228	C/T	6.32E-05	-0.3041	0.0739	0.6364	0.0099	NA	NA	chicken_pox
rs114152941	chr1	182188106	A/G	6.32E-05	-0.1708	0.0434	0.7564	0.9689	NA	NA	chicken_pox
rs139981425	chr19	14677711	C/T	6.32E-05	-0.4853	0.1169	0.5058	0.0042	NA	NA	chicken_pox
rs1834753	chr2	126435653	A/G	6.34E-05	-0.1189	0.0294	0.9559	0.0464	NA	NA	chicken_pox
rs201206797	chr2	27063533	D/I	6.34E-05	0.0524	0.0131	0.9487	0.3947	NA	NA	chicken_pox
rs201886733	chr10	110147806	D/I	6.34E-05	0.0723	0.018	0.9319	0.854	NA	NA	chicken_pox
rs7785097	chr7	31205785	A/G	6.35E-05	-0.0511	0.0128	0.9826	0.5878	NA	NA	chicken_pox
rs2081416	chr2	66229722	C/T	6.36E-05	0.0557	0.014	0.9996	0.2847	NA	NA	chicken_pox
rs145486085	chr20	52060558	C/G	6.36E-05	0.5151	0.1233	0.5706	0.996	NA	NA	chicken_pox
rs28380809	chr6	31310200	A/G	6.36E-05	0.068	0.0171	0.827	0.2135	NA	NA	chicken_pox
rs28380926	chr6	31318561	C/T	6.37E-05	-0.0615	0.0154	0.9973	0.7782	NA	NA	chicken_pox
rs34048473	chr1	59755027	A/C	6.37E-05	-0.0796	0.0201	0.9939	0.8853	NA	NA	chicken_pox
rs61832499	chr1	213442715	C/T	6.38E-05	-0.1149	0.0284	0.9901	0.049	NA	NA	chicken_pox
rs2627842	chr2	66262251	A/G	6.38E-05	0.054	0.0135	0.9908	0.3192	NA	NA	chicken_pox
rs2596507	chr6	31318468	G/T	6.38E-05	-0.0614	0.0154	0.998	0.7782	NA	NA	chicken_pox
rs1634732	chr6	31308385	C/T	6.38E-05	0.0967	0.024	0.7113	0.8791	NA	NA	chicken_pox
rs2523619	chr6	31318144	C/T	6.39E-05	-0.0614	0.0154	1	0.7783	0.9982	0.7815	chicken_pox
rs75444721	chr2	201097922	C/T	6.39E-05	-0.0648	0.0161	0.9562	0.187	NA	NA	chicken_pox
rs2596509	chr6	31318413	A/G	6.39E-05	0.0614	0.0154	0.9989	0.2217	NA	NA	chicken_pox
rs7161656	chr14	55524530	A/G	6.39E-05	0.0505	0.0126	0.9948	0.4271	NA	NA	chicken_pox
rs2841433	chr1	213401710	C/T	6.42E-05	-0.1136	0.0281	0.9899	0.0503	NA	NA	chicken_pox
rs10062378	chr5	111040064	A/G	6.43E-05	-0.0535	0.0134	0.9994	0.3125	0.9993	0.3134	chicken_pox
rs199567494	chr4	157083074	D/I	6.44E-05	0.0507	0.0127	0.973	0.4545	NA	NA	chicken_pox
rs114044172	chr2	3890902	G/T	6.47E-05	0.7166	0.1694	0.9547	0.999	NA	NA	chicken_pox
rs6800516	chr3	71740826	C/T	6.48E-05	0.1148	0.0291	0.9639	0.0547	NA	NA	chicken_pox
rs79001196	chr7	114026627	A/G	6.49E-05	0.0952	0.0241	0.9949	0.079	NA	NA	chicken_pox
rs114205153	chr2	3888240	G/T	6.50E-05	-0.7178	0.1697	0.951	0.001	NA	NA	chicken_pox
rs112828298	chr18	31769533	A/G	6.50E-05	-0.1585	0.0391	0.8576	0.0282	NA	NA	chicken_pox
rs28380810	chr6	31310235	C/G	6.51E-05	0.0717	0.018	0.7855	0.1975	NA	NA	chicken_pox
rs2596514	chr6	31317656	A/G	6.52E-05	-0.0613	0.0154	0.9994	0.7782	NA	NA	chicken_pox
rs72891307	chr2	51077645	C/G	6.52E-05	-0.122	0.031	0.996	0.9542	NA	NA	chicken_pox
rs28380808	chr6	31310197	C/T	6.53E-05	0.0679	0.0171	0.8275	0.2136	NA	NA	chicken_pox
rs60508501	chr18	35326109	A/C	6.54E-05	0.0534	0.0134	0.9006	0.6002	NA	NA	chicken_pox
rs7589183	chr2	27064336	C/T	6.54E-05	0.051	0.0128	0.9888	0.4076	NA	NA	chicken_pox
rs60610548	chr18	35326102	D/I	6.54E-05	0.0534	0.0134	0.9015	0.6023	NA	NA	chicken_pox
rs182508137	chr16	19567575	A/G	6.55E-05	1.0851	0.2545	0.5944	0.9995	NA	NA	chicken_pox
rs1884067	chr14	102089674	A/G	6.55E-05	0.084	0.0209	0.9865	0.9054	NA	NA	chicken_pox
rs141301476	chr12	125997359	C/T	6.55E-05	-0.6661	0.1793	0.5596	0.997	NA	NA	chicken_pox
rs1880333	chr7	31200164	C/G	6.58E-05	0.0509	0.0128	0.989	0.4141	NA	NA	chicken_pox
rs57277793	chr4	157033600	C/T	6.58E-05	0.0544	0.0136	0.9914	0.7056	NA	NA	chicken_pox
rs3093949	chr6	31525184	C/T	6.59E-05	-0.0527	0.0132	0.9987	0.3286	NA	NA	chicken_pox
rs1264329	chr6	30850113	A/G	6.59E-05	0.0799	0.0199	0.9813	0.8929	NA	NA	chicken_pox
rs34473081	chr5	111112654	A/G	6.59E-05	-0.0516	0.0129	0.9506	0.42	NA	NA	chicken_pox
rs1233378	chr6	29604124	A/G	6.62E-05	0.062	0.0155	0.9265	0.7816	NA	NA	chicken_pox
rs8103582	chr19	23896425	A/G	6.62E-05	0.1115	0.0276	0.8942	0.9445	NA	NA	chicken_pox
rs74346801	chr20	19731248	C/T	6.63E-05	-0.1562	0.0386	0.9175	0.0276	NA	NA	chicken_pox
rs202189939	chr11	71254878	D/I	6.64E-05	-0.1569	0.0387	0.9909	0.0246	NA	NA	chicken_pox
rs142203016	chr7	114028817	D/I	6.65E-05	-0.0952	0.0241	0.9927	0.9212	NA	NA	chicken_pox
rs1992883	chr2	201104513	C/T	6.65E-05	-0.0676	0.0169	1	0.1575	0.9977	0.156	chicken_pox
rs115212087	chr1	197425146	C/G	6.65E-05	0.1822	0.0465	0.6143	0.0327	NA	NA	chicken_pox
rs72797702	chr10	28030909	A/G	6.66E-05	-0.7112	0.1928	0.6121	0.9974	NA	NA	chicken_pox
rs116101328	chr7	114025156	C/T	6.66E-05	-0.095	0.0241	0.9939	0.921	NA	NA	chicken_pox
rs10836341	chr11	35224018	A/G	6.67E-05	0.1065	0.0264	0.7756	0.9285	NA	NA	chicken_pox
rs62447013	chr7	31189285	C/T	6.67E-05	0.0528	0.0133	0.9748	0.3555	NA	NA	chicken_pox
rs150127784	chr19	24196641	A/G	6.68E-05	0.1319	0.0326	0.9556	0.9639	NA	NA	chicken_pox
rs35194130	chr14	55499489	D/I	6.68E-05	0.0506	0.0127	0.9878	0.4219	NA	NA	chicken_pox
rs187866379	chr1	80934241	C/T	6.68E-05	0.3647	0.0951	0.7329	0.0071	NA	NA	chicken_pox
rs28367847	chr6	31309063	A/C	6.69E-05	0.0807	0.0203	0.7851	0.1932	NA	NA	chicken_pox
rs62179483	chr2	201085754	C/T	6.69E-05	0.0678	0.0169	0.9947	0.8428	NA	NA	chicken_pox
rs201890536	chr5	57646024	D/I	6.70E-05	0.1019	0.0254	0.7088	0.9111	NA	NA	chicken_pox
rs62329281	chr4	157035989	A/G	6.70E-05	0.0542	0.0136	0.9958	0.7059	NA	NA	chicken_pox
rs13001084	chr2	27064096	A/T	6.70E-05	0.0509	0.0128	0.9889	0.4076	NA	NA	chicken_pox
rs12192256	chr6	31242585	A/G	6.71E-05	-0.0755	0.019	0.8453	0.8358	NA	NA	chicken_pox
rs76183302	chr3	93955334	A/T	6.71E-05	-0.5968	0.1602	0.5433	0.9957	NA	NA	chicken_pox
rs141277858	chr11	124598457	D/I	6.73E-05	0.1789	0.044	0.9365	0.9807	NA	NA	chicken_pox
rs78155511	chr20	7681442	A/G	6.73E-05	0.6265	0.1717	0.9936	0.0023	NA	NA	chicken_pox
rs34497559	chr21	46669733	A/G	6.74E-05	-0.0703	0.0177	0.8398	0.8124	NA	NA	chicken_pox
rs12004579	chr9	12189241	A/G	6.74E-05	1.7154	0.5658	0.7981	7.00E-04	NA	NA	chicken_pox
rs61832503	chr1	213453925	A/G	6.74E-05	0.1141	0.0283	0.983	0.9503	NA	NA	chicken_pox
rs77803960	chr14	51985883	C/T	6.75E-05	1.1004	0.3263	0.9055	0.0011	NA	NA	chicken_pox
rs148105202	chr13	47123362	C/G	6.75E-05	0.562	0.1504	0.8479	0.0037	NA	NA	chicken_pox
rs11106846	chr12	93482586	C/T	6.75E-05	-0.5781	0.1386	0.8199	0.0026	NA	NA	chicken_pox
rs142184605	chr6	31313294	D/I	6.76E-05	-0.0691	0.0174	0.8576	0.8059	NA	NA	chicken_pox
rs61832498	chr1	213439784	C/T	6.76E-05	0.1143	0.0284	0.9919	0.9509	NA	NA	chicken_pox
rs13025436	chr2	27064183	C/T	6.77E-05	0.0509	0.0128	0.9889	0.4075	NA	NA	chicken_pox
rs192193417	chr13	47119771	A/C	6.77E-05	-0.5612	0.1502	0.8495	0.9963	NA	NA	chicken_pox
rs78354798	chr6	27924371	A/G	6.77E-05	0.1423	0.0352	0.8828	0.9668	NA	NA	chicken_pox
rs12538461	chr7	31188813	A/T	6.77E-05	-0.0527	0.0133	0.9739	0.6445	NA	NA	chicken_pox
rs57828161	chr11	71267922	G/T	6.78E-05	-0.1455	0.036	0.9429	0.0306	NA	NA	chicken_pox
rs74290505	chr6	31421393	A/C	6.79E-05	-0.0532	0.0133	0.9979	0.3166	NA	NA	chicken_pox
rs8022405	chr14	55506438	C/T	6.79E-05	-0.0504	0.0127	0.9924	0.5752	NA	NA	chicken_pox
rs7811231	chr7	31196915	C/T	6.80E-05	0.0508	0.0128	0.9915	0.4125	NA	NA	chicken_pox
rs4918363	chr10	110168372	A/T	6.80E-05	-0.0855	0.0213	0.966	0.0937	NA	NA	chicken_pox
rs76730234	chr10	110167988	G/T	6.81E-05	0.0855	0.0213	0.9663	0.9064	NA	NA	chicken_pox
rs114919431	chr11	71272084	C/T	6.83E-05	0.156	0.0385	0.98	0.9749	NA	NA	chicken_pox
rs28380775	chr6	31309500	C/T	6.84E-05	0.0878	0.0222	0.743	0.166	NA	NA	chicken_pox
rs28771419	chr6	31313041	G/T	6.84E-05	0.0701	0.0177	0.9551	0.2151	NA	NA	chicken_pox
rs149183982	chr1	110305496	A/G	6.85E-05	0.6067	0.1453	0.5234	0.9974	NA	NA	chicken_pox
rs10760337	chr9	126982866	C/G	6.85E-05	-0.1316	0.0326	0.972	0.0361	NA	NA	chicken_pox
rs1217774	chr5	71364829	C/T	6.85E-05	-0.0582	0.0146	0.9896	0.235	NA	NA	chicken_pox
rs61832475	chr1	213426198	C/T	6.86E-05	-0.1141	0.0283	0.993	0.0492	NA	NA	chicken_pox
rs1540997	chr10	92102972	C/T	6.87E-05	0.0508	0.0128	0.9981	0.3999	0.9998	0.3993	chicken_pox
rs61832476	chr1	213427657	C/G	6.89E-05	0.114	0.0283	0.993	0.9508	NA	NA	chicken_pox
rs140946829	chr19	24023541	C/T	6.89E-05	-0.1079	0.0268	0.9641	0.0547	NA	NA	chicken_pox
rs1793892	chr6	31221351	C/T	6.89E-05	0.082	0.0205	0.9835	0.8985	NA	NA	chicken_pox
rs1217775	chr5	71365208	A/G	6.89E-05	0.0582	0.0146	0.9908	0.7651	NA	NA	chicken_pox
rs62306883	chr4	67300791	C/G	6.90E-05	0.0668	0.0167	0.9852	0.836	NA	NA	chicken_pox
rs9932879	chr16	20547794	A/G	6.94E-05	0.0635	0.016	0.8198	0.2457	NA	NA	chicken_pox
rs17157611	chr7	109946065	A/G	6.95E-05	-0.1322	0.0337	0.994	0.9614	NA	NA	chicken_pox
rs149916008	chr7	149250811	A/T	6.95E-05	-0.3169	0.0828	0.9692	0.9922	NA	NA	chicken_pox
rs7439005	chr4	157037561	C/T	6.96E-05	0.0542	0.0136	0.9929	0.7059	NA	NA	chicken_pox
rs74912462	chr11	40037125	C/T	6.97E-05	-1.7719	0.562	0.6329	0.9993	NA	NA	chicken_pox
rs7603056	chr2	27064608	A/G	6.97E-05	0.0508	0.0128	0.9863	0.4079	NA	NA	chicken_pox
rs140894576	chr19	24024198	A/G	6.97E-05	0.1079	0.0268	0.964	0.9453	NA	NA	chicken_pox
rs7589610	chr2	27064688	C/T	6.97E-05	0.0509	0.0128	0.9862	0.4079	NA	NA	chicken_pox
rs12646279	chr4	164794222	A/C	6.97E-05	0.0529	0.0133	0.8975	0.4308	NA	NA	chicken_pox
rs150924506	chr11	83264748	G/T	6.98E-05	-0.3816	0.0928	0.6277	0.0055	NA	NA	chicken_pox
rs1073252	chr3	87060547	A/G	6.99E-05	-0.3229	0.0787	0.9208	0.0059	NA	NA	chicken_pox
rs4248140	chr6	29935798	C/T	6.99E-05	0.052	0.013	0.998	0.6526	NA	NA	chicken_pox
rs80342417	chr2	123416850	G/T	6.99E-05	-0.1907	0.0471	0.5405	0.033	0.9878	0.0352	chicken_pox
rs180906363	chr5	13852334	C/T	6.99E-05	-0.3488	0.085	0.6057	0.0076	NA	NA	chicken_pox
rs9468937	chr6	31270118	A/C	6.99E-05	-0.0501	0.0126	0.997	0.5292	0.859	0.5161	chicken_pox
rs28752873	chr6	31302752	C/T	7.01E-05	-0.0543	0.0137	0.8212	0.5269	NA	NA	chicken_pox
rs12966221	chr18	31897549	A/G	7.01E-05	-0.0764	0.0191	0.9949	0.118	NA	NA	chicken_pox
rs28752874	chr6	31302755	C/T	7.01E-05	0.0543	0.0137	0.8211	0.4731	NA	NA	chicken_pox
rs2328534	chr6	144266093	C/G	7.01E-05	0.0799	0.0203	0.9903	0.1124	NA	NA	chicken_pox
rs55794664	chr4	157037408	A/G	7.02E-05	-0.0542	0.0136	0.9935	0.2941	NA	NA	chicken_pox
rs55970007	chr4	157037542	A/C	7.02E-05	-0.0542	0.0136	0.9932	0.2941	NA	NA	chicken_pox
rs77554967	chr11	71244431	C/T	7.03E-05	-0.1591	0.0394	0.9563	0.0247	NA	NA	chicken_pox
rs10101065	chr8	4856783	C/T	7.04E-05	-0.0575	0.0145	0.9746	0.742	1	0.7398	chicken_pox
rs28752872	chr6	31302750	A/G	7.04E-05	0.0543	0.0137	0.8211	0.473	NA	NA	chicken_pox
rs55709226	chr4	157037584	C/T	7.05E-05	-0.0542	0.0136	0.9927	0.2941	NA	NA	chicken_pox
rs56178628	chr4	157037586	A/C	7.05E-05	0.0542	0.0136	0.9925	0.7059	NA	NA	chicken_pox
rs2817985	chr1	213411703	C/T	7.06E-05	0.113	0.0281	0.9894	0.9497	NA	NA	chicken_pox
rs115799091	chr6	31234569	C/T	7.07E-05	-0.0516	0.013	0.963	0.396	NA	NA	chicken_pox
rs62329288	chr4	157039190	C/T	7.07E-05	-0.0543	0.0136	0.9863	0.2941	NA	NA	chicken_pox
rs10145268	chr14	55504514	C/T	7.07E-05	-0.0501	0.0126	0.9985	0.5722	NA	NA	chicken_pox
rs13194601	chr6	115664882	A/G	7.07E-05	-0.05	0.0126	0.9969	0.5636	NA	NA	chicken_pox
rs58783670	chr6	31219126	A/G	7.08E-05	-0.244	0.063	0.7303	0.9793	NA	NA	chicken_pox
rs4992478	chr6	31319026	A/G	7.08E-05	-0.0617	0.0156	0.9831	0.7802	NA	NA	chicken_pox
rs72918134	chr3	87059071	G/T	7.08E-05	0.3227	0.0787	0.9205	0.9941	NA	NA	chicken_pox
rs7803281	chr7	149244798	C/T	7.08E-05	0.3152	0.0824	0.9795	0.0078	0.9992	0.0073	chicken_pox
rs5863198	chr4	157038118	D/I	7.08E-05	-0.0542	0.0136	0.9871	0.2949	NA	NA	chicken_pox
rs28380778	chr6	31309546	C/T	7.09E-05	0.0804	0.0203	0.7949	0.19	NA	NA	chicken_pox
rs187650180	chr6	98615775	A/C	7.09E-05	0.2719	0.0667	0.6444	0.9886	NA	NA	chicken_pox
rs11563210	chr2	234891986	A/G	7.09E-05	0.1721	0.0441	0.7912	0.0283	NA	NA	chicken_pox
rs6572999	chr14	55527374	C/T	7.10E-05	-0.0502	0.0126	0.9956	0.573	NA	NA	chicken_pox
rs10264386	chr7	31196592	A/G	7.11E-05	-0.0505	0.0127	0.995	0.5859	NA	NA	chicken_pox
rs142016288	chr6	91729540	G/T	7.11E-05	0.4208	0.1018	0.6134	0.9953	NA	NA	chicken_pox
rs116117737	chr6	28018353	G/T	7.11E-05	-0.1491	0.037	0.8513	0.031	NA	NA	chicken_pox
rs2735114	chr6	29910034	A/G	7.11E-05	0.058	0.0146	0.7805	0.5999	NA	NA	chicken_pox
rs11669072	chr19	24026524	G/T	7.12E-05	0.1077	0.0268	0.9636	0.9452	NA	NA	chicken_pox
rs78305266	chr8	128826447	A/G	7.12E-05	0.1381	0.0352	0.5456	0.0641	NA	NA	chicken_pox
rs28367854	chr6	31309149	A/G	7.12E-05	-0.0755	0.0191	0.8235	0.7865	NA	NA	chicken_pox
rs62329286	chr4	157039049	A/G	7.13E-05	-0.0542	0.0136	0.9871	0.2942	NA	NA	chicken_pox
rs16990882	chr20	7683580	A/T	7.13E-05	-0.6249	0.1718	0.9907	0.9977	NA	NA	chicken_pox
rs28367813	chr6	31305117	C/T	7.15E-05	-0.0741	0.0188	0.7326	0.8044	NA	NA	chicken_pox
rs200314319	chr6	31142644	D/I	7.15E-05	-0.09	0.0225	0.9856	0.0813	NA	NA	chicken_pox
rs62475997	chr7	111809729	C/T	7.15E-05	-0.1414	0.0351	0.9222	0.033	NA	NA	chicken_pox
rs73533409	chr11	96893965	A/G	7.15E-05	1.1876	0.3476	0.7937	0.001	NA	NA	chicken_pox
rs78687901	chr3	173074141	A/C	7.15E-05	-0.2273	0.0562	0.5442	0.0222	NA	NA	chicken_pox
rs187613106	chr2	74262201	C/T	7.17E-05	-0.3142	0.0773	0.524	0.0107	NA	NA	chicken_pox
rs112917062	chr8	42556099	A/G	7.17E-05	-0.3894	0.1016	0.5576	0.9914	NA	NA	chicken_pox
rs117702614	chr20	39591005	C/G	7.17E-05	-0.1971	0.0507	0.8176	0.9795	NA	NA	chicken_pox
rs201087742	chr15	34461834	D/I	7.17E-05	0.2029	0.0521	0.644	0.0265	NA	NA	chicken_pox
rs28753047	chr6	31307867	A/G	7.18E-05	-0.0803	0.0203	0.7647	0.8015	NA	NA	chicken_pox
rs2052812	chr2	126487783	C/T	7.19E-05	-0.0507	0.0127	0.9932	0.3846	NA	NA	chicken_pox
rs151029022	chr5	32217418	C/T	7.20E-05	0.3708	0.0972	0.6154	0.0083	NA	NA	chicken_pox
rs9528021	chr13	60218316	G/T	7.20E-05	0.0884	0.0221	1	0.9169	0.9989	0.9173	chicken_pox
rs71363441	chr18	31887065	A/G	7.20E-05	-0.0761	0.019	0.9994	0.1181	NA	NA	chicken_pox
rs73196551	chr7	109975709	C/T	7.24E-05	-0.1298	0.0332	0.984	0.9598	NA	NA	chicken_pox
rs10237753	chr7	149240720	C/G	7.25E-05	0.3147	0.0824	0.9769	0.0078	NA	NA	chicken_pox
rs7076984	chr10	57728790	C/T	7.25E-05	-0.2077	0.0513	0.7926	0.0167	NA	NA	chicken_pox
rs57152887	chr11	76562318	A/T	7.25E-05	-0.0738	0.0185	0.9267	0.1395	NA	NA	chicken_pox
rs6570597	chr6	144267969	C/T	7.25E-05	-0.0794	0.0202	0.9944	0.8871	NA	NA	chicken_pox
rs142726552	chrX	12634170	C/T	7.26E-05	0.1169	0.0289	0.8086	0.9672	NA	NA	chicken_pox
rs77244566	chr1	160918520	A/G	7.27E-05	-0.0637	0.0161	0.9371	0.7962	NA	NA	chicken_pox
rs143551978	chr13	93578284	A/G	7.28E-05	0.5993	0.1622	0.7573	0.0028	NA	NA	chicken_pox
rs8107166	chr19	23895530	A/G	7.29E-05	-0.1812	0.0451	0.6009	0.0296	NA	NA	chicken_pox
rs72916335	chr2	201101207	A/C	7.31E-05	-0.0673	0.0169	0.9986	0.1572	NA	NA	chicken_pox
rs73417002	chr18	12929034	A/C	7.31E-05	1.4727	0.4435	0.6095	0.0011	NA	NA	chicken_pox
6:29768519:GA_G	chr6	29768519	D/I	7.31E-05	-0.0721	0.0182	0.7445	0.7945	NA	NA	chicken_pox
rs12755294	chr1	59746045	A/C	7.32E-05	-0.0784	0.0199	0.9971	0.884	NA	NA	chicken_pox
rs7811257	chr7	31196971	C/T	7.32E-05	0.0505	0.0127	0.9929	0.414	NA	NA	chicken_pox
rs2523454	chr6	31367865	A/G	7.33E-05	0.0555	0.014	0.9998	0.724	0.9977	0.7195	chicken_pox
rs4607164	chr4	157043068	C/T	7.34E-05	-0.0543	0.0137	0.9794	0.2944	NA	NA	chicken_pox
rs4690853	chr4	157034642	G/T	7.34E-05	0.0539	0.0136	0.9993	0.7059	0.9947	0.7025	chicken_pox
rs8008134	chr14	55507520	C/T	7.34E-05	-0.05	0.0126	0.9981	0.5725	0.998	0.57	chicken_pox
rs150213306	chr1	213393340	D/I	7.34E-05	0.1143	0.0285	0.9845	0.9509	NA	NA	chicken_pox
rs28752942	chr6	31304516	G/T	7.35E-05	-0.0652	0.0165	0.839	0.7722	NA	NA	chicken_pox
rs116666910	chr6	31327034	A/C	7.35E-05	0.122	0.0304	0.9746	0.9589	NA	NA	chicken_pox
rs78303865	chr19	24027872	A/G	7.36E-05	0.1075	0.0268	0.9622	0.9452	NA	NA	chicken_pox
rs73196546	chr7	109972016	A/G	7.36E-05	-0.1311	0.0335	0.9836	0.9606	NA	NA	chicken_pox
rs4789620	chr17	72126787	C/T	7.37E-05	0.1371	0.0341	0.9833	0.9672	0.9999	0.9676	chicken_pox
rs57453691	chr10	45154642	C/T	7.37E-05	-0.261	0.0678	0.6756	0.9846	NA	NA	chicken_pox
rs186101384	chr5	133013098	A/C	7.37E-05	-0.5123	0.1362	0.6179	0.9952	NA	NA	chicken_pox
rs34901687	chr1	59749915	A/C	7.37E-05	-0.0784	0.0199	0.9971	0.884	NA	NA	chicken_pox
rs75034192	chr16	86138489	C/T	7.37E-05	0.1114	0.0284	0.9914	0.0559	NA	NA	chicken_pox
rs16927061	chr11	35216700	A/G	7.37E-05	0.0871	0.0218	0.9857	0.9141	0.9994	0.9115	chicken_pox
rs76723676	chr19	24029166	C/T	7.37E-05	-0.1075	0.0268	0.9628	0.0548	NA	NA	chicken_pox
rs73000549	chr6	144240058	C/G	7.38E-05	0.0854	0.0217	0.924	0.1037	NA	NA	chicken_pox
6:31420649:CACAT	chr6	31420649	D/I	7.38E-05	0.0537	0.0135	0.9811	0.6901	NA	NA	chicken_pox
rs138348	chr22	41248538	A/G	7.39E-05	-0.3263	0.0859	0.986	0.9918	0.9847	0.9954	chicken_pox
rs2391941	chr7	31184813	G/T	7.40E-05	0.0526	0.0133	0.9677	0.3552	NA	NA	chicken_pox
rs4691304	chr4	157040533	C/T	7.42E-05	-0.0542	0.0136	0.9832	0.2943	NA	NA	chicken_pox
rs3739795	chr9	102783113	C/T	7.43E-05	-0.0659	0.0167	0.9988	0.8267	0.9973	0.8276	chicken_pox
rs2952025	chr8	25968801	C/T	7.45E-05	3.5352	1.572	0.6509	4.00E-04	NA	NA	chicken_pox
rs4898432	chrX	152902768	G/T	7.45E-05	-0.0474	0.0119	0.9749	0.2179	NA	NA	chicken_pox
rs4763034	chr12	63224226	A/G	7.45E-05	0.0818	0.0208	0.8714	0.1223	NA	NA	chicken_pox
rs6778321	chr3	133473272	C/T	7.45E-05	-1.0835	0.2543	0.8404	5.00E-04	NA	NA	chicken_pox
rs2252960	chr6	29931940	A/G	7.46E-05	-0.0511	0.0129	0.9498	0.4453	NA	NA	chicken_pox
rs36057168	chr2	27055403	A/G	7.46E-05	-0.0505	0.0128	0.9918	0.5922	NA	NA	chicken_pox
rs61557550	chr4	157043950	D/I	7.47E-05	0.0543	0.0137	0.9779	0.7054	NA	NA	chicken_pox
rs9429904	chr1	213448261	G/T	7.47E-05	0.1135	0.0283	0.9893	0.9505	NA	NA	chicken_pox
rs28482241	chr4	29221354	C/T	7.47E-05	3.2353	1.2925	0.6816	4.00E-04	NA	NA	chicken_pox
rs4691302	chr4	157034804	C/T	7.49E-05	0.0538	0.0136	0.9982	0.7059	NA	NA	chicken_pox
rs10267528	chr7	109958550	G/T	7.49E-05	-0.1296	0.0332	0.9823	0.9596	NA	NA	chicken_pox
rs1365791	chr2	126483161	A/C	7.50E-05	-0.0505	0.0127	0.9958	0.3844	NA	NA	chicken_pox
rs6841339	chr4	157035323	C/T	7.51E-05	-0.0538	0.0136	0.9974	0.2941	NA	NA	chicken_pox
rs6846603	chr4	157035516	C/T	7.52E-05	-0.0538	0.0136	0.997	0.2941	NA	NA	chicken_pox
rs150247273	chr2	115793800	C/T	7.52E-05	0.2477	0.064	0.6077	0.0178	NA	NA	chicken_pox
rs144804987	chr2	3884314	C/T	7.53E-05	-0.7628	0.1833	0.6796	0.0011	NA	NA	chicken_pox
rs1549381	chr2	66199512	A/C	7.54E-05	0.0532	0.0135	0.9862	0.3278	NA	NA	chicken_pox
rs146299210	chr13	47200474	A/G	7.56E-05	0.7764	0.2142	0.7746	0.0023	NA	NA	chicken_pox
rs12166442	chr22	46852520	A/G	7.56E-05	-0.0726	0.0184	0.6341	0.756	NA	NA	chicken_pox
rs10487319	chr7	109943341	A/T	7.56E-05	0.1315	0.0337	0.9954	0.0385	NA	NA	chicken_pox
rs62329282	chr4	157036143	A/C	7.58E-05	0.0538	0.0136	0.9958	0.7059	NA	NA	chicken_pox
rs9644890	chr9	6816899	C/T	7.58E-05	0.051	0.0129	0.993	0.3835	NA	NA	chicken_pox
rs72493313	chr2	2735746	G/T	7.59E-05	0.2001	0.0515	0.615	0.0288	NA	NA	chicken_pox
rs3891417	chr2	51041912	C/G	7.61E-05	0.1159	0.0297	0.9886	0.0504	NA	NA	chicken_pox
rs67297435	chr5	41110115	D/I	7.62E-05	-0.0506	0.0128	0.9869	0.5896	NA	NA	chicken_pox
rs12568622	chr1	59744903	A/G	7.63E-05	-0.0792	0.0202	0.9723	0.8839	NA	NA	chicken_pox
rs111661485	chr4	183958895	A/G	7.63E-05	-0.2564	0.0667	0.8276	0.9874	NA	NA	chicken_pox
rs9806049	chr14	55525589	A/C	7.65E-05	-0.0505	0.0128	0.9782	0.5821	NA	NA	chicken_pox
rs41274826	chr1	209541444	C/T	7.65E-05	-0.2947	0.0727	0.544	0.0117	NA	NA	chicken_pox
rs146683910	chr6	31335997	C/T	7.66E-05	-0.1213	0.0303	0.9783	0.0412	NA	NA	chicken_pox
rs74629596	chr11	71256907	A/G	7.67E-05	0.1554	0.0387	0.9928	0.9753	NA	NA	chicken_pox
rs202117345	chr14	55511362	D/I	7.68E-05	0.0524	0.0133	0.9173	0.4057	NA	NA	chicken_pox
rs2734906	chr6	29901783	A/T	7.68E-05	-0.0786	0.0198	0.5269	0.3312	NA	NA	chicken_pox
rs312858	chr17	75400309	G/T	7.71E-05	-0.0601	0.0151	0.9824	0.2137	0.9995	0.2126	chicken_pox
rs112388954	chr10	14290202	D/I	7.71E-05	0.1748	0.0434	0.9726	0.9814	NA	NA	chicken_pox
rs112469497	chr4	32667346	C/T	7.71E-05	0.198	0.0494	0.5815	0.9688	0.9923	0.9832	chicken_pox
rs629967	chr3	100346247	A/G	7.71E-05	-0.0849	0.0216	0.9144	0.8947	NA	NA	chicken_pox
rs147590634	chr1	209305920	A/G	7.72E-05	0.1901	0.0472	0.8463	0.9816	NA	NA	chicken_pox
rs79780255	chr11	71275233	A/G	7.72E-05	0.1661	0.0413	0.8946	0.9764	NA	NA	chicken_pox
rs4900515	chr14	102087236	C/G	7.72E-05	-0.0836	0.021	0.9767	0.095	NA	NA	chicken_pox
rs146222257	chr9	135653988	C/G	7.75E-05	-2.0797	0.7525	0.9234	0.9996	NA	NA	chicken_pox
rs57761689	chr14	102083602	C/T	7.76E-05	-0.0839	0.0211	0.9741	0.0944	NA	NA	chicken_pox
rs73194709	chr7	109948586	A/C	7.76E-05	0.1313	0.0337	0.9945	0.0385	NA	NA	chicken_pox
rs35074573	chr18	31997892	C/T	7.76E-05	-0.0784	0.0197	0.9572	0.1133	NA	NA	chicken_pox
rs28753048	chr6	31307896	A/T	7.78E-05	-0.0751	0.0191	0.8236	0.7899	NA	NA	chicken_pox
rs11594211	chr10	110145530	A/G	7.78E-05	0.084	0.0211	0.9963	0.9074	NA	NA	chicken_pox
rs114649417	chr11	71275133	A/C	7.78E-05	-0.165	0.0411	0.9131	0.0236	NA	NA	chicken_pox
rs4401782	chr7	109948789	A/G	7.78E-05	-0.1313	0.0337	0.9944	0.9615	NA	NA	chicken_pox
rs116728315	chr2	51037481	G/T	7.80E-05	0.1167	0.0299	0.9969	0.0491	NA	NA	chicken_pox
rs57741461	chr4	168808081	C/T	7.81E-05	0.0615	0.0155	0.9959	0.804	NA	NA	chicken_pox
rs4838135	chr9	126992921	A/C	7.81E-05	0.1221	0.0305	0.9121	0.9549	NA	NA	chicken_pox
rs62279296	chr2	201265036	A/C	7.81E-05	0.0737	0.0185	0.9884	0.8737	NA	NA	chicken_pox
rs73194713	chr7	109950597	A/G	7.81E-05	0.1313	0.0337	0.9941	0.0385	NA	NA	chicken_pox
rs138121422	chr2	51251229	A/G	7.82E-05	-0.3399	0.0897	0.8919	0.993	NA	NA	chicken_pox
rs10165243	chr2	74235556	C/T	7.83E-05	-0.0756	0.019	0.8987	0.1323	NA	NA	chicken_pox
rs17157622	chr7	109959170	G/T	7.83E-05	-0.1294	0.0332	0.9905	0.9601	NA	NA	chicken_pox
rs4898434	chrX	152904739	C/T	7.83E-05	-0.0473	0.0119	0.9707	0.2178	NA	NA	chicken_pox
rs117547365	chr11	27619307	A/G	7.83E-05	-0.3851	0.0942	0.5667	0.0064	NA	NA	chicken_pox
rs78728618	chr2	112872542	G/T	7.84E-05	-0.0857	0.0218	0.6288	0.8431	NA	NA	chicken_pox
rs12112811	chr7	31195709	A/G	7.84E-05	0.0502	0.0127	0.9946	0.4148	NA	NA	chicken_pox
rs71363442	chr18	31890504	C/T	7.85E-05	-0.0757	0.019	0.9997	0.118	NA	NA	chicken_pox
rs80298534	chr7	114014947	C/T	7.85E-05	-0.094	0.024	0.9942	0.9208	NA	NA	chicken_pox
rs12213307	chr6	144259991	C/G	7.86E-05	0.082	0.0209	0.9732	0.1061	NA	NA	chicken_pox
rs1002054	chr14	55528913	A/C	7.87E-05	0.0498	0.0126	0.9968	0.4272	NA	NA	chicken_pox
rs2627841	chr2	66263356	A/G	7.89E-05	0.0532	0.0135	0.9995	0.3165	0.9968	0.3158	chicken_pox
rs9573764	chr13	76655194	C/T	7.89E-05	-0.063	0.016	0.9769	0.8057	0.9795	0.8023	chicken_pox
rs73196534	chr7	109959047	C/T	7.89E-05	-0.1293	0.0332	0.9907	0.9601	NA	NA	chicken_pox
rs10587514	chr4	157038218	D/I	7.93E-05	0.054	0.0136	0.9808	0.7032	NA	NA	chicken_pox
rs140990283	chr20	53642487	A/G	7.93E-05	-0.4546	0.1109	0.5223	0.0052	NA	NA	chicken_pox
rs13035874	chr2	201109553	A/G	7.93E-05	-0.053	0.0135	0.9879	0.6718	NA	NA	chicken_pox
rs113454402	chr6	65535218	C/T	7.97E-05	-1.6573	0.3947	0.625	2.00E-04	NA	NA	chicken_pox
rs77070928	chr8	42570497	A/C	7.97E-05	0.3797	0.0997	0.573	0.0087	NA	NA	chicken_pox
rs12801812	chr11	43860390	G/T	7.97E-05	-0.2115	0.0527	0.5	0.0295	NA	NA	chicken_pox
rs115484419	chr6	65535557	A/T	7.97E-05	-1.6564	0.3944	0.626	2.00E-04	NA	NA	chicken_pox
rs12953482	chr18	31891187	A/G	7.98E-05	0.0756	0.019	0.9998	0.882	0.9978	0.8833	chicken_pox
rs202026662	chr11	11807367	D/I	8.02E-05	-0.0857	0.0216	0.8217	0.1087	NA	NA	chicken_pox
rs73193200	chr7	109940330	A/G	8.02E-05	-0.1311	0.0337	0.9949	0.9615	NA	NA	chicken_pox
rs199669836	chr4	157038216	D/I	8.03E-05	0.0558	0.0141	0.9512	0.7207	NA	NA	chicken_pox
rs36194425	chr7	376064	A/G	8.03E-05	0.3037	0.0761	0.6996	0.6953	NA	NA	chicken_pox
rs4656969	chr1	160911168	C/T	8.04E-05	0.0574	0.0146	0.9173	0.2788	NA	NA	chicken_pox
rs3887382	chr6	31172332	A/C	8.04E-05	0.0697	0.0176	0.9888	0.856	NA	NA	chicken_pox
rs62329287	chr4	157039091	A/G	8.04E-05	0.0538	0.0136	0.9869	0.7057	NA	NA	chicken_pox
rs116399281	chr11	71276252	G/T	8.05E-05	-0.1572	0.0392	0.9373	0.0251	NA	NA	chicken_pox
rs4273721	chr6	115663059	A/G	8.06E-05	-0.0503	0.0128	0.9835	0.5849	NA	NA	chicken_pox
rs11507946	chr6	31145733	A/T	8.06E-05	-0.1874	0.0468	0.7562	0.0209	NA	NA	chicken_pox
rs142904628	chr9	132281294	C/T	8.07E-05	3.0614	1.3451	0.7515	4.00E-04	NA	NA	chicken_pox
rs186134450	chr5	20654761	A/C	8.08E-05	-2.0603	0.6995	0.5711	0.9993	NA	NA	chicken_pox
rs149898967	chr20	14411310	C/G	8.10E-05	1.222	0.3504	0.5756	0.0015	NA	NA	chicken_pox
rs17157618	chr7	109956698	C/T	8.12E-05	0.1309	0.0337	0.993	0.0386	NA	NA	chicken_pox
rs28753051	chr6	31307942	C/T	8.13E-05	-0.0733	0.0187	0.824	0.7761	NA	NA	chicken_pox
rs9260591	chr6	29922538	A/G	8.14E-05	0.0697	0.0176	0.6166	0.7283	NA	NA	chicken_pox
rs17479539	chr1	59755556	C/T	8.14E-05	0.0779	0.0199	0.9988	0.1159	NA	NA	chicken_pox
rs75635705	chr14	49806563	A/C	8.15E-05	-0.5706	0.1388	0.9212	0.0016	NA	NA	chicken_pox
rs7790993	chr7	155983308	A/G	8.15E-05	-0.0609	0.0155	0.9662	0.783	NA	NA	chicken_pox
rs72829717	chr2	121197525	A/C	8.17E-05	-0.1091	0.028	0.9612	0.9404	NA	NA	chicken_pox
rs2162042	chr12	90119297	A/G	8.18E-05	0.05	0.0127	0.9746	0.5784	0.9901	0.5824	chicken_pox
rs61514218	chr7	109939306	D/I	8.18E-05	-0.131	0.0337	0.9949	0.9615	NA	NA	chicken_pox
rs28380796	chr6	31310022	A/G	8.18E-05	-0.0675	0.0172	0.9854	0.777	0.9781	0.781	chicken_pox
rs7842443	chr8	10230044	A/T	8.18E-05	-0.063	0.0159	0.9551	0.1949	NA	NA	chicken_pox
rs9265980	chr6	31316045	A/G	8.21E-05	0.0674	0.017	0.9819	0.8415	NA	NA	chicken_pox
rs12968752	chr18	32029504	C/T	8.21E-05	0.0792	0.02	0.9867	0.8939	NA	NA	chicken_pox
rs8110972	chr19	18376407	A/T	8.21E-05	0.0496	0.0126	0.9997	0.5744	0.9832	0.5741	chicken_pox
rs10275276	chr7	130995662	C/T	8.21E-05	-0.0588	0.0149	0.9945	0.2252	NA	NA	chicken_pox
rs143998258	chr2	112677450	C/T	8.22E-05	-0.5657	0.136	0.8919	0.0016	NA	NA	chicken_pox
rs78122404	chr1	112394115	C/T	8.22E-05	-0.8274	0.1968	0.8905	7.00E-04	NA	NA	chicken_pox
rs28380795	chr6	31309851	A/C	8.22E-05	0.0674	0.0172	0.8852	0.2266	NA	NA	chicken_pox
rs117334641	chr9	134345954	C/T	8.23E-05	0.2513	0.0623	0.681	0.9876	NA	NA	chicken_pox
rs3130174	chr6	33014050	A/G	8.24E-05	-0.0509	0.0129	0.9575	0.4134	0.9461	0.4257	chicken_pox
rs16873061	chr7	109961960	C/G	8.25E-05	0.1308	0.0337	0.9906	0.0387	NA	NA	chicken_pox
rs4752324	chr10	121290571	C/T	8.25E-05	-0.0611	0.0154	0.9991	0.1977	0.9901	0.194	chicken_pox
rs16902642	chr5	13621300	A/G	8.25E-05	-0.1357	0.0348	0.5589	0.9354	NA	NA	chicken_pox
rs71365682	chr18	35405583	G/T	8.26E-05	-0.0508	0.0129	0.9302	0.4689	NA	NA	chicken_pox
rs114192501	chr13	35360999	C/T	8.28E-05	5.7484	3.0832	0.6881	4.00E-04	NA	NA	chicken_pox
rs117356358	chr11	30071618	C/T	8.28E-05	0.1898	0.0474	0.6424	0.9764	NA	NA	chicken_pox
rs6477114	chr9	6826871	A/G	8.29E-05	0.0509	0.0129	0.9896	0.3793	NA	NA	chicken_pox
rs139364135	chr4	32639489	C/G	8.29E-05	-0.2012	0.0504	0.5524	0.0317	NA	NA	chicken_pox
rs150161508	chr10	14276824	A/G	8.29E-05	0.2017	0.0502	0.9411	0.986	NA	NA	chicken_pox
rs201135532	chr7	31193854	D/I	8.29E-05	-0.0521	0.0133	0.9802	0.6493	NA	NA	chicken_pox
rs56190842	chr7	109956525	C/T	8.30E-05	-0.129	0.0332	0.9918	0.9602	NA	NA	chicken_pox
rs73196543	chr7	109964713	C/T	8.30E-05	0.1307	0.0337	0.9895	0.0387	NA	NA	chicken_pox
rs4787001	chr16	7393022	C/T	8.30E-05	0.1374	0.0353	0.632	0.0617	0.9998	0.0651	chicken_pox
rs201014990	chr6	144251521	D/I	8.32E-05	0.0818	0.0209	0.9621	0.1076	NA	NA	chicken_pox
rs2037891	chr2	66261729	G/T	8.32E-05	0.0531	0.0135	0.9968	0.3165	NA	NA	chicken_pox
rs188507010	chr13	47137312	C/T	8.34E-05	0.687	0.1864	0.6805	0.003	NA	NA	chicken_pox
rs112912266	chr4	23294917	A/T	8.34E-05	-1.0316	0.2446	0.8571	5.00E-04	NA	NA	chicken_pox
rs6914462	chr6	51963443	C/T	8.35E-05	-1.211	0.2843	0.7593	4.00E-04	NA	NA	chicken_pox
rs7582955	chr2	66262609	A/G	8.35E-05	-0.0531	0.0135	0.9948	0.6825	NA	NA	chicken_pox
rs149765933	chr13	35361044	A/G	8.36E-05	-5.7356	3.0761	0.6858	0.9996	NA	NA	chicken_pox
rs3130061	chr6	31523684	A/C	8.37E-05	0.07	0.0178	0.776	0.7458	NA	NA	chicken_pox
12:375892:C_CTT	chr12	375892	D/I	8.37E-05	0.0585	0.0149	0.9726	0.2397	NA	NA	chicken_pox
rs138949075	chr11	71259034	A/T	8.38E-05	-0.1544	0.0386	0.994	0.0247	NA	NA	chicken_pox
rs4898431	chrX	152896969	G/T	8.39E-05	0.0465	0.0118	0.965	0.7711	NA	NA	chicken_pox
rs2699786	chr2	66261634	C/T	8.40E-05	0.0531	0.0135	0.9966	0.3165	NA	NA	chicken_pox
rs9580386	chr13	23062861	C/G	8.40E-05	-0.0806	0.0203	0.9697	0.1042	NA	NA	chicken_pox
rs924103	chrX	78961059	A/G	8.41E-05	0.6942	0.1672	0.9994	0.9992	1	0.9994	chicken_pox
rs183635463	chr4	164807051	C/T	8.43E-05	0.2643	0.0689	0.6407	0.0146	NA	NA	chicken_pox
rs113137867	chr7	109964173	D/I	8.44E-05	-0.1289	0.0333	0.9882	0.9601	NA	NA	chicken_pox
rs1024157	chr7	155979664	A/C	8.45E-05	-0.061	0.0156	0.9571	0.7827	NA	NA	chicken_pox
rs17190106	chr6	31013351	A/G	8.46E-05	0.1004	0.0253	0.9593	0.9373	NA	NA	chicken_pox
7:31193855:AT_A	chr7	31193855	D/I	8.48E-05	-0.052	0.0133	0.9806	0.6493	NA	NA	chicken_pox
rs72692883	chr9	9035149	C/G	8.48E-05	0.4196	0.1121	0.7867	0.0054	NA	NA	chicken_pox
rs201110632	chr7	113931968	D/I	8.49E-05	-0.1324	0.0334	0.5203	0.0671	NA	NA	chicken_pox
rs35528710	chr7	31194104	D/I	8.50E-05	0.0503	0.0128	0.9828	0.4161	NA	NA	chicken_pox
rs113103719	chr6	31298277	A/G	8.50E-05	0.1445	0.0364	0.6716	0.9503	NA	NA	chicken_pox
rs17157630	chr7	109970066	C/T	8.51E-05	-0.1305	0.0337	0.988	0.9612	NA	NA	chicken_pox
rs57252687	chr19	18379164	G/T	8.52E-05	-0.0496	0.0126	0.9931	0.4251	NA	NA	chicken_pox
rs34213141	chr11	71259725	A/G	8.52E-05	0.1542	0.0386	0.9944	0.9753	NA	NA	chicken_pox
rs143971603	chr9	9035567	C/T	8.52E-05	0.4156	0.111	0.7567	0.0058	NA	NA	chicken_pox
rs139111483	chr7	55745020	C/T	8.52E-05	-0.1149	0.0295	0.5468	0.8902	NA	NA	chicken_pox
rs11102348	chr1	112392309	C/G	8.52E-05	0.824	0.1964	0.8968	0.9993	NA	NA	chicken_pox
rs113007487	chr6	65538024	C/T	8.52E-05	1.5947	0.3806	0.6531	0.9997	NA	NA	chicken_pox
rs202061420	chr19	56295197	D/I	8.54E-05	0.0916	0.0235	0.9816	0.0811	NA	NA	chicken_pox
rs147975321	chr7	55351255	C/T	8.56E-05	0.3114	0.0821	0.7249	0.0098	NA	NA	chicken_pox
rs3891419	chr2	51041578	C/T	8.56E-05	0.1153	0.0297	0.9895	0.0502	NA	NA	chicken_pox
rs150352082	chr21	23200943	A/G	8.56E-05	0.351	0.0864	0.8878	0.9953	NA	NA	chicken_pox
rs139562316	chr6	41278897	C/T	8.56E-05	-0.4614	0.1129	0.6929	0.0034	NA	NA	chicken_pox
rs2699784	chr2	66260684	A/G	8.58E-05	-0.0532	0.0136	0.9893	0.683	NA	NA	chicken_pox
rs7195491	chr16	10250639	C/G	8.59E-05	0.0825	0.0212	0.985	0.1033	NA	NA	chicken_pox
rs113536867	chr7	109962771	D/I	8.60E-05	0.1287	0.0332	0.9886	0.0399	NA	NA	chicken_pox
rs73426434	chr9	20275314	A/G	8.60E-05	0.7339	0.1759	0.9498	0.9991	NA	NA	chicken_pox
rs73387688	chr22	17783324	C/T	8.60E-05	-0.0789	0.02	0.9118	0.1153	NA	NA	chicken_pox
rs2245731	chr6	31229966	C/T	8.61E-05	0.05	0.0127	0.9881	0.5932	NA	NA	chicken_pox
rs73445947	chr9	28191735	C/T	8.61E-05	0.4202	0.1124	0.8155	0.0055	NA	NA	chicken_pox
rs17157629	chr7	109962849	C/T	8.62E-05	-0.1287	0.0332	0.9886	0.9601	NA	NA	chicken_pox
rs148365875	chr1	38057630	A/C	8.62E-05	0.3548	0.0943	0.8337	0.0066	NA	NA	chicken_pox
rs61733899	chr11	71260165	C/T	8.63E-05	-0.1541	0.0386	0.9945	0.0247	NA	NA	chicken_pox
rs185651569	chr13	47093271	A/G	8.64E-05	0.563	0.1531	0.8609	0.0035	NA	NA	chicken_pox
rs11723593	chr4	157050525	A/G	8.65E-05	0.054	0.0137	0.9684	0.7052	NA	NA	chicken_pox
rs28749099	chr6	29902899	C/T	8.65E-05	0.0706	0.018	0.537	0.647	NA	NA	chicken_pox
rs74746102	chr11	71261757	C/G	8.66E-05	0.1539	0.0386	0.9939	0.9752	NA	NA	chicken_pox
rs2627845	chr2	66258783	C/T	8.66E-05	-0.0531	0.0136	0.9891	0.683	NA	NA	chicken_pox
rs6429603	chr1	47024926	G/T	8.67E-05	-0.2136	0.0558	0.96	0.9844	NA	NA	chicken_pox
rs145071833	chr7	109941988	G/T	8.68E-05	0.1292	0.0334	0.9878	0.0395	NA	NA	chicken_pox
rs1974194	chr9	6818053	C/T	8.69E-05	0.0505	0.0129	0.9962	0.3836	NA	NA	chicken_pox
rs7790112	chr7	149287623	C/T	8.70E-05	0.3125	0.0827	0.9672	0.0078	NA	NA	chicken_pox
rs12192713	chr6	32968856	A/G	8.71E-05	-0.0564	0.0144	0.9968	0.7414	NA	NA	chicken_pox
rs74437967	chr3	152750867	A/G	8.72E-05	4.4266	1.3826	0.5232	0.9994	NA	NA	chicken_pox
rs1947871	chr8	13716252	A/G	8.73E-05	0.0697	0.0177	0.5814	0.7037	NA	NA	chicken_pox
rs8177223	chr3	133473767	A/T	8.73E-05	1.1047	0.2619	0.7902	0.9995	NA	NA	chicken_pox
rs7144652	chr14	55537718	A/G	8.73E-05	-0.0494	0.0126	0.9999	0.5731	0.9991	0.5713	chicken_pox
rs5959437	chrX	78964119	G/T	8.73E-05	-0.6926	0.1672	0.99	8.00E-04	NA	NA	chicken_pox
rs73374568	chr12	97513663	A/C	8.74E-05	-1.1338	0.266	0.6447	4.00E-04	NA	NA	chicken_pox
rs74347047	chr1	47026405	A/C	8.75E-05	-0.2134	0.0558	0.9614	0.9845	NA	NA	chicken_pox
rs187852971	chr12	93761057	C/T	8.75E-05	0.3479	0.0916	0.5379	0.0105	NA	NA	chicken_pox
rs140904925	chr11	45837682	A/G	8.76E-05	-0.2533	0.0665	0.82	0.987	NA	NA	chicken_pox
rs1187877	chr14	55495161	C/T	8.76E-05	0.0497	0.0127	0.9919	0.4219	NA	NA	chicken_pox
rs10272558	chr7	109938984	C/G	8.76E-05	-0.129	0.0334	0.9956	0.9607	NA	NA	chicken_pox
rs7026489	chr9	6819750	C/T	8.77E-05	-0.0504	0.0129	0.9971	0.6158	NA	NA	chicken_pox
rs58485813	chr2	66254151	D/I	8.79E-05	-0.0532	0.0136	0.9838	0.6827	NA	NA	chicken_pox
rs2471863	chr6	29899627	C/T	8.79E-05	-0.0696	0.0177	0.5268	0.3976	NA	NA	chicken_pox
rs9266086	chr6	31320263	C/T	8.79E-05	-0.0749	0.019	0.951	0.1269	NA	NA	chicken_pox
rs112671393	chr10	110147140	D/I	8.80E-05	0.0833	0.0211	0.9943	0.9071	NA	NA	chicken_pox
rs6673787	chr1	47028115	C/T	8.82E-05	0.2133	0.0558	0.9621	0.0155	0.9998	0.015	chicken_pox
rs17059622	chr13	39855016	A/T	8.85E-05	0.9771	0.2315	0.7009	0.9993	NA	NA	chicken_pox
rs73131356	chr7	73739013	C/T	8.85E-05	0.1996	0.0521	0.8271	0.0199	NA	NA	chicken_pox
rs201184955	chr8	58440002	D/I	8.86E-05	-0.0754	0.0193	0.8652	0.8544	NA	NA	chicken_pox
rs10227248	chr7	149213697	A/T	8.87E-05	0.3103	0.0822	0.9735	0.0078	NA	NA	chicken_pox
rs73196552	chr7	109975872	A/G	8.87E-05	-0.13	0.0337	0.9872	0.9611	NA	NA	chicken_pox
rs201971049	chr12	120231097	D/I	8.87E-05	0.2048	0.0533	0.7124	0.0218	NA	NA	chicken_pox
rs151237923	chr5	35108374	A/G	8.88E-05	-0.2384	0.0626	0.9232	0.9866	NA	NA	chicken_pox
rs62279294	chr2	201261012	A/G	8.89E-05	-0.0734	0.0186	0.9863	0.125	NA	NA	chicken_pox
rs62476050	chr7	111815274	A/G	8.90E-05	-0.1354	0.0341	0.9547	0.034	NA	NA	chicken_pox
rs75072524	chr1	47029101	A/G	8.90E-05	0.2133	0.0558	0.9615	0.0155	NA	NA	chicken_pox
rs149815433	chr6	31492259	C/T	8.90E-05	-0.1168	0.0295	0.9914	0.0435	NA	NA	chicken_pox
rs79419625	chr10	110148637	C/T	8.91E-05	0.0834	0.0211	0.9935	0.9074	NA	NA	chicken_pox
rs111697182	chr7	109952271	A/G	8.92E-05	0.1284	0.0332	0.9928	0.0398	NA	NA	chicken_pox
rs10266091	chr7	149212248	C/T	8.92E-05	0.3101	0.0822	0.9737	0.0078	NA	NA	chicken_pox
rs7804147	chr7	107458561	C/T	8.92E-05	-0.0645	0.0164	0.9988	0.1702	0.9997	0.1698	chicken_pox
rs1111180	chr6	30069982	C/G	8.94E-05	-0.05	0.0128	0.9779	0.4283	NA	NA	chicken_pox
rs11761842	chr7	155986708	C/T	8.96E-05	0.0605	0.0155	0.9688	0.2167	NA	NA	chicken_pox
rs147883278	chr2	201263591	D/I	8.96E-05	-0.0733	0.0186	0.9889	0.1251	NA	NA	chicken_pox
rs71386495	chr16	10297753	A/G	8.96E-05	0.0684	0.0175	0.8353	0.1903	NA	NA	chicken_pox
rs191483677	chr5	52602115	A/G	8.97E-05	0.5127	0.1247	0.7245	0.9975	NA	NA	chicken_pox
rs75027228	chr3	178622078	A/C	8.97E-05	-0.1384	0.0359	0.8874	0.9615	NA	NA	chicken_pox
rs4825994	chrX	78958105	C/T	8.97E-05	0.6915	0.1672	0.9941	0.9992	NA	NA	chicken_pox
rs717367	chr2	164731473	C/T	8.98E-05	-2.1621	0.801	0.9149	0.9995	NA	NA	chicken_pox
rs3746186	chr19	18377274	A/G	8.98E-05	-0.0493	0.0126	1	0.4256	0.9658	0.4238	chicken_pox
rs147626033	chr1	186888965	C/T	9.00E-05	-0.1262	0.0318	0.7674	0.0474	NA	NA	chicken_pox
rs140693007	chr7	134870613	C/T	9.00E-05	-0.1577	0.0397	0.7057	0.0328	NA	NA	chicken_pox
rs2699785	chr2	66261483	A/G	9.01E-05	0.053	0.0136	0.99	0.3182	NA	NA	chicken_pox
rs5959434	chrX	78957755	C/T	9.03E-05	-0.6912	0.1672	0.9934	8.00E-04	NA	NA	chicken_pox
rs151086488	chr2	3906535	D/I	9.03E-05	0.6914	0.167	0.9282	0.9989	NA	NA	chicken_pox
rs11732237	chr4	157038451	G/T	9.04E-05	-0.0535	0.0136	0.9881	0.2942	NA	NA	chicken_pox
rs12540841	chr7	155987467	A/G	9.04E-05	-0.0605	0.0155	0.9695	0.7833	NA	NA	chicken_pox
rs62326768	chr4	157056142	A/G	9.04E-05	-0.0543	0.0138	0.9534	0.2953	NA	NA	chicken_pox
rs142307247	chr4	62979710	D/I	9.04E-05	-0.5441	0.133	0.7845	0.0021	NA	NA	chicken_pox
rs186944246	chr15	52426651	C/G	9.06E-05	0.2589	0.0645	0.7929	0.9901	NA	NA	chicken_pox
rs4848277	chr2	126406314	A/G	9.06E-05	0.1126	0.0284	0.9602	0.9502	NA	NA	chicken_pox
rs12191230	chr6	32968598	A/G	9.07E-05	-0.0563	0.0144	0.9969	0.7414	0.9999	0.7415	chicken_pox
rs143559378	chr13	47209797	A/G	9.07E-05	-0.8585	0.2405	0.697	0.998	NA	NA	chicken_pox
rs142514072	chr13	47108386	G/T	9.08E-05	0.5561	0.1515	0.8632	0.0035	NA	NA	chicken_pox
rs16941971	chr16	86751881	A/G	9.09E-05	0.0644	0.0164	0.9928	0.8302	0.9994	0.8293	chicken_pox
rs9263867	chr6	31167113	A/G	9.10E-05	0.0906	0.0229	0.9972	0.9232	NA	NA	chicken_pox
rs8125805	chr20	7678419	C/T	9.10E-05	-0.6187	0.1723	0.9683	0.9977	NA	NA	chicken_pox
rs116972719	chr16	19625792	A/G	9.12E-05	1.1284	0.27	0.6798	0.9996	NA	NA	chicken_pox
rs112102664	chr9	135651800	A/G	9.14E-05	-1.749	0.5932	0.8211	0.9994	NA	NA	chicken_pox
rs138099840	chr13	47204200	A/G	9.14E-05	0.7412	0.2064	0.8006	0.0024	NA	NA	chicken_pox
rs190165421	chr13	77013357	A/C	9.15E-05	-0.3306	0.0819	0.7662	0.006	NA	NA	chicken_pox
rs61962625	chr13	77227920	G/T	9.16E-05	-0.0842	0.0214	0.8537	0.1057	NA	NA	chicken_pox
rs146180003	chr19	31902264	G/T	9.17E-05	-0.5181	0.1265	0.7021	0.0025	NA	NA	chicken_pox
rs28380908	chr6	31313646	A/T	9.17E-05	0.0622	0.016	0.9502	0.2153	NA	NA	chicken_pox
rs62097338	chr18	32014972	A/G	9.18E-05	-0.0784	0.0199	0.9729	0.1088	NA	NA	chicken_pox
rs1496191	chrX	78957246	C/T	9.18E-05	-0.6905	0.1672	0.9924	8.00E-04	NA	NA	chicken_pox
rs74962895	chr1	213314935	A/G	9.19E-05	0.1097	0.0278	0.9739	0.9472	NA	NA	chicken_pox
rs1955614	chr14	102090922	C/T	9.19E-05	0.0823	0.0209	0.9761	0.9041	NA	NA	chicken_pox
rs185101263	chr13	47093966	C/T	9.19E-05	0.5588	0.1524	0.8629	0.0035	NA	NA	chicken_pox
rs28380910	chr6	31313667	A/G	9.20E-05	0.0621	0.016	0.9505	0.2154	NA	NA	chicken_pox
rs185189591	chr2	112678636	A/T	9.20E-05	-0.5574	0.1349	0.9256	0.0016	NA	NA	chicken_pox
rs190586922	chr13	47100734	C/T	9.20E-05	0.5559	0.1516	0.8649	0.0035	NA	NA	chicken_pox
rs149721544	chr13	47096950	A/G	9.20E-05	-0.556	0.1516	0.8648	0.9965	NA	NA	chicken_pox
rs10243418	chr7	155989669	C/T	9.21E-05	0.0604	0.0155	0.9713	0.2165	0.9998	0.213	chicken_pox
rs28380909	chr6	31313658	A/G	9.21E-05	0.0621	0.016	0.9504	0.2154	NA	NA	chicken_pox
rs78666647	chr5	140750517	C/T	9.21E-05	0.1305	0.0338	0.9121	0.042	NA	NA	chicken_pox
rs182523504	chr13	47138293	A/C	9.21E-05	0.7041	0.1921	0.6577	0.0029	NA	NA	chicken_pox
rs9265907	chr6	31313623	A/G	9.22E-05	-0.071	0.018	0.9771	0.1377	NA	NA	chicken_pox
rs60162577	chr19	18379179	A/G	9.22E-05	0.0493	0.0126	0.9931	0.5747	NA	NA	chicken_pox
rs76816652	chr1	158789269	C/G	9.23E-05	0.389	0.0965	0.5185	0.9933	NA	NA	chicken_pox
rs169237	chr19	18347870	C/T	9.23E-05	0.0499	0.0127	0.9786	0.5976	NA	NA	chicken_pox
rs62279298	chr2	201272961	A/G	9.24E-05	0.0729	0.0185	0.9925	0.8744	NA	NA	chicken_pox
rs138547914	chr17	42320901	G/T	9.24E-05	3.0944	1.3517	0.8176	4.00E-04	NA	NA	chicken_pox
rs199923954	chr14	55541978	D/I	9.25E-05	0.0506	0.013	0.9566	0.4142	NA	NA	chicken_pox
rs182672702	chr3	124697242	C/T	9.25E-05	-0.3029	0.0753	0.8179	0.0068	NA	NA	chicken_pox
rs62279295	chr2	201262786	C/G	9.26E-05	0.0732	0.0186	0.9876	0.8749	NA	NA	chicken_pox
rs10815469	chr9	6819683	A/G	9.26E-05	0.0502	0.0129	0.9969	0.3835	NA	NA	chicken_pox
rs72889443	chr2	51034650	C/T	9.26E-05	0.1152	0.0298	0.9942	0.0495	NA	NA	chicken_pox
rs143226006	chr13	47208811	A/T	9.27E-05	-0.7389	0.2058	0.802	0.9976	NA	NA	chicken_pox
rs447205	chr16	86766886	A/G	9.27E-05	0.0491	0.0126	0.982	0.5242	0.9858	0.528	chicken_pox
rs73979432	chr17	2125718	A/G	9.28E-05	1.4649	0.3417	0.8608	0.9997	NA	NA	chicken_pox
rs141076914	chr17	2051927	C/T	9.29E-05	-1.0566	0.2489	0.7339	5.00E-04	NA	NA	chicken_pox
rs1018668	chr10	14306643	A/T	9.30E-05	-0.1736	0.0436	0.9965	0.0181	NA	NA	chicken_pox
rs6767160	chr3	71741068	C/T	9.31E-05	-0.1101	0.0285	0.9882	0.9446	0.9932	0.9452	chicken_pox
rs7952812	chr12	101439513	C/G	9.31E-05	-0.0588	0.015	0.9749	0.2228	NA	NA	chicken_pox
rs1634765	chr6	31304809	A/G	9.31E-05	-0.0881	0.0224	0.7144	0.1156	NA	NA	chicken_pox
rs118172303	chr19	23886160	C/T	9.32E-05	-0.111	0.0281	0.8227	0.0583	NA	NA	chicken_pox
rs4473615	chr4	157037991	A/G	9.32E-05	-0.0532	0.0136	0.9903	0.2953	NA	NA	chicken_pox
rs138891158	chr2	51034588	D/I	9.33E-05	-0.1151	0.0298	0.9942	0.9505	NA	NA	chicken_pox
rs1484482	chr2	66236425	G/T	9.34E-05	0.052	0.0133	0.9983	0.3331	NA	NA	chicken_pox
rs1611741	chr6	29831983	A/C	9.34E-05	0.0508	0.013	0.9812	0.6288	NA	NA	chicken_pox
rs138853556	chr7	109942073	A/G	9.34E-05	-0.1284	0.0333	0.9854	0.9602	NA	NA	chicken_pox
rs9265723	chr6	31302129	A/G	9.35E-05	0.0881	0.0224	0.7099	0.8829	NA	NA	chicken_pox
rs112644846	chr6	65554393	G/T	9.35E-05	1.4592	0.3491	0.7541	0.9997	NA	NA	chicken_pox
rs380852	chr6	31304488	C/G	9.36E-05	-0.0881	0.0224	0.7126	0.116	NA	NA	chicken_pox
rs112474075	chr6	65548472	G/T	9.36E-05	-1.5041	0.3603	0.7126	3.00E-04	NA	NA	chicken_pox
rs4457225	chr7	1482134	C/G	9.36E-05	-0.0804	0.0205	0.5314	0.2152	NA	NA	chicken_pox
rs6979705	chr7	109931836	A/C	9.37E-05	0.1285	0.0334	0.9954	0.0393	0.9997	0.0391	chicken_pox
rs79080359	chr19	56300063	A/G	9.37E-05	-0.0976	0.0252	0.9639	0.9281	NA	NA	chicken_pox
rs6946243	chr7	109932332	C/T	9.37E-05	0.1284	0.0334	0.9956	0.0393	NA	NA	chicken_pox
rs187969119	chr18	32206534	C/G	9.38E-05	-0.2938	0.073	0.9008	0.0072	NA	NA	chicken_pox
rs7146086	chr14	52018296	A/T	9.40E-05	-1.0244	0.3038	0.8534	0.9988	NA	NA	chicken_pox
rs10226774	chr7	149222115	C/T	9.40E-05	0.3096	0.0823	0.9728	0.0078	NA	NA	chicken_pox
rs75790968	chr1	186813622	A/G	9.40E-05	0.1242	0.0314	0.8405	0.9554	NA	NA	chicken_pox
rs34180820	chr2	27051944	C/T	9.41E-05	0.05	0.0128	0.984	0.4062	NA	NA	chicken_pox
rs9265589	chr6	31299126	A/G	9.42E-05	0.0887	0.0226	0.6774	0.8777	NA	NA	chicken_pox
rs73193202	chr7	109940903	C/T	9.42E-05	0.1286	0.0334	0.9952	0.0392	NA	NA	chicken_pox
rs8104533	chr19	18377496	C/G	9.43E-05	-0.0491	0.0126	1	0.4256	0.9962	0.4266	chicken_pox
rs1633108	chr6	29783305	A/C	9.43E-05	-0.0509	0.013	0.9996	0.6382	NA	NA	chicken_pox
rs6466079	chr7	105633841	C/T	9.43E-05	-0.071	0.0181	0.9932	0.1328	NA	NA	chicken_pox
rs113363323	chr6	65548907	A/G	9.44E-05	-1.5013	0.3597	0.7145	3.00E-04	NA	NA	chicken_pox
rs148505728	chr3	34798886	A/G	9.44E-05	0.3263	0.081	0.6611	0.993	NA	NA	chicken_pox
rs142609057	chr7	109942087	A/G	9.45E-05	0.1286	0.0334	0.9953	0.0392	NA	NA	chicken_pox
rs17832311	chr14	55534466	A/G	9.45E-05	0.0492	0.0126	0.9995	0.427	0.9998	0.4292	chicken_pox
rs62279301	chr2	201282936	C/T	9.47E-05	-0.0725	0.0185	0.9944	0.1268	NA	NA	chicken_pox
rs7501060	chr16	20550100	A/G	9.47E-05	0.0626	0.0161	0.8162	0.2439	NA	NA	chicken_pox
rs140550141	chr19	24050357	A/G	9.47E-05	0.1047	0.0265	0.9782	0.9444	NA	NA	chicken_pox
rs1603380	chrX	78969346	A/G	9.47E-05	0.6876	0.1668	0.9742	0.9992	NA	NA	chicken_pox
rs6760694	chr2	66237313	G/T	9.48E-05	0.0519	0.0133	0.9985	0.333	NA	NA	chicken_pox
rs113253130	chr4	189843186	C/T	9.48E-05	-0.0999	0.0254	0.8613	0.0693	NA	NA	chicken_pox
rs1547601	chr2	66258199	A/G	9.48E-05	-0.0529	0.0136	0.9884	0.6833	NA	NA	chicken_pox
rs4713470	chr6	31472821	C/T	9.49E-05	0.0546	0.014	0.8428	0.608	NA	NA	chicken_pox
rs147873385	chr16	86473999	A/C	9.50E-05	-0.8949	0.2586	0.8663	0.9986	NA	NA	chicken_pox
rs35960407	chr2	66258146	D/I	9.51E-05	-0.0529	0.0136	0.9884	0.6833	NA	NA	chicken_pox
rs2524105	chr6	31232910	C/G	9.51E-05	0.0496	0.0127	0.9948	0.5937	NA	NA	chicken_pox
rs201218232	chr6	31271321	D/I	9.53E-05	-0.0781	0.0199	0.9393	0.1146	NA	NA	chicken_pox
6:29915975:CA_C	chr6	29915975	D/I	9.55E-05	0.0554	0.0142	0.7901	0.5809	NA	NA	chicken_pox
rs116306184	chr6	9354971	A/G	9.55E-05	2.316	0.7977	0.6342	6.00E-04	NA	NA	chicken_pox
rs1634798	chr6	31304346	C/T	9.59E-05	-0.088	0.0224	0.7153	0.1154	NA	NA	chicken_pox
rs9265759	chr6	31304437	C/T	9.59E-05	0.0879	0.0224	0.7153	0.8846	NA	NA	chicken_pox
rs6819297	chr4	157031395	G/T	9.60E-05	-0.0534	0.0136	0.9855	0.2944	NA	NA	chicken_pox
rs6464982	chr7	149281609	C/G	9.60E-05	0.3096	0.0824	0.9725	0.0078	NA	NA	chicken_pox
rs61754939	chr19	24051751	C/G	9.60E-05	-0.1046	0.0265	0.9784	0.0556	NA	NA	chicken_pox
rs78097105	chr16	86138623	G/T	9.61E-05	0.1095	0.0284	0.9897	0.0561	NA	NA	chicken_pox
rs190260070	chr13	47199387	C/T	9.62E-05	0.8735	0.2458	0.6947	0.002	NA	NA	chicken_pox
rs12567231	chr1	59776720	A/G	9.63E-05	0.077	0.0199	0.9986	0.1164	NA	NA	chicken_pox
rs190584931	chr13	47138485	C/T	9.63E-05	-0.713	0.1951	0.6467	0.9972	NA	NA	chicken_pox
rs78263240	chr21	20074692	C/G	9.64E-05	0.274	0.0724	0.7577	0.0114	NA	NA	chicken_pox
rs61087754	chr7	149239438	D/I	9.64E-05	-0.3117	0.0829	0.8896	0.9916	NA	NA	chicken_pox
rs6967497	chr7	105635874	C/T	9.64E-05	-0.0707	0.018	0.9983	0.133	NA	NA	chicken_pox
rs36009421	chr1	59781350	D/I	9.65E-05	-0.0769	0.0199	0.9987	0.8836	NA	NA	chicken_pox
rs144243821	chr18	47959112	A/G	9.66E-05	0.459	0.1134	0.5202	0.9953	NA	NA	chicken_pox
rs2699781	chr2	66256296	C/G	9.66E-05	0.0528	0.0136	0.9868	0.3173	NA	NA	chicken_pox
rs10926293	chr1	240698915	C/G	9.69E-05	0.8633	0.2436	0.5015	0.0027	NA	NA	chicken_pox
rs140799456	chr11	71272601	C/T	9.70E-05	0.1536	0.0388	0.985	0.9753	NA	NA	chicken_pox
rs6957068	chr7	105633942	C/G	9.70E-05	-0.0709	0.0181	0.9957	0.1327	NA	NA	chicken_pox
rs139273927	chr11	71272702	A/G	9.70E-05	0.1536	0.0388	0.9846	0.9753	NA	NA	chicken_pox
rs150823459	chr11	71272671	A/G	9.70E-05	0.1536	0.0388	0.9849	0.9753	NA	NA	chicken_pox
rs75887838	chr1	69010875	C/T	9.70E-05	-4.6538	3.102	0.886	0.9997	NA	NA	chicken_pox
rs73193185	chr7	109933610	C/G	9.70E-05	-0.1282	0.0334	0.9938	0.9606	NA	NA	chicken_pox
rs147303206	chr11	71272547	G/T	9.71E-05	-0.1536	0.0388	0.9852	0.0247	NA	NA	chicken_pox
rs1942032	chr18	35337574	C/T	9.71E-05	-0.0497	0.0127	0.9691	0.4252	NA	NA	chicken_pox
rs199964609	chr3	69760485	D/I	9.72E-05	-0.0517	0.0133	0.8938	0.4381	NA	NA	chicken_pox
rs11737334	chr4	157030610	A/G	9.73E-05	-0.0534	0.0137	0.9848	0.2942	NA	NA	chicken_pox
rs28367849	chr6	31309116	A/C	9.73E-05	-0.0797	0.0206	0.7732	0.8087	NA	NA	chicken_pox
rs9987037	chr7	149278498	C/G	9.73E-05	-0.3091	0.0823	0.9739	0.9922	NA	NA	chicken_pox
rs143582052	chr11	71273635	D/I	9.75E-05	0.1537	0.0388	0.9838	0.9753	NA	NA	chicken_pox
rs138813447	chr6	31304522	D/I	9.76E-05	-0.0879	0.0224	0.7145	0.1153	NA	NA	chicken_pox
rs62326770	chr4	157057971	A/G	9.76E-05	0.0542	0.0139	0.9466	0.7041	NA	NA	chicken_pox
rs3109904	chr8	59725501	A/C	9.77E-05	-0.0603	0.0154	0.9628	0.2071	0.9999	0.2087	chicken_pox
rs374195731	chr6	31324368	D/I	9.77E-05	0.0779	0.0199	0.6924	0.8326	NA	NA	chicken_pox
rs7758943	chr6	115667134	C/T	9.79E-05	0.0489	0.0126	0.997	0.4438	0.9904	0.4418	chicken_pox
rs9265821	chr6	31311192	A/G	9.79E-05	0.0879	0.0224	0.8288	0.8735	NA	NA	chicken_pox
rs3020789	chrX	152892987	C/T	9.79E-05	0.0466	0.0119	0.9663	0.7796	NA	NA	chicken_pox
rs146494940	chr11	71274019	A/T	9.80E-05	-0.1536	0.0388	0.9835	0.0247	NA	NA	chicken_pox
rs187281005	chr13	47092087	C/T	9.80E-05	0.5386	0.1472	0.8812	0.0036	NA	NA	chicken_pox
rs116291718	chr2	51115974	A/C	9.80E-05	-0.1153	0.03	0.9728	0.9498	NA	NA	chicken_pox
rs149059046	chr11	71274022	A/G	9.82E-05	-0.1536	0.0388	0.9834	0.0247	NA	NA	chicken_pox
rs872621	chr5	111099116	A/C	9.82E-05	0.0488	0.0125	0.9906	0.5329	NA	NA	chicken_pox
rs2699782	chr2	66258630	C/T	9.83E-05	0.0527	0.0136	0.9885	0.3166	NA	NA	chicken_pox
rs28380903	chr6	31313548	C/T	9.83E-05	0.0608	0.0157	0.961	0.2203	NA	NA	chicken_pox
rs141843813	chr19	24063268	A/G	9.83E-05	0.106	0.0269	0.9665	0.9457	NA	NA	chicken_pox
rs142244103	chr11	71271184	A/G	9.84E-05	0.153	0.0387	0.9918	0.9753	NA	NA	chicken_pox
rs35447809	chr2	27056265	C/T	9.85E-05	-0.0511	0.0131	0.9468	0.6069	NA	NA	chicken_pox
rs3910513	chr2	201267661	G/T	9.85E-05	0.0727	0.0186	0.9918	0.8746	NA	NA	chicken_pox
rs16944687	chr16	86138102	C/G	9.85E-05	0.1089	0.0283	0.9916	0.0565	NA	NA	chicken_pox
rs185792376	chr13	47076230	C/G	9.85E-05	-0.5256	0.1437	0.9034	0.9963	NA	NA	chicken_pox
rs143962849	chr11	71272437	C/T	9.86E-05	-0.1534	0.0388	0.9869	0.0247	NA	NA	chicken_pox
rs9265584	chr6	31298956	C/T	9.87E-05	0.0888	0.0227	0.6707	0.8776	NA	NA	chicken_pox
rs138415517	chr11	71272125	C/T	9.88E-05	0.1533	0.0387	0.9883	0.9753	NA	NA	chicken_pox
rs2627849	chr2	66257264	C/T	9.88E-05	-0.0527	0.0136	0.9875	0.6828	NA	NA	chicken_pox
rs150877572	chr11	71270664	C/T	9.88E-05	0.1529	0.0386	0.9928	0.9753	NA	NA	chicken_pox
rs188397383	chr13	47077691	A/C	9.89E-05	-0.5265	0.1439	0.9015	0.9963	NA	NA	chicken_pox
rs4382999	chr13	23070862	C/G	9.89E-05	0.0986	0.0251	0.9884	0.9369	0.9998	0.937	chicken_pox
rs2112831	chr19	56296492	C/G	9.89E-05	0.0961	0.0249	0.9814	0.0723	NA	NA	chicken_pox
rs188012305	chr13	47092344	C/T	9.90E-05	0.5384	0.1472	0.8825	0.0036	NA	NA	chicken_pox
rs139075115	chr19	24063312	D/I	9.90E-05	0.106	0.0269	0.9669	0.9457	NA	NA	chicken_pox
rs182886339	chr11	71270698	A/T	9.90E-05	0.1529	0.0387	0.9928	0.9753	NA	NA	chicken_pox
rs141592162	chr11	71270619	C/T	9.91E-05	-0.1529	0.0386	0.9928	0.0247	NA	NA	chicken_pox
rs7937793	chr11	124588417	A/G	9.93E-05	-0.1723	0.0435	0.8952	0.0208	NA	NA	chicken_pox
rs139943430	chr13	47074735	C/T	9.93E-05	0.5256	0.1437	0.9026	0.0037	NA	NA	chicken_pox
rs148373319	chr11	71270604	A/T	9.93E-05	0.1529	0.0386	0.9929	0.9753	NA	NA	chicken_pox
rs147067184	chr6	31270363	D/I	9.94E-05	0.1092	0.0278	0.6816	0.9233	NA	NA	chicken_pox
rs113909256	chr1	27835384	A/G	9.95E-05	0.5263	0.1292	0.5958	0.9971	NA	NA	chicken_pox
rs13272064	chr8	82942531	C/G	9.96E-05	0.0485	0.0125	0.9963	0.5234	NA	NA	chicken_pox
rs2627850	chr2	66256719	A/G	9.96E-05	-0.0527	0.0136	0.9871	0.6828	NA	NA	chicken_pox
rs112175963	chr4	46842961	C/T	9.96E-05	-0.1484	0.0376	0.9459	0.0277	NA	NA	chicken_pox
rs9403539	chr6	144264366	C/T	9.96E-05	-0.078	0.0202	0.9963	0.8877	0.9992	0.8875	chicken_pox
rs149762748	chr11	71271031	C/T	9.97E-05	0.1529	0.0387	0.9759	0.9749	NA	NA	chicken_pox
rs111656378	chr4	46837120	G/T	9.97E-05	-0.1449	0.0367	0.8513	0.0327	NA	NA	chicken_pox
rs79877538	chr11	71268188	C/T	9.97E-05	0.1527	0.0386	0.9931	0.9752	NA	NA	chicken_pox
rs144892147	chr2	48906775	D/I	9.97E-05	6.6438	2.9517	0.6715	0.9997	NA	NA	chicken_pox
rs2112832	chr19	56296555	G/T	9.98E-05	0.096	0.0249	0.9822	0.0723	0.9929	0.074	chicken_pox
rs140796127	chr11	71272030	C/T	9.98E-05	-0.1531	0.0387	0.9891	0.0247	NA	NA	chicken_pox
rs28367850	chr6	31309119	A/G	9.98E-05	0.0795	0.0205	0.7756	0.1914	NA	NA	chicken_pox
rs4777668	chr15	93973356	A/G	9.99E-05	0.0501	0.0129	0.9548	0.4324	NA	NA	chicken_pox
rs145453147	chr11	71271699	C/T	1.00E-04	-0.1531	0.0387	0.9894	0.0247	NA	NA	chicken_pox
rs3885998	chr16	10243980	A/G	1.00E-04	-0.0809	0.0209	0.9915	0.895	NA	NA	chicken_pox
rs201459042	chr9	6820715	D/I	1.00E-04	0.0508	0.0131	0.9725	0.3778	NA	NA	chicken_pox
6:31264599:CA_C	chr6	31264599	D/I	1.00E-04	-0.0707	0.0183	0.9595	0.8454	NA	NA	chicken_pox
rs9484829	chr6	144245611	A/C	1.00E-04	0.0817	0.0212	0.9431	0.1073	NA	NA	chicken_pox
rs78654504	chr19	24054361	C/T	1.00E-04	-0.1043	0.0265	0.9786	0.0556	NA	NA	chicken_pox
rs10249924	chr7	149261053	A/G	1.00E-04	-0.3107	0.0829	0.9734	0.9923	NA	NA	chicken_pox
rs145014352	chr2	230173959	G/T	1.00E-04	-0.9979	0.2384	0.9473	4.00E-04	NA	NA	chicken_pox
rs6477113	chr9	6826815	C/T	1.00E-04	-0.05	0.0129	0.995	0.617	NA	NA	chicken_pox
rs148774805	chr22	37663727	C/T	1.00E-04	-0.1683	0.044	0.7368	0.9691	NA	NA	chicken_pox
rs148031337	chr2	51122381	D/I	1.01E-04	-0.1158	0.0302	0.9689	0.9502	NA	NA	chicken_pox
rs142054297	chr8	109108819	C/T	1.01E-04	-0.3864	0.1035	0.5836	0.9925	NA	NA	chicken_pox
rs12471299	chr2	156379945	C/T	1.01E-04	-1.0245	0.2451	0.6244	7.00E-04	NA	NA	chicken_pox
rs12210359	chr6	29966896	C/T	1.01E-04	-0.1077	0.0274	0.9015	0.0572	NA	NA	chicken_pox
rs185535976	chr3	94017130	C/T	1.01E-04	-0.6981	0.1937	0.5322	0.9967	NA	NA	chicken_pox
rs79614139	chr4	23298317	C/T	1.01E-04	1.0054	0.2415	0.8042	0.9994	NA	NA	chicken_pox
rs200172877	chr3	87072228	D/I	1.01E-04	0.3118	0.078	0.7214	0.9926	NA	NA	chicken_pox
rs10256665	chr7	109929717	G/T	1.01E-04	0.1282	0.0334	0.9908	0.0393	NA	NA	chicken_pox
rs13027505	chr2	156294308	C/T	1.01E-04	-1.0307	0.2466	0.6218	6.00E-04	NA	NA	chicken_pox
rs139694300	chr1	182191993	A/G	1.01E-04	-0.0773	0.02	0.9244	0.8737	NA	NA	chicken_pox
6:31414354:C_CCT	chr6	31414354	D/I	1.01E-04	-0.0501	0.0129	0.9929	0.3803	NA	NA	chicken_pox
rs12467491	chr2	66238552	C/G	1.01E-04	0.0625	0.0161	0.9639	0.199	NA	NA	chicken_pox
rs73445950	chr9	28192674	A/G	1.01E-04	-0.4153	0.1121	0.8153	0.9945	NA	NA	chicken_pox
rs138923858	chr10	95036426	G/T	1.01E-04	1.4302	0.4589	0.9199	6.00E-04	NA	NA	chicken_pox
rs148534302	chr11	71275785	C/G	1.01E-04	0.1556	0.0394	0.9512	0.9755	NA	NA	chicken_pox
rs72935519	chr18	60734948	A/G	1.01E-04	-0.0976	0.0249	0.921	0.0689	NA	NA	chicken_pox
rs9791975	chr7	149259893	A/C	1.01E-04	-0.3105	0.0829	0.971	0.9923	NA	NA	chicken_pox
rs28685304	chr7	109929544	A/G	1.02E-04	0.1281	0.0334	0.9905	0.0393	NA	NA	chicken_pox
rs10177543	chr2	66256352	A/G	1.02E-04	-0.0526	0.0136	0.9869	0.6827	NA	NA	chicken_pox
rs11881641	chr19	924065	C/T	1.02E-04	1.5274	0.4683	0.6527	8.00E-04	NA	NA	chicken_pox
rs1894295	chrX	152898928	A/C	1.02E-04	-0.0461	0.0118	0.9544	0.2305	NA	NA	chicken_pox
rs9751228	chr2	66261532	C/T	1.02E-04	0.0526	0.0136	0.9921	0.3145	NA	NA	chicken_pox
rs72935517	chr18	60733988	C/T	1.02E-04	-0.0976	0.0249	0.9208	0.0689	NA	NA	chicken_pox
rs116140871	chr2	51180225	C/T	1.02E-04	-0.1006	0.0262	0.9949	0.9359	NA	NA	chicken_pox
rs72935516	chr18	60732912	A/G	1.02E-04	0.0976	0.0249	0.9202	0.9311	NA	NA	chicken_pox
rs6783676	chr3	69436269	A/G	1.02E-04	-0.0485	0.0125	0.9995	0.4629	0.9996	0.4639	chicken_pox
rs1559903	chr18	35356575	C/T	1.02E-04	-0.0492	0.0127	0.978	0.4332	NA	NA	chicken_pox
rs115468426	chr2	156292803	A/T	1.02E-04	1.0309	0.2468	0.6249	0.9994	NA	NA	chicken_pox
rs7861898	chr9	6827316	A/G	1.02E-04	0.0499	0.0129	0.9972	0.3835	0.9995	0.382	chicken_pox
rs143101596	chr11	71274345	A/G	1.02E-04	-0.1622	0.0411	0.9286	0.0232	NA	NA	chicken_pox
rs151270945	chr9	135659271	C/G	1.02E-04	-2.013	0.7299	0.9073	0.9995	NA	NA	chicken_pox
rs11668713	chr19	24055241	A/G	1.02E-04	-0.1042	0.0265	0.9787	0.0556	NA	NA	chicken_pox
rs12639927	chr4	157031066	A/G	1.02E-04	-0.0532	0.0137	0.9853	0.2943	NA	NA	chicken_pox
rs73193197	chr7	109939133	C/T	1.02E-04	-0.1279	0.0334	0.9952	0.9608	NA	NA	chicken_pox
rs17012585	chr2	76605760	C/G	1.02E-04	1.0858	0.2596	0.6982	0.9995	NA	NA	chicken_pox
rs187881871	chr9	135659336	C/G	1.02E-04	-2.0123	0.7297	0.9071	0.9995	NA	NA	chicken_pox
rs7619934	chr3	125218622	A/C	1.03E-04	0.0598	0.0154	0.7547	0.3238	NA	NA	chicken_pox
rs76745487	chr1	69011315	A/G	1.03E-04	-4.5258	2.9343	0.8865	0.9997	NA	NA	chicken_pox
rs200009547	chr1	213436951	D/I	1.03E-04	0.1097	0.028	0.8391	0.9393	NA	NA	chicken_pox
rs34297812	chr14	93617942	A/G	1.03E-04	0.0552	0.0142	0.8725	0.3309	NA	NA	chicken_pox
rs1213404	chr5	111103018	A/G	1.03E-04	0.0494	0.0127	0.9852	0.5827	NA	NA	chicken_pox
rs1202174	chr7	87209372	C/T	1.03E-04	-0.0511	0.0131	0.9985	0.3371	NA	NA	chicken_pox
rs77429268	chr5	126172647	A/G	1.03E-04	-0.3457	0.0864	0.5468	0.0077	NA	NA	chicken_pox
rs117235285	chr11	71274527	C/T	1.03E-04	-0.1623	0.0411	0.9268	0.0232	NA	NA	chicken_pox
rs7914752	chr10	14277978	C/T	1.03E-04	-0.1771	0.0448	0.9922	0.017	NA	NA	chicken_pox
rs60665863	chr21	21863478	D/I	1.03E-04	0.0673	0.0172	0.976	0.8472	NA	NA	chicken_pox
rs141791938	chr7	109935513	C/T	1.03E-04	0.1279	0.0334	0.9949	0.0392	NA	NA	chicken_pox
rs589138	chr1	193828026	A/T	1.03E-04	1.8006	0.591	0.5389	9.00E-04	NA	NA	chicken_pox
rs7740975	chr6	118479705	C/T	1.03E-04	0.0499	0.0128	0.9954	0.626	NA	NA	chicken_pox
rs148533581	chr7	109935417	A/G	1.03E-04	0.1279	0.0334	0.9949	0.0392	NA	NA	chicken_pox
rs72813664	chr5	179573932	C/G	1.04E-04	-0.1951	0.0493	0.7807	0.0179	NA	NA	chicken_pox
rs76690397	chr4	60829543	C/T	1.04E-04	0.3283	0.0875	0.6671	0.0094	NA	NA	chicken_pox
rs17157596	chr7	109935150	A/G	1.04E-04	0.1279	0.0334	0.9948	0.0392	NA	NA	chicken_pox
rs72813663	chr5	179572465	A/G	1.04E-04	-0.195	0.0493	0.7814	0.0179	NA	NA	chicken_pox
rs8021929	chr14	55545254	G/T	1.04E-04	0.0497	0.0128	0.9743	0.4163	NA	NA	chicken_pox
rs147935925	chr5	179571504	C/T	1.04E-04	0.1948	0.0492	0.7834	0.9821	NA	NA	chicken_pox
rs73193189	chr7	109934731	A/G	1.04E-04	0.1278	0.0334	0.9948	0.0392	NA	NA	chicken_pox
rs73193188	chr7	109934625	C/T	1.04E-04	-0.1278	0.0334	0.9948	0.9608	NA	NA	chicken_pox
rs2523999	chr6	29904769	A/G	1.04E-04	-0.0577	0.0149	0.7098	0.4951	NA	NA	chicken_pox
rs2741144	chr8	6743251	A/G	1.04E-04	-0.0561	0.0144	0.8117	0.3514	NA	NA	chicken_pox
rs149374338	chr11	71275497	A/G	1.04E-04	0.1552	0.0393	0.9534	0.9755	NA	NA	chicken_pox
rs2107197	chr6	29819694	C/T	1.04E-04	-0.0497	0.0128	0.9943	0.388	NA	NA	chicken_pox
7:87216216:AAG_A	chr7	87216216	D/I	1.04E-04	-0.0511	0.0131	0.9963	0.3373	NA	NA	chicken_pox
rs16833236	chr2	201289398	A/G	1.04E-04	-0.0729	0.0187	0.9869	0.1247	NA	NA	chicken_pox
rs186137106	chr2	115772913	C/T	1.04E-04	-0.2525	0.0667	0.6134	0.9837	NA	NA	chicken_pox
rs143391180	chr2	156292142	A/G	1.04E-04	1.03	0.2469	0.6264	0.9994	NA	NA	chicken_pox
rs73193184	chr7	109933242	A/G	1.05E-04	-0.1278	0.0334	0.9947	0.9608	NA	NA	chicken_pox
rs191144309	chr1	184930290	C/T	1.05E-04	0.3755	0.0938	0.5586	0.9941	NA	NA	chicken_pox
rs12562718	chr1	59786210	C/T	1.05E-04	0.0765	0.0199	0.9985	0.1165	NA	NA	chicken_pox
rs1736957	chr6	29782633	C/T	1.05E-04	-0.0514	0.0133	0.9989	0.6619	0.9985	0.6622	chicken_pox
rs4338560	chr11	118143368	C/T	1.05E-04	-0.058	0.0149	0.9968	0.2178	NA	NA	chicken_pox
rs35289713	chr14	93617939	A/G	1.05E-04	0.0551	0.0142	0.8725	0.3308	NA	NA	chicken_pox
rs9265984	chr6	31316151	C/T	1.05E-04	-0.0549	0.0141	0.9895	0.2649	NA	NA	chicken_pox
rs1888409	chr21	19754420	A/G	1.05E-04	-0.0533	0.0138	0.9988	0.7054	0.9881	0.704	chicken_pox
rs9265987	chr6	31316288	C/T	1.05E-04	0.0549	0.0141	0.9895	0.7351	NA	NA	chicken_pox
rs73193182	chr7	109932452	A/G	1.05E-04	0.1278	0.0334	0.9947	0.0392	NA	NA	chicken_pox
rs9265986	chr6	31316281	C/T	1.05E-04	-0.0549	0.0141	0.9895	0.2649	NA	NA	chicken_pox
rs512228	chr4	127062834	A/C	1.05E-04	0.1246	0.0317	0.9941	0.9626	NA	NA	chicken_pox
rs138918028	chr9	522872	C/G	1.05E-04	-0.3397	0.085	0.756	0.0055	NA	NA	chicken_pox
rs201357639	chr7	37986455	D/I	1.05E-04	0.0656	0.0168	0.8283	0.8012	NA	NA	chicken_pox
rs2016780	chr6	33082471	C/G	1.05E-04	-0.055	0.0141	0.9847	0.2642	NA	NA	chicken_pox
rs5958924	chrX	78954926	G/T	1.05E-04	0.6842	0.1671	0.9854	0.9992	NA	NA	chicken_pox
rs74995944	chr9	118084937	C/T	1.05E-04	3.0312	1.3039	0.7504	4.00E-04	NA	NA	chicken_pox
rs472927	chr4	127062811	A/G	1.05E-04	-0.1246	0.0317	0.9941	0.0374	NA	NA	chicken_pox
rs191383977	chr13	47067542	A/C	1.05E-04	-0.5266	0.1445	0.8955	0.9963	NA	NA	chicken_pox
rs1218380	chr10	14288527	G/T	1.05E-04	0.1754	0.0444	0.9904	0.9826	NA	NA	chicken_pox
rs13233308	chr7	87244960	C/T	1.05E-04	0.0485	0.0125	0.9897	0.4819	0.9915	0.4813	chicken_pox
rs1594601	chr10	90420315	G/T	1.06E-04	0.0579	0.015	0.9625	0.2422	0.9989	0.2421	chicken_pox
rs67579577	chr2	27040913	C/G	1.06E-04	0.0498	0.0128	0.9701	0.42	NA	NA	chicken_pox
rs73196555	chr7	109978143	G/T	1.06E-04	0.1286	0.0336	0.9857	0.0389	NA	NA	chicken_pox
rs9265978	chr6	31315999	A/G	1.06E-04	-0.0549	0.0141	0.9894	0.2649	NA	NA	chicken_pox
rs9265977	chr6	31315959	A/G	1.06E-04	-0.0549	0.0141	0.9894	0.2649	NA	NA	chicken_pox
rs4777667	chr15	93972487	A/T	1.06E-04	0.0488	0.0126	0.9946	0.4429	NA	NA	chicken_pox
rs28367852	chr6	31309129	A/C	1.06E-04	0.0804	0.0208	0.7789	0.1832	NA	NA	chicken_pox
rs6932435	chr6	31095285	C/G	1.06E-04	-0.0604	0.0157	0.9804	0.7824	NA	NA	chicken_pox
rs10494901	chr1	208725816	A/C	1.06E-04	-0.0837	0.0214	0.9985	0.0885	0.9995	0.0893	chicken_pox
rs28380806	chr6	31310139	A/G	1.06E-04	0.0696	0.018	0.902	0.2219	NA	NA	chicken_pox
rs35883070	chr14	93617985	C/T	1.06E-04	-0.0547	0.0141	0.8805	0.6662	NA	NA	chicken_pox
rs912398	chr13	47068398	C/T	1.06E-04	0.5253	0.1442	0.8981	0.0037	NA	NA	chicken_pox
rs142166664	chr6	30390824	A/G	1.06E-04	0.1003	0.0257	0.7834	0.9115	NA	NA	chicken_pox
rs12639949	chr4	157031168	A/G	1.06E-04	-0.053	0.0137	0.9851	0.2943	NA	NA	chicken_pox
rs7847213	chr9	102873057	A/T	1.06E-04	-0.0489	0.0126	0.9956	0.4279	NA	NA	chicken_pox
rs12567563	chr1	160908841	C/T	1.07E-04	-0.0569	0.0147	0.9137	0.728	NA	NA	chicken_pox
rs1496188	chrX	78954026	A/T	1.07E-04	-0.6835	0.167	0.9845	8.00E-04	NA	NA	chicken_pox
rs139657404	chr20	53625650	A/G	1.07E-04	-0.4486	0.1116	0.5017	0.0053	NA	NA	chicken_pox
rs10277912	chr7	109927947	A/G	1.07E-04	0.1279	0.0335	0.9873	0.0393	NA	NA	chicken_pox
rs7815000	chr8	120543124	C/G	1.07E-04	0.0488	0.0126	0.9911	0.5754	NA	NA	chicken_pox
rs12593245	chr15	41848230	A/C	1.07E-04	-0.059	0.0152	0.7481	0.3283	NA	NA	chicken_pox
rs187804106	chr2	70855067	G/T	1.07E-04	-3.8922	1.6837	0.6178	0.9942	NA	NA	chicken_pox
rs17178049	chr6	29604521	A/G	1.07E-04	0.2448	0.0617	0.7909	0.9892	NA	NA	chicken_pox
rs58851345	chr4	127060093	C/G	1.07E-04	0.1244	0.0317	0.9905	0.9625	NA	NA	chicken_pox
rs28380900	chr6	31313343	A/G	1.07E-04	-0.0718	0.0186	0.8591	0.8091	NA	NA	chicken_pox
rs13070858	chr3	69772104	A/G	1.07E-04	0.0499	0.0129	0.9366	0.5293	NA	NA	chicken_pox
rs7199927	chr16	10299457	A/T	1.08E-04	-0.0567	0.0147	0.9628	0.7417	NA	NA	chicken_pox
rs114814754	chr13	47081967	A/G	1.08E-04	0.4718	0.1294	0.9774	0.0042	NA	NA	chicken_pox
rs56725788	chr14	55540101	A/G	1.08E-04	0.0488	0.0126	0.999	0.4271	NA	NA	chicken_pox
rs79565511	chr13	47069787	C/T	1.08E-04	0.4695	0.1288	0.9822	0.0043	NA	NA	chicken_pox
rs7144382	chr14	52039735	C/G	1.08E-04	1.0312	0.3088	0.8306	0.0012	NA	NA	chicken_pox
rs114009685	chr2	3893933	A/C	1.08E-04	-0.674	0.1646	0.9588	0.0011	NA	NA	chicken_pox
rs186186364	chr13	47081725	A/T	1.08E-04	0.4707	0.1291	0.9805	0.0043	NA	NA	chicken_pox
rs12286669	chr11	96896437	A/G	1.08E-04	1.1821	0.3556	0.7711	0.001	NA	NA	chicken_pox
rs314295	chr7	100369045	A/G	1.08E-04	-0.0805	0.0206	0.951	0.1044	NA	NA	chicken_pox
rs147843260	chr2	223305583	C/T	1.08E-04	0.2381	0.0603	0.6186	0.9841	NA	NA	chicken_pox
rs9411345	chr9	134987645	A/C	1.08E-04	0.0491	0.0127	0.983	0.5742	0.9992	0.5758	chicken_pox
rs1427040	chr18	35346766	C/T	1.08E-04	0.0488	0.0126	0.9794	0.5495	NA	NA	chicken_pox
rs7797576	chr7	109953507	G/T	1.08E-04	0.1269	0.0333	0.9932	0.0396	NA	NA	chicken_pox
rs117175351	chr11	71279653	G/T	1.08E-04	-0.162	0.0412	0.866	0.0243	NA	NA	chicken_pox
rs72414679	chr4	157030347	D/I	1.09E-04	0.0537	0.0138	0.9683	0.7112	NA	NA	chicken_pox
rs28753053	chr6	31308079	A/G	1.09E-04	0.0652	0.0169	0.7893	0.2304	NA	NA	chicken_pox
rs139461502	chr19	23895550	A/G	1.09E-04	-0.2019	0.0514	0.5446	0.0251	NA	NA	chicken_pox
rs9265873	chr6	31312981	A/C	1.09E-04	0.075	0.0193	0.9326	0.8767	NA	NA	chicken_pox
rs73194716	chr7	109953529	A/G	1.09E-04	0.1269	0.0333	0.9932	0.0396	NA	NA	chicken_pox
rs28753056	chr6	31308216	C/T	1.09E-04	-0.0652	0.0169	0.7893	0.7696	NA	NA	chicken_pox
rs28380914	chr6	31314284	A/T	1.09E-04	0.0602	0.0156	0.9722	0.2208	NA	NA	chicken_pox
rs9323270	chr14	55241049	A/C	1.09E-04	-0.0546	0.0141	0.9693	0.7156	0.9997	0.7136	chicken_pox
rs28367853	chr6	31309130	C/T	1.09E-04	-0.0802	0.0208	0.78	0.8168	NA	NA	chicken_pox
rs17277679	chrX	132564095	C/T	1.09E-04	0.0667	0.0174	0.8869	0.1066	NA	NA	chicken_pox
rs183698984	chr7	42647978	C/T	1.09E-04	-0.4631	0.1152	0.5081	0.0045	NA	NA	chicken_pox
rs1634773	chr6	31303850	C/T	1.09E-04	0.0874	0.0224	0.7068	0.8832	NA	NA	chicken_pox
rs9323278	chr14	55541574	C/G	1.09E-04	0.0488	0.0126	0.9978	0.4272	NA	NA	chicken_pox
rs1632891	chr6	29905979	A/C	1.09E-04	0.0669	0.0173	0.5621	0.6034	NA	NA	chicken_pox
rs117175738	chr13	23060608	C/T	1.09E-04	-1.101	0.2655	0.9246	4.00E-04	NA	NA	chicken_pox
rs12478727	chr2	156287423	G/T	1.09E-04	1.0287	0.2473	0.6326	0.9994	NA	NA	chicken_pox
rs112881575	chr2	152576204	G/T	1.09E-04	0.9856	0.2915	0.846	0.0012	NA	NA	chicken_pox
rs3130705	chr6	31297303	C/T	1.10E-04	0.0915	0.0235	0.6693	0.8863	NA	NA	chicken_pox
rs34826453	chr19	24056158	A/G	1.10E-04	0.1062	0.0272	0.9505	0.9455	NA	NA	chicken_pox
rs2041570	chr7	31199267	A/G	1.10E-04	-0.049	0.0127	0.9999	0.5808	0.9995	0.5832	chicken_pox
rs150298729	chr13	47064203	G/T	1.10E-04	0.5274	0.145	0.8907	0.0037	NA	NA	chicken_pox
rs77981236	chr14	52039561	C/T	1.10E-04	1.0285	0.3082	0.8348	0.0011	NA	NA	chicken_pox
rs2118407	chr2	201284747	C/T	1.10E-04	0.0721	0.0185	0.9977	0.8746	NA	NA	chicken_pox
rs28380899	chr6	31313318	A/G	1.10E-04	-0.0656	0.017	0.8782	0.8011	NA	NA	chicken_pox
rs12788933	chr11	118140184	C/T	1.10E-04	-0.0577	0.0149	0.9981	0.2181	0.9874	0.2171	chicken_pox
rs12623197	chr2	66254840	C/T	1.10E-04	0.0523	0.0136	0.9864	0.3181	NA	NA	chicken_pox
rs111871844	chr9	25731777	G/T	1.10E-04	0.1028	0.0269	0.9126	0.0677	NA	NA	chicken_pox
rs2699788	chr2	66262896	A/T	1.10E-04	-0.0554	0.0144	0.7942	0.5973	NA	NA	chicken_pox
rs143947483	chr8	64416760	C/T	1.10E-04	-0.8657	0.2446	0.6163	0.9984	NA	NA	chicken_pox
rs13017937	chr2	145990037	C/T	1.10E-04	0.0614	0.0159	0.9173	0.2178	NA	NA	chicken_pox
rs201391700	chr6	31271322	D/I	1.10E-04	0.0784	0.0202	0.9287	0.8874	NA	NA	chicken_pox
rs28692507	chr4	189880394	A/T	1.10E-04	0.085	0.0218	0.8713	0.9026	NA	NA	chicken_pox
rs12699826	chr7	17115823	A/G	1.10E-04	0.0808	0.0211	0.9886	0.1026	0.9962	0.1021	chicken_pox
rs60362659	chr14	55240875	A/G	1.10E-04	-0.0573	0.0149	0.9707	0.757	NA	NA	chicken_pox
rs115696757	chr13	47077083	C/G	1.10E-04	-0.4676	0.1285	0.9893	0.9957	NA	NA	chicken_pox
rs62490348	chr8	10237479	A/G	1.10E-04	0.0902	0.0231	0.9755	0.9229	NA	NA	chicken_pox
rs1531906	chr2	66244156	G/T	1.10E-04	-0.0514	0.0133	0.9938	0.6638	NA	NA	chicken_pox
rs112182203	chr2	51026737	C/T	1.10E-04	-0.1131	0.0296	0.9786	0.949	NA	NA	chicken_pox
rs9309210	chr2	51540253	C/T	1.10E-04	-0.0568	0.0147	0.7522	0.3852	NA	NA	chicken_pox
rs75401739	chr10	45171422	C/T	1.11E-04	-0.226	0.0601	0.9575	0.9862	NA	NA	chicken_pox
rs7911311	chr10	14281408	C/G	1.11E-04	-0.176	0.0447	0.9911	0.0171	NA	NA	chicken_pox
rs5831786	chr2	66213206	D/I	1.11E-04	0.055	0.0143	0.968	0.2793	NA	NA	chicken_pox
rs2246068	chr6	29944651	C/G	1.11E-04	-0.0495	0.0128	0.9657	0.5587	NA	NA	chicken_pox
rs79755059	chr13	47077906	C/T	1.11E-04	-0.4684	0.1287	0.9865	0.9957	NA	NA	chicken_pox
rs61688690	chr11	6390985	D/I	1.11E-04	-0.2538	0.0642	0.5909	0.0136	NA	NA	chicken_pox
rs140899049	chr13	47209885	C/T	1.11E-04	0.7092	0.1994	0.8245	0.0025	NA	NA	chicken_pox
rs7564401	chr2	66227737	A/G	1.11E-04	0.0539	0.014	0.9949	0.2847	NA	NA	chicken_pox
rs55787139	chr15	42143007	C/T	1.11E-04	-0.5159	0.1283	0.62	0.0034	NA	NA	chicken_pox
rs73206277	chr7	113954180	A/G	1.11E-04	-0.0593	0.0153	0.9608	0.2132	NA	NA	chicken_pox
rs180877004	chr1	57374872	C/T	1.11E-04	0.356	0.0891	0.6049	0.9937	NA	NA	chicken_pox
rs138542675	chr11	71272385	A/G	1.11E-04	0.1652	0.0421	0.9202	0.9775	NA	NA	chicken_pox
rs2388310	chr15	93966867	A/G	1.11E-04	-0.0489	0.0127	0.9928	0.5698	NA	NA	chicken_pox
rs78020574	chr13	47079073	C/T	1.11E-04	0.4691	0.1289	0.9838	0.0043	NA	NA	chicken_pox
rs185409955	chr8	82434003	G/T	1.11E-04	-0.3055	0.0814	0.5623	0.9875	NA	NA	chicken_pox
rs74468664	chr13	47079430	G/T	1.11E-04	0.4691	0.1289	0.9837	0.0043	NA	NA	chicken_pox
rs4478443	chr6	115666634	G/T	1.11E-04	0.0485	0.0126	0.9973	0.4421	NA	NA	chicken_pox
rs114213101	chr13	47079499	A/G	1.11E-04	-0.4691	0.1289	0.9837	0.9957	NA	NA	chicken_pox
rs1385169	chr2	66250782	C/G	1.12E-04	0.0523	0.0136	0.9864	0.3183	NA	NA	chicken_pox
rs13407708	chr2	37677981	C/T	1.12E-04	-0.0952	0.0248	0.5181	0.8526	NA	NA	chicken_pox
rs13003259	chr2	146028558	A/G	1.12E-04	-0.0568	0.0147	0.9993	0.7593	0.9862	0.763	chicken_pox
rs139134588	chr13	47079961	C/T	1.12E-04	-0.469	0.1289	0.9832	0.9957	NA	NA	chicken_pox
rs72939404	chr18	60738964	C/T	1.12E-04	0.097	0.0249	0.9216	0.9311	NA	NA	chicken_pox
rs114876735	chr2	3907302	A/T	1.12E-04	0.7033	0.1722	0.8559	0.9989	NA	NA	chicken_pox
rs10761370	chr9	97806926	A/T	1.12E-04	-0.0514	0.0133	0.8797	0.4746	NA	NA	chicken_pox
rs77361660	chr2	6489653	A/C	1.12E-04	1.458	0.3337	0.5185	0.9935	NA	NA	chicken_pox
rs199696143	chr6	31552183	D/I	1.12E-04	-0.1169	0.0299	0.9898	0.0423	NA	NA	chicken_pox
rs117717442	chr11	9561821	C/T	1.12E-04	0.1646	0.042	0.5867	0.9655	NA	NA	chicken_pox
rs7632486	chr3	32286791	A/G	1.12E-04	-0.0639	0.0165	0.9107	0.1847	NA	NA	chicken_pox
rs147135401	chr4	157042910	D/I	1.13E-04	0.0533	0.0138	0.9738	0.7101	NA	NA	chicken_pox
rs144836296	chr8	70671264	C/T	1.13E-04	2.6546	1.0865	0.9041	4.00E-04	NA	NA	chicken_pox
rs2627853	chr2	66250609	C/T	1.13E-04	-0.0522	0.0136	0.9861	0.6817	NA	NA	chicken_pox
rs113273008	chr3	34761234	C/T	1.13E-04	0.3218	0.0808	0.6501	0.9928	NA	NA	chicken_pox
rs75343587	chr10	71596149	A/G	1.13E-04	-0.2609	0.0696	0.7851	0.9879	NA	NA	chicken_pox
rs139621286	chr3	87086355	D/I	1.13E-04	0.3067	0.0773	0.6084	0.9904	NA	NA	chicken_pox
rs10278095	chr7	31194595	C/T	1.13E-04	0.049	0.0127	0.9949	0.4202	NA	NA	chicken_pox
rs3759002	chr11	118136160	A/G	1.13E-04	0.0592	0.0153	0.981	0.7934	NA	NA	chicken_pox
rs139913742	chr7	54433364	A/G	1.13E-04	0.6635	0.1846	0.5056	0.0043	NA	NA	chicken_pox
rs9378188	chr6	29935166	A/G	1.13E-04	0.0608	0.0157	0.9893	0.8055	NA	NA	chicken_pox
rs62115317	chr19	53847742	C/G	1.13E-04	0.0951	0.0244	0.7983	0.9154	NA	NA	chicken_pox
rs271831	chr19	18347539	A/G	1.13E-04	0.0492	0.0127	0.9826	0.5994	0.9994	0.5963	chicken_pox
rs1603365	chrX	78987207	C/T	1.13E-04	-0.6498	0.1592	0.9209	0.001	NA	NA	chicken_pox
rs72939407	chr18	60739269	C/G	1.13E-04	-0.0969	0.0249	0.9216	0.0689	NA	NA	chicken_pox
rs1531905	chr2	66244404	A/C	1.13E-04	0.0514	0.0133	0.9945	0.3347	0.9992	0.3343	chicken_pox
rs9295984	chr6	31317697	A/G	1.13E-04	0.0872	0.0224	0.975	0.9195	NA	NA	chicken_pox
rs34150996	chr2	66215932	C/G	1.13E-04	0.0587	0.0153	0.9972	0.2202	NA	NA	chicken_pox
rs5959451	chrX	78987106	A/G	1.13E-04	0.6497	0.1592	0.9222	0.999	NA	NA	chicken_pox
rs1898795	chrX	78994767	C/T	1.14E-04	-0.65	0.1593	0.8936	0.001	NA	NA	chicken_pox
rs72837794	chr10	127633646	C/T	1.14E-04	-0.6117	0.171	0.7053	0.997	NA	NA	chicken_pox
rs6949128	chr7	149201798	A/G	1.14E-04	0.3048	0.0819	0.9996	0.0076	0.9998	0.0073	chicken_pox
rs144706240	chr3	87068056	A/T	1.14E-04	-0.3166	0.0795	0.9059	0.0059	NA	NA	chicken_pox
rs1406743	chr2	66249832	C/G	1.14E-04	-0.0522	0.0136	0.985	0.6814	NA	NA	chicken_pox
rs4826126	chrX	78991371	C/T	1.14E-04	-0.6498	0.1593	0.9062	0.001	NA	NA	chicken_pox
rs9264480	chr6	31232297	C/T	1.14E-04	-0.0733	0.0189	0.9926	0.1219	NA	NA	chicken_pox
rs72939409	chr18	60739757	C/T	1.14E-04	-0.0969	0.0249	0.9216	0.0689	NA	NA	chicken_pox
rs4717011	chr7	155982280	A/C	1.14E-04	0.0596	0.0155	0.9545	0.2207	NA	NA	chicken_pox
rs11489180	chr6	31174111	C/T	1.14E-04	-0.0682	0.0176	0.9941	0.1432	NA	NA	chicken_pox
rs9902010	chr17	38940984	C/T	1.14E-04	0.0659	0.0172	0.9873	0.1653	NA	NA	chicken_pox
rs5758118	chr22	41288027	G/T	1.14E-04	0.3724	0.1008	0.8632	0.0067	NA	NA	chicken_pox
rs13289903	chr9	73932234	C/T	1.14E-04	0.2117	0.0539	0.6299	0.9807	NA	NA	chicken_pox
rs28753054	chr6	31308144	G/T	1.14E-04	-0.065	0.0169	0.7891	0.7698	NA	NA	chicken_pox
9:102758823:T_TC	chr9	102758823	D/I	1.14E-04	0.0808	0.021	0.5326	0.2134	NA	NA	chicken_pox
rs112169661	chr11	96895318	C/T	1.15E-04	-1.1764	0.3548	0.8076	0.999	NA	NA	chicken_pox
rs10026197	chr4	115564669	A/G	1.15E-04	2.8528	0.874	NA	NA	0.9976	1	chicken_pox
rs116078315	chr2	3884763	A/T	1.15E-04	-0.6786	0.1664	0.946	0.0011	NA	NA	chicken_pox
rs34534042	chr18	31930925	C/T	1.15E-04	-0.0714	0.0184	0.9805	0.1309	NA	NA	chicken_pox
rs190045797	chr7	30798043	C/T	1.15E-04	-0.4706	0.1173	0.7544	0.0034	NA	NA	chicken_pox
rs149866856	chr18	60739832	A/C	1.15E-04	0.0968	0.0249	0.9217	0.9311	NA	NA	chicken_pox
rs75096643	chr4	12636973	A/G	1.15E-04	1.5411	0.5033	0.7948	7.00E-04	NA	NA	chicken_pox
rs41311633	chr6	26501828	C/T	1.15E-04	-0.3172	0.0803	0.5637	0.0092	NA	NA	chicken_pox
rs490933	chr8	108974518	C/T	1.15E-04	-0.0498	0.0129	0.997	0.6248	NA	NA	chicken_pox
rs13379159	chr14	55540801	C/T	1.15E-04	0.0486	0.0126	0.9993	0.4273	0.9996	0.4288	chicken_pox
rs116344130	chr2	3884773	C/G	1.15E-04	0.6784	0.1664	0.9464	0.9989	NA	NA	chicken_pox
rs74594907	chr6	131478438	C/T	1.15E-04	-0.2155	0.0572	0.6464	0.9785	NA	NA	chicken_pox
rs2627839	chr2	66270131	A/C	1.15E-04	-0.0521	0.0135	0.9891	0.6798	NA	NA	chicken_pox
rs74657444	chr6	31234835	C/T	1.15E-04	-0.0764	0.0197	0.9561	0.1159	NA	NA	chicken_pox
rs114253264	chr13	47072333	C/G	1.15E-04	0.4667	0.1285	0.9883	0.0043	NA	NA	chicken_pox
rs6856353	chr4	164807125	A/C	1.15E-04	0.0502	0.013	0.9265	0.4526	NA	NA	chicken_pox
rs72849717	chr17	66585411	A/G	1.15E-04	0.555	0.1373	0.7219	0.9975	NA	NA	chicken_pox
rs8087646	chr18	35388280	C/T	1.16E-04	-0.0483	0.0125	0.9975	0.4406	NA	NA	chicken_pox
rs61791547	chr4	32623184	C/T	1.16E-04	0.1318	0.0338	0.7213	0.9432	NA	NA	chicken_pox
rs9501314	chr6	30080955	A/T	1.16E-04	-0.0893	0.023	0.9976	0.076	NA	NA	chicken_pox
rs116628666	chr13	47071858	C/T	1.16E-04	-0.4666	0.1285	0.9881	0.9957	NA	NA	chicken_pox
rs79766005	chr18	64285450	A/G	1.16E-04	0.43	0.107	0.9335	0.9971	NA	NA	chicken_pox
rs117509402	chr11	63789978	C/T	1.16E-04	0.4354	0.1191	0.7537	0.0049	NA	NA	chicken_pox
rs149092336	chr8	49085819	A/G	1.16E-04	0.5264	0.1304	0.5597	0.9972	NA	NA	chicken_pox
rs12995609	chr2	27049718	C/T	1.16E-04	0.0495	0.0129	0.9809	0.4052	NA	NA	chicken_pox
rs12061479	chr1	115874512	A/C	1.16E-04	0.8118	0.2309	0.5472	0.0023	NA	NA	chicken_pox
rs8107806	chr19	23895535	C/T	1.16E-04	-0.1982	0.0507	0.5277	0.0268	NA	NA	chicken_pox
rs10117867	chr9	6828171	A/G	1.16E-04	-0.0499	0.013	0.9881	0.6209	NA	NA	chicken_pox
rs28367843	chr6	31308978	A/T	1.16E-04	0.0846	0.0221	0.7371	0.1705	NA	NA	chicken_pox
rs4633377	chr10	57708057	C/T	1.16E-04	-0.1885	0.048	0.7556	0.0203	NA	NA	chicken_pox
rs28744238	chr6	31173806	C/T	1.16E-04	0.0677	0.0175	0.9972	0.855	NA	NA	chicken_pox
rs1450833	chr7	113865735	C/T	1.16E-04	0.0583	0.0151	0.9815	0.7841	NA	NA	chicken_pox
rs28636380	chr19	19249993	A/G	1.16E-04	0.3239	0.0871	0.7	0.0093	NA	NA	chicken_pox
rs75187843	chr10	123343236	A/G	1.16E-04	0.878	0.2134	0.6821	0.9991	NA	NA	chicken_pox
rs116187716	chr6	30082962	A/G	1.16E-04	0.0893	0.023	0.9975	0.924	NA	NA	chicken_pox
rs77268996	chr11	40553637	C/T	1.16E-04	-0.5471	0.135	0.9797	0.0017	NA	NA	chicken_pox
rs74972006	chr10	90202439	C/G	1.17E-04	-0.0553	0.0143	0.9978	0.2512	NA	NA	chicken_pox
rs9391841	chr6	31316720	C/G	1.17E-04	0.0873	0.0225	0.9708	0.9195	NA	NA	chicken_pox
rs1995496	chr2	242445336	A/G	1.17E-04	0.0487	0.0126	0.9651	0.5056	0.9461	0.5294	chicken_pox
rs12992813	chr2	27097194	A/T	1.17E-04	-0.05	0.013	0.9707	0.6125	NA	NA	chicken_pox
rs145180756	chr11	71279411	C/G	1.17E-04	-0.1602	0.0409	0.8793	0.0244	NA	NA	chicken_pox
rs6932240	chr6	31095461	A/C	1.17E-04	0.0605	0.0158	0.9822	0.2128	NA	NA	chicken_pox
rs77015442	chr13	47069832	A/T	1.17E-04	-0.4668	0.1287	0.9862	0.9957	NA	NA	chicken_pox
rs139770614	chr7	109928022	C/T	1.17E-04	-0.1274	0.0335	0.9874	0.9609	NA	NA	chicken_pox
rs75144661	chr13	47069813	A/C	1.17E-04	0.4668	0.1287	0.9861	0.0043	NA	NA	chicken_pox
rs17103529	chr14	76076753	A/G	1.17E-04	-0.1754	0.0465	0.9188	0.9777	NA	NA	chicken_pox
rs149596317	chr18	31760824	C/T	1.17E-04	0.1528	0.0391	0.8198	0.9703	NA	NA	chicken_pox
rs78042279	chr13	47063158	A/G	1.17E-04	-0.4742	0.1307	0.9585	0.9958	NA	NA	chicken_pox
rs117210403	chr18	32223863	C/T	1.18E-04	-0.2896	0.0731	0.8275	0.0079	NA	NA	chicken_pox
rs6759998	chr2	8537949	C/T	1.18E-04	0.0494	0.0128	0.9754	0.6067	0.9995	0.6083	chicken_pox
rs189760193	chr8	124113744	A/T	1.18E-04	-0.2902	0.0782	0.9572	0.9916	NA	NA	chicken_pox
rs150781378	chr13	47191161	A/G	1.18E-04	-0.6281	0.1748	0.7577	0.9968	NA	NA	chicken_pox
rs111817664	chr1	59845617	A/G	1.18E-04	-0.0811	0.0212	0.967	0.8967	NA	NA	chicken_pox
rs62306882	chr4	67285737	C/T	1.18E-04	-0.0681	0.0176	0.9184	0.157	NA	NA	chicken_pox
rs10182059	chr2	8537786	C/T	1.18E-04	0.0495	0.0128	0.9725	0.6079	NA	NA	chicken_pox
rs1218354	chr10	14318615	C/G	1.18E-04	0.1707	0.0436	0.9826	0.9815	NA	NA	chicken_pox
rs79923979	chr13	47063156	A/G	1.18E-04	-0.4742	0.1308	0.958	0.9958	NA	NA	chicken_pox
rs28380874	chr6	31312363	C/T	1.18E-04	0.0633	0.0165	0.8796	0.2161	NA	NA	chicken_pox
rs11603267	chr11	118146599	G/T	1.18E-04	-0.0574	0.0149	0.9993	0.2183	NA	NA	chicken_pox
rs115322806	chr18	64283599	C/T	1.18E-04	-0.4304	0.1072	0.9283	0.003	NA	NA	chicken_pox
rs56262493	chr6	31318207	A/T	1.18E-04	0.087	0.0224	0.9753	0.9195	NA	NA	chicken_pox
rs56331452	chr7	109928333	A/T	1.18E-04	0.1273	0.0335	0.985	0.0393	NA	NA	chicken_pox
rs141729550	chr9	19816422	G/T	1.18E-04	-0.3617	0.0909	0.6663	0.0055	NA	NA	chicken_pox
rs9265874	chr6	31312988	C/G	1.18E-04	-0.0706	0.0182	0.945	0.1382	NA	NA	chicken_pox
rs62326767	chr4	157056122	A/C	1.19E-04	0.0535	0.0139	0.9516	0.7071	NA	NA	chicken_pox
rs73745731	chr6	71683055	C/G	1.19E-04	-0.2723	0.0687	0.956	0.0071	NA	NA	chicken_pox
rs55674503	chr6	31318286	C/T	1.19E-04	-0.087	0.0224	0.9753	0.0805	NA	NA	chicken_pox
rs116967721	chr19	24064451	A/G	1.19E-04	0.1048	0.027	0.976	0.9463	NA	NA	chicken_pox
rs7811732	chr7	31197299	A/G	1.19E-04	0.0488	0.0127	0.997	0.4194	NA	NA	chicken_pox
rs73196548	chr7	109972303	A/G	1.19E-04	0.1262	0.0332	0.9868	0.0399	NA	NA	chicken_pox
rs2824794	chr21	19759893	G/T	1.19E-04	-0.0534	0.0139	0.9803	0.7046	NA	NA	chicken_pox
rs1202179	chr7	87204279	C/T	1.19E-04	0.0507	0.0131	0.9962	0.6616	0.5429	0.6617	chicken_pox
rs56280537	chr6	31318320	C/T	1.19E-04	-0.087	0.0224	0.9752	0.0805	NA	NA	chicken_pox
rs2018997	chr3	69432457	C/T	1.19E-04	0.0485	0.0126	0.9812	0.5369	NA	NA	chicken_pox
rs57369945	chr3	5112271	D/I	1.19E-04	-0.0619	0.0161	0.7177	0.2874	NA	NA	chicken_pox
rs34267482	chr21	21864615	C/T	1.19E-04	0.0666	0.0172	0.9821	0.8474	NA	NA	chicken_pox
rs115601524	chr4	164858710	C/T	1.19E-04	0.1443	0.0381	0.9981	0.0305	NA	NA	chicken_pox
rs9264924	chr6	31273301	A/G	1.19E-04	0.0751	0.0194	0.9478	0.8796	NA	NA	chicken_pox
rs72899043	chr18	35361130	C/T	1.20E-04	-0.0486	0.0126	0.981	0.4331	NA	NA	chicken_pox
rs115614975	chr20	6166724	C/T	1.20E-04	5.7279	2.6459	0.6334	4.00E-04	NA	NA	chicken_pox
rs78809511	chr6	32190969	C/T	1.20E-04	0.3403	0.092	0.7977	0.0072	NA	NA	chicken_pox
rs861342	chr1	59758346	A/G	1.20E-04	-0.0736	0.0193	0.9972	0.8749	NA	NA	chicken_pox
rs56253958	chr7	113883531	C/T	1.20E-04	0.0584	0.0151	0.9844	0.7867	NA	NA	chicken_pox
rs147902227	chr11	8709173	C/T	1.20E-04	0.6976	0.1944	0.5192	0.0029	NA	NA	chicken_pox
rs533990	chr4	127058093	A/T	1.20E-04	-0.1235	0.0317	0.9905	0.0375	NA	NA	chicken_pox
rs182180979	chr14	25601952	C/T	1.20E-04	-0.4036	0.1014	0.6384	0.0046	NA	NA	chicken_pox
rs191576286	chr21	27554294	A/G	1.20E-04	0.9239	0.2265	0.6525	0.9993	NA	NA	chicken_pox
rs1218357	chr10	14318870	A/G	1.20E-04	0.1706	0.0436	0.9814	0.9815	NA	NA	chicken_pox
rs1233376	chr6	29605489	C/T	1.21E-04	-0.0577	0.015	0.9681	0.2268	NA	NA	chicken_pox
rs2524077	chr6	31243603	C/T	1.21E-04	-0.071	0.0184	0.9956	0.1302	0.9881	0.1317	chicken_pox
rs184248588	chr21	34715713	C/G	1.21E-04	-1.7023	0.3856	0.5656	0.004	NA	NA	chicken_pox
rs116488202	chr6	31344916	C/T	1.21E-04	-0.1172	0.0301	0.9962	0.041	NA	NA	chicken_pox
rs9263985	chr6	31190538	A/G	1.21E-04	0.0499	0.013	0.9997	0.6356	0.9997	0.6378	chicken_pox
rs62279293	chr2	201255807	C/T	1.21E-04	0.0727	0.0188	0.9775	0.8763	NA	NA	chicken_pox
rs12721753	chr6	29911945	A/G	1.21E-04	0.0833	0.0216	0.6017	0.7882	0.9947	1	chicken_pox
rs1218358	chr10	14318904	C/G	1.21E-04	0.1706	0.0436	0.9811	0.9815	NA	NA	chicken_pox
9:129025821:TA_T	chr9	129025821	D/I	1.21E-04	-0.1765	0.0467	0.6081	0.967	NA	NA	chicken_pox
rs17129289	chr1	84232748	C/T	1.21E-04	0.7912	0.1946	0.6184	0.9988	NA	NA	chicken_pox
rs72799636	chr10	28103853	C/T	1.21E-04	-0.6718	0.1881	0.6178	0.9973	NA	NA	chicken_pox
rs8005399	chr14	55542845	A/G	1.22E-04	0.0485	0.0126	0.9964	0.4276	NA	NA	chicken_pox
rs146937439	chr3	178511865	A/G	1.22E-04	0.2895	0.0737	0.5137	0.988	NA	NA	chicken_pox
rs17124012	chr14	51962457	C/T	1.22E-04	0.8167	0.2382	0.8477	0.0018	NA	NA	chicken_pox
rs4527750	chr6	31316036	C/T	1.22E-04	-0.0875	0.0226	0.9585	0.0804	NA	NA	chicken_pox
rs145977469	chr7	111815580	D/I	1.22E-04	0.1309	0.0336	0.9403	0.9641	NA	NA	chicken_pox
rs1218359	chr10	14319037	A/T	1.22E-04	0.1705	0.0436	0.9808	0.9815	NA	NA	chicken_pox
rs77958120	chr3	5582002	G/T	1.22E-04	-3.893	1.6755	0.5455	0.9913	NA	NA	chicken_pox
rs117192160	chr14	58658039	A/G	1.22E-04	-0.345	0.093	0.5615	0.9887	NA	NA	chicken_pox
rs3980632	chr2	126423950	C/T	1.22E-04	0.1093	0.0281	0.9705	0.9496	NA	NA	chicken_pox
rs79888022	chr13	111006627	C/T	1.22E-04	-0.9254	0.2259	0.691	0.001	NA	NA	chicken_pox
rs139064893	chr22	17783420	A/G	1.22E-04	0.0744	0.0192	0.946	0.8794	NA	NA	chicken_pox
rs138367740	chr11	29769618	A/C	1.22E-04	0.2505	0.0638	0.6585	0.9874	NA	NA	chicken_pox
rs140589966	chr3	180580305	A/T	1.23E-04	0.2156	0.0575	0.7316	0.0185	NA	NA	chicken_pox
rs1218360	chr10	14319104	C/T	1.23E-04	0.1705	0.0436	0.9805	0.9815	NA	NA	chicken_pox
rs116092487	chr13	47069220	C/G	1.23E-04	-0.4688	0.1296	0.9763	0.9958	NA	NA	chicken_pox
rs1320852	chr2	66252196	C/T	1.23E-04	-0.0519	0.0136	0.9867	0.6816	NA	NA	chicken_pox
rs112178936	chr4	164861207	A/G	1.23E-04	0.144	0.0381	0.9981	0.0305	NA	NA	chicken_pox
rs68120121	chr4	168829255	A/G	1.23E-04	-0.0596	0.0155	0.9735	0.2034	NA	NA	chicken_pox
rs4871337	chr8	120554700	A/G	1.23E-04	0.05	0.013	0.9376	0.5867	NA	NA	chicken_pox
rs4842680	chr12	90116362	A/G	1.23E-04	-0.0495	0.0129	0.9506	0.4138	NA	NA	chicken_pox
rs57525215	chr3	155753584	C/T	1.23E-04	-0.0878	0.0227	0.9469	0.083	NA	NA	chicken_pox
rs145728515	chr1	80953448	A/T	1.23E-04	0.3563	0.0964	0.7223	0.007	NA	NA	chicken_pox
rs12069004	chr1	208701665	C/T	1.23E-04	-0.0928	0.0239	0.9696	0.0706	0.9981	0.0703	chicken_pox
rs115088692	chr8	25970874	G/T	1.23E-04	3.0752	1.3064	0.6706	4.00E-04	NA	NA	chicken_pox
rs56353634	chr6	31318494	A/G	1.23E-04	0.0868	0.0224	0.9742	0.9195	NA	NA	chicken_pox
rs912399	chr13	47068607	A/G	1.23E-04	0.4689	0.1297	0.9753	0.0042	NA	NA	chicken_pox
rs6583700	chr10	92091620	C/T	1.23E-04	0.0491	0.0128	0.9943	0.3963	NA	NA	chicken_pox
rs835387	chr1	59801818	C/G	1.23E-04	-0.0756	0.0198	0.9942	0.8827	NA	NA	chicken_pox
rs114409613	chr2	3892419	C/T	1.23E-04	-0.6678	0.1646	0.9638	0.0011	NA	NA	chicken_pox
rs9264926	chr6	31273317	G/T	1.24E-04	-0.0752	0.0195	0.9439	0.1199	NA	NA	chicken_pox
rs9264925	chr6	31273310	A/T	1.24E-04	0.0752	0.0195	0.9439	0.8801	NA	NA	chicken_pox
rs2524118	chr6	31230667	A/T	1.24E-04	0.073	0.0189	0.9883	0.8781	NA	NA	chicken_pox
rs6583701	chr10	92091649	A/G	1.24E-04	-0.0491	0.0128	0.9942	0.6037	NA	NA	chicken_pox
rs4713466	chr6	31435869	C/T	1.24E-04	-0.0714	0.0185	0.9939	0.1265	0.9976	0.1254	chicken_pox
rs28753038	chr6	31307765	C/T	1.24E-04	0.0792	0.0207	0.7656	0.1874	NA	NA	chicken_pox
rs32262	chr5	111081497	C/T	1.24E-04	-0.0492	0.0128	0.9959	0.6042	0.995	0.6022	chicken_pox
rs73193176	chr7	109926835	C/G	1.24E-04	0.1275	0.0337	0.9765	0.0391	NA	NA	chicken_pox
rs9391773	chr6	31318585	G/T	1.24E-04	-0.0868	0.0224	0.9743	0.0804	NA	NA	chicken_pox
rs7279685	chr21	36584592	C/T	1.24E-04	0.9991	0.2974	0.753	0.0014	NA	NA	chicken_pox
rs10502227	chr11	118147496	C/T	1.24E-04	0.0572	0.0149	0.9993	0.7817	NA	NA	chicken_pox
rs11483214	chr20	8561226	D/I	1.24E-04	-0.131	0.0337	0.9617	0.0348	NA	NA	chicken_pox
rs78047784	chr2	126429154	A/T	1.24E-04	0.1094	0.0282	0.9638	0.9494	NA	NA	chicken_pox
rs9265881	chr6	31313087	A/G	1.25E-04	0.0703	0.0182	0.948	0.8619	NA	NA	chicken_pox
rs12721675	chr6	29910604	A/C	1.25E-04	0.0674	0.0175	0.6748	0.6596	0.9065	0.9583	chicken_pox
rs59429156	chr11	40545619	C/T	1.25E-04	-0.545	0.1351	0.9743	0.0017	NA	NA	chicken_pox
rs73193175	chr7	109926808	C/T	1.25E-04	-0.1274	0.0337	0.9764	0.9609	NA	NA	chicken_pox
rs11626650	chr14	95160564	A/G	1.25E-04	0.0579	0.015	0.9162	0.7583	NA	NA	chicken_pox
rs12660585	chr6	31173768	A/G	1.25E-04	-0.0674	0.0175	0.9972	0.1447	NA	NA	chicken_pox
rs7024016	chr9	102829344	C/T	1.25E-04	0.0483	0.0126	0.9959	0.5679	NA	NA	chicken_pox
rs71646033	chr1	59786482	C/T	1.25E-04	-0.0827	0.0217	0.994	0.9037	NA	NA	chicken_pox
rs835377	chr1	59796806	C/G	1.26E-04	-0.0756	0.0199	0.9978	0.8833	NA	NA	chicken_pox
rs9917376	chr2	201286580	C/T	1.26E-04	-0.0715	0.0185	0.9979	0.1252	NA	NA	chicken_pox
rs7129920	chr11	76555702	A/C	1.26E-04	0.0687	0.0178	0.9918	0.8596	NA	NA	chicken_pox
rs73979440	chr17	2169162	A/C	1.26E-04	-1.3239	0.3166	0.6705	4.00E-04	NA	NA	chicken_pox
rs62312763	chr4	127066550	A/G	1.26E-04	0.1244	0.032	0.9886	0.9632	NA	NA	chicken_pox
rs145032065	chr13	47188225	A/G	1.26E-04	0.549	0.1524	0.7692	0.0029	NA	NA	chicken_pox
rs1611747	chr6	29832695	C/T	1.26E-04	-0.0493	0.0129	0.9988	0.6132	NA	NA	chicken_pox
rs10194217	chr2	8537807	A/T	1.26E-04	0.0493	0.0128	0.9731	0.608	NA	NA	chicken_pox
rs1736992	chr6	29766742	A/G	1.27E-04	-0.0551	0.0144	0.9112	0.6893	NA	NA	chicken_pox
rs2855449	chr6	33135392	A/G	1.27E-04	0.0543	0.0141	0.968	0.728	NA	NA	chicken_pox
rs8022238	chr14	55545390	A/G	1.27E-04	-0.0487	0.0127	0.988	0.5794	NA	NA	chicken_pox
rs9606221	chr22	20025767	C/T	1.27E-04	-0.0575	0.0149	0.9542	0.2339	NA	NA	chicken_pox
rs11969878	chr6	118413832	C/T	1.27E-04	-0.0485	0.0126	0.9969	0.4103	NA	NA	chicken_pox
rs148533164	chr6	31558175	A/G	1.27E-04	0.1163	0.03	0.9834	0.9576	NA	NA	chicken_pox
rs885702	chr6	31143799	A/G	1.27E-04	0.0887	0.0229	0.9996	0.9232	NA	NA	chicken_pox
rs17426488	chr10	90198801	A/G	1.27E-04	-0.055	0.0143	0.9969	0.2509	NA	NA	chicken_pox
rs1848184	chr8	82927128	C/T	1.27E-04	-0.0477	0.0125	0.9992	0.4741	NA	NA	chicken_pox
rs9265867	chr6	31312790	A/T	1.27E-04	-0.0726	0.0188	0.9005	0.1358	NA	NA	chicken_pox
rs149903587	chr8	41546713	D/I	1.27E-04	-0.4516	0.1244	0.8599	0.9959	NA	NA	chicken_pox
rs1233377	chr6	29605387	C/T	1.27E-04	-0.057	0.0148	0.9806	0.2287	NA	NA	chicken_pox
rs11106848	chr12	93485120	C/T	1.27E-04	0.555	0.1385	0.9812	0.9978	0.9995	0.9982	chicken_pox
rs7785872	chr7	149253575	C/T	1.27E-04	0.3052	0.0826	0.8963	0.0084	NA	NA	chicken_pox
rs199776626	chr19	23923444	D/I	1.27E-04	-0.1093	0.0282	0.9396	0.0507	NA	NA	chicken_pox
rs7688002	chr4	180048762	A/G	1.28E-04	-0.2458	0.0627	0.8064	0.0102	NA	NA	chicken_pox
rs111701991	chr16	63088945	A/T	1.28E-04	-0.7966	0.2276	0.5022	0.9973	NA	NA	chicken_pox
rs471970	chr4	127055738	C/T	1.28E-04	-0.123	0.0317	0.9907	0.0375	NA	NA	chicken_pox
rs112750491	chr1	207688564	A/T	1.28E-04	-0.8713	0.2125	0.6533	9.00E-04	NA	NA	chicken_pox
rs28359806	chr6	31279742	D/I	1.28E-04	-0.1115	0.0294	0.758	0.9127	NA	NA	chicken_pox
rs2627852	chr2	66253765	A/G	1.28E-04	-0.0518	0.0136	0.9865	0.682	NA	NA	chicken_pox
rs145934774	chr2	126435083	D/I	1.28E-04	0.1094	0.0283	0.9589	0.9493	NA	NA	chicken_pox
rs2128970	chr3	69432863	A/G	1.28E-04	-0.0483	0.0126	0.9807	0.461	NA	NA	chicken_pox
rs192672487	chr11	40063654	C/T	1.28E-04	-1.9743	0.6936	0.6635	0.9994	NA	NA	chicken_pox
rs13428321	chr2	201285773	G/T	1.28E-04	-0.0714	0.0185	0.9993	0.1252	0.9962	0.1236	chicken_pox
rs71690377	chr7	149201081	D/I	1.28E-04	0.3022	0.0818	0.9934	0.0077	NA	NA	chicken_pox
rs11120089	chr1	213278325	A/G	1.28E-04	-0.1066	0.0275	0.9802	0.0536	0.9738	0.0513	chicken_pox
rs66979309	chr7	148135950	C/G	1.28E-04	-0.0498	0.013	0.9199	0.4965	NA	NA	chicken_pox
rs76711285	chr14	49806108	A/C	1.28E-04	0.5714	0.1431	0.9177	0.9985	NA	NA	chicken_pox
rs61826014	chr1	242096102	A/T	1.28E-04	0.0499	0.013	0.9277	0.5656	NA	NA	chicken_pox
rs113012765	chr18	32151866	A/G	1.29E-04	-0.2852	0.0724	0.8709	0.0076	NA	NA	chicken_pox
rs199673580	chr2	48906774	D/I	1.29E-04	6.4396	2.5583	0.6003	0.9997	NA	NA	chicken_pox
rs116744327	chr6	31237918	A/G	1.29E-04	0.0962	0.0249	0.9547	0.9344	NA	NA	chicken_pox
rs28744239	chr6	31174758	C/G	1.29E-04	0.0673	0.0175	0.9994	0.8556	NA	NA	chicken_pox
rs149348728	chr4	106379942	C/G	1.29E-04	-0.451	0.1235	0.5501	0.9937	NA	NA	chicken_pox
rs10739795	chr9	102826067	C/T	1.29E-04	0.0482	0.0126	0.9966	0.5678	0.9996	0.5664	chicken_pox
rs11949025	chr5	21621611	A/G	1.29E-04	0.1203	0.031	0.9584	0.9591	NA	NA	chicken_pox
rs7048051	chr9	102830965	A/G	1.29E-04	0.0519	0.0136	0.8466	0.4833	NA	NA	chicken_pox
rs9644889	chr9	6816529	C/T	1.29E-04	0.0512	0.0134	0.9427	0.3631	NA	NA	chicken_pox
rs62186361	chr2	242168518	A/G	1.29E-04	-0.0668	0.0175	0.9626	0.8392	NA	NA	chicken_pox
rs1529192	chr9	102846063	A/G	1.29E-04	0.0482	0.0126	0.9944	0.5676	NA	NA	chicken_pox
rs73897131	chr20	8559643	A/G	1.29E-04	-0.1309	0.0338	0.9506	0.035	NA	NA	chicken_pox
rs146420678	chr8	112577777	C/T	1.30E-04	0.2009	0.0515	0.6805	0.9807	NA	NA	chicken_pox
rs9648229	chr7	17123888	C/G	1.30E-04	0.0771	0.0203	0.9222	0.1207	NA	NA	chicken_pox
rs187763750	chr2	112677812	A/G	1.30E-04	0.5943	0.1467	0.952	0.9987	NA	NA	chicken_pox
rs28367695	chr6	31283016	A/C	1.30E-04	-0.1119	0.0295	0.7454	0.912	NA	NA	chicken_pox
rs2394885	chr6	31174590	C/G	1.30E-04	0.0673	0.0175	0.9995	0.8556	0.2874	0.8554	chicken_pox
rs2524228	chr6	31302548	G/T	1.30E-04	-0.0861	0.0224	0.7225	0.1154	NA	NA	chicken_pox
rs113606475	chr18	32153084	A/G	1.30E-04	-0.285	0.0724	0.871	0.0076	NA	NA	chicken_pox
rs74640832	chr5	4730627	C/G	1.30E-04	-0.9987	0.2435	0.6464	6.00E-04	NA	NA	chicken_pox
rs150340837	chr9	139329565	C/T	1.30E-04	-3.0801	1.4286	0.8532	0.9997	NA	NA	chicken_pox
rs62179520	chr2	201213534	C/T	1.30E-04	-0.071	0.0184	0.9929	0.1266	NA	NA	chicken_pox
rs1202172	chr7	87210974	A/C	1.30E-04	-0.0505	0.0132	0.9922	0.3384	0.9862	0.3359	chicken_pox
rs3130704	chr6	31297000	A/T	1.30E-04	0.09	0.0234	0.6542	0.8815	NA	NA	chicken_pox
rs9260008	chr6	29905759	A/G	1.30E-04	0.0593	0.0155	0.6465	0.5221	NA	NA	chicken_pox
rs9265718	chr6	31302067	A/T	1.30E-04	-0.0861	0.0224	0.7224	0.1155	NA	NA	chicken_pox
rs2544725	chr19	18351072	A/C	1.30E-04	0.0488	0.0128	0.9792	0.599	NA	NA	chicken_pox
rs193198513	chr10	91182121	C/T	1.30E-04	-0.4284	0.1075	0.8304	0.003	NA	NA	chicken_pox
rs9263886	chr6	31172879	A/T	1.30E-04	-0.0673	0.0175	0.9972	0.1447	NA	NA	chicken_pox
rs74711539	chr9	29972105	C/T	1.31E-04	0.4851	0.1345	0.867	0.0035	NA	NA	chicken_pox
rs9264800	chr6	31270395	A/G	1.31E-04	-0.111	0.0288	0.6639	0.073	NA	NA	chicken_pox
rs1351858	chr2	66252975	C/T	1.31E-04	0.0517	0.0136	0.9866	0.318	NA	NA	chicken_pox
rs9280816	chr6	29922981	D/I	1.31E-04	-0.0512	0.0134	0.8697	0.4619	NA	NA	chicken_pox
rs9264799	chr6	31270392	A/G	1.31E-04	-0.111	0.0288	0.6639	0.073	NA	NA	chicken_pox
rs7022493	chr9	102841434	C/T	1.31E-04	0.0482	0.0126	0.994	0.5678	NA	NA	chicken_pox
rs3094683	chr6	31296711	A/G	1.31E-04	-0.09	0.0234	0.6595	0.1175	NA	NA	chicken_pox
rs188463845	chr1	200987663	C/T	1.31E-04	0.3667	0.0926	0.7555	0.9953	NA	NA	chicken_pox
6:31558030:GT_G	chr6	31558030	D/I	1.31E-04	0.0488	0.0128	0.962	0.5689	NA	NA	chicken_pox
rs2096158	chr9	102841234	C/T	1.31E-04	0.0482	0.0126	0.994	0.5678	NA	NA	chicken_pox
rs9265828	chr6	31311355	C/G	1.31E-04	-0.0571	0.0149	0.8559	0.5279	NA	NA	chicken_pox
rs5913057	chrX	78979530	A/G	1.31E-04	-0.6622	0.1639	0.9664	8.00E-04	NA	NA	chicken_pox
rs9265671	chr6	31300894	A/T	1.31E-04	-0.0862	0.0224	0.7201	0.1156	NA	NA	chicken_pox
rs72918129	chr3	87054021	G/T	1.31E-04	-0.3125	0.0792	0.9223	0.0058	NA	NA	chicken_pox
rs10848877	chr12	496533	C/T	1.31E-04	-0.0549	0.0144	0.9158	0.7134	NA	NA	chicken_pox
rs138985854	chr6	71709355	C/T	1.31E-04	0.2603	0.0662	0.9607	0.9922	NA	NA	chicken_pox
rs6478992	chr9	102753959	A/G	1.31E-04	-0.0494	0.0129	0.9357	0.4554	NA	NA	chicken_pox
rs148413154	chr2	112699506	A/G	1.32E-04	0.6019	0.1487	0.9405	0.9987	NA	NA	chicken_pox
rs78635584	chr12	114550895	A/G	1.32E-04	3.9205	0.9821	0.8491	0.9998	NA	NA	chicken_pox
rs9265668	chr6	31300796	A/G	1.32E-04	0.0862	0.0224	0.7201	0.8844	NA	NA	chicken_pox
rs9265689	chr6	31301369	A/C	1.32E-04	-0.0861	0.0224	0.7216	0.1154	NA	NA	chicken_pox
rs17480876	chr1	59806345	A/G	1.32E-04	0.0756	0.0199	0.9976	0.116	NA	NA	chicken_pox
rs73198167	chr13	67900578	C/T	1.32E-04	0.1564	0.0404	0.5463	0.9589	NA	NA	chicken_pox
rs71646034	chr1	59792394	A/G	1.32E-04	-0.0753	0.0198	0.9998	0.8835	NA	NA	chicken_pox
rs1001011	chr15	93979017	C/T	1.32E-04	0.0774	0.0204	0.9962	0.112	NA	NA	chicken_pox
rs76293633	chr6	73896218	A/G	1.32E-04	1.0423	0.2539	0.8814	0.9996	NA	NA	chicken_pox
rs146070550	chr2	156225042	C/T	1.32E-04	-0.9646	0.2364	0.5466	8.00E-04	NA	NA	chicken_pox
rs115503606	chr6	29557642	A/C	1.32E-04	0.1296	0.0334	0.9083	0.9635	NA	NA	chicken_pox
rs6479000	chr9	102821840	A/C	1.32E-04	-0.0481	0.0126	0.9965	0.4322	NA	NA	chicken_pox
rs145494807	chr13	23063543	A/G	1.32E-04	0.0791	0.0206	0.9699	0.8982	NA	NA	chicken_pox
rs116249750	chr2	156224425	C/T	1.32E-04	0.9645	0.2364	0.5466	0.9992	NA	NA	chicken_pox
rs191881681	chr10	96738412	A/C	1.32E-04	-0.6411	0.1786	0.5039	0.9957	NA	NA	chicken_pox
rs7043057	chr9	102821366	C/T	1.32E-04	0.0481	0.0126	0.9965	0.5678	NA	NA	chicken_pox
rs147843428	chr5	35108258	G/T	1.32E-04	-0.2595	0.07	0.9375	0.9893	NA	NA	chicken_pox
rs1320853	chr2	66252137	A/T	1.32E-04	0.0517	0.0136	0.9866	0.318	NA	NA	chicken_pox
rs7041338	chr9	102820727	C/G	1.33E-04	-0.0481	0.0126	0.9965	0.4322	NA	NA	chicken_pox
rs34463950	chr7	52629509	A/G	1.33E-04	0.0541	0.0141	0.9489	0.721	NA	NA	chicken_pox
rs10988963	chr9	102841654	C/T	1.33E-04	0.0482	0.0126	0.9937	0.5677	NA	NA	chicken_pox
rs1569278	chr2	66253223	A/G	1.33E-04	-0.0517	0.0136	0.9863	0.6821	NA	NA	chicken_pox
rs1471762	chr2	66249560	C/T	1.33E-04	0.0517	0.0136	0.9847	0.3186	NA	NA	chicken_pox
rs12567497	chr1	59791528	C/T	1.33E-04	-0.0753	0.0198	0.9997	0.8835	NA	NA	chicken_pox
rs1611726	chr6	29830706	A/G	1.33E-04	-0.0489	0.0128	1	0.3832	NA	NA	chicken_pox
rs1843044	chr3	69432028	A/T	1.33E-04	-0.0483	0.0126	0.9716	0.4633	NA	NA	chicken_pox
rs17480463	chr1	59791970	G/T	1.33E-04	-0.0753	0.0198	1	0.8835	0.9977	0.8831	chicken_pox
rs201987823	chr7	8282234	D/I	1.33E-04	-1.0146	0.2496	0.5049	0.0012	NA	NA	chicken_pox
rs10220693	chr14	55545062	A/G	1.33E-04	-0.0484	0.0127	0.9938	0.5763	NA	NA	chicken_pox
rs144658089	chr5	41076219	A/G	1.33E-04	0.0495	0.013	0.9746	0.3976	NA	NA	chicken_pox
rs12926704	chr16	10241454	A/G	1.33E-04	-0.0762	0.0201	0.8935	0.87	NA	NA	chicken_pox
rs9263993	chr6	31192766	C/T	1.33E-04	-0.0579	0.0151	0.9997	0.2126	0.9966	0.2112	chicken_pox
rs11410483	chr2	66233208	D/I	1.33E-04	0.0532	0.014	0.9964	0.2855	NA	NA	chicken_pox
rs115236235	chr2	156250669	G/T	1.33E-04	-0.9542	0.2342	0.5446	9.00E-04	NA	NA	chicken_pox
rs182552727	chr4	53168979	C/T	1.33E-04	0.5986	0.166	0.5009	0.0046	NA	NA	chicken_pox
rs145104120	chr2	156251023	G/T	1.33E-04	0.9544	0.2343	0.5446	0.9992	NA	NA	chicken_pox
rs113296608	chr2	50983166	C/G	1.34E-04	-0.1092	0.0289	0.9816	0.947	NA	NA	chicken_pox
rs142379540	chr6	31565401	A/G	1.34E-04	-0.1159	0.03	0.9835	0.0424	NA	NA	chicken_pox
rs74160634	chr10	123369460	C/T	1.34E-04	0.7826	0.1928	0.5506	0.9986	NA	NA	chicken_pox
rs5912326	chrX	78949915	A/G	1.34E-04	-0.6716	0.1664	0.9776	8.00E-04	NA	NA	chicken_pox
rs259992	chr20	57787595	A/T	1.34E-04	-0.3987	0.1007	0.8347	0.0051	NA	NA	chicken_pox
rs7694059	chr4	164794224	A/C	1.34E-04	-0.0512	0.0134	0.9179	0.366	NA	NA	chicken_pox
rs1055384	chr6	31501558	C/T	1.34E-04	-0.0663	0.0173	0.9999	0.1476	NA	NA	chicken_pox
rs9265983	chr6	31316111	C/T	1.34E-04	0.066	0.0172	0.9828	0.8449	NA	NA	chicken_pox
rs9374532	chr6	115660938	A/G	1.34E-04	-0.0479	0.0126	1	0.558	0.999	0.5587	chicken_pox
rs28367841	chr6	31308967	A/G	1.34E-04	0.0853	0.0225	0.7256	0.1642	NA	NA	chicken_pox
rs142357297	chr22	24864643	C/T	1.34E-04	-0.2413	0.0617	0.7628	0.0113	NA	NA	chicken_pox
rs115751099	chr4	23269994	C/T	1.34E-04	1.0117	0.2477	0.8484	0.9995	NA	NA	chicken_pox
rs17591849	chr1	186847574	C/G	1.34E-04	0.1035	0.0268	0.9154	0.9418	NA	NA	chicken_pox
rs58026572	chr11	76554181	C/G	1.34E-04	0.0681	0.0177	0.9965	0.8592	NA	NA	chicken_pox
rs5959431	chrX	78948299	G/T	1.34E-04	0.6664	0.1652	0.7099	0.9989	NA	NA	chicken_pox
rs183037011	chr2	112767885	C/T	1.34E-04	-0.602	0.1489	0.9327	0.0013	NA	NA	chicken_pox
rs11128127	chr3	69432831	C/G	1.35E-04	-0.048	0.0126	0.9836	0.4629	NA	NA	chicken_pox
rs10947055	chr6	30093364	C/T	1.35E-04	0.0884	0.023	0.9987	0.9239	NA	NA	chicken_pox
rs77956396	chr17	2105277	C/T	1.35E-04	-1.3629	0.3263	0.9106	3.00E-04	NA	NA	chicken_pox
rs9265875	chr6	31313011	C/G	1.35E-04	0.0702	0.0183	0.9443	0.8623	NA	NA	chicken_pox
rs28448789	chr9	102841950	A/C	1.35E-04	0.0481	0.0126	0.994	0.5677	NA	NA	chicken_pox
rs202225938	chr7	52577188	D/I	1.35E-04	0.0546	0.0143	0.9094	0.7103	NA	NA	chicken_pox
rs192789117	chr1	80906025	C/T	1.35E-04	-0.352	0.0958	0.749	0.9932	NA	NA	chicken_pox
rs3093975	chr6	31506138	A/G	1.35E-04	0.0663	0.0173	0.9999	0.8524	NA	NA	chicken_pox
rs10988968	chr9	102852401	A/T	1.35E-04	-0.0481	0.0126	0.9898	0.5374	NA	NA	chicken_pox
rs1547433	chr6	115848689	C/T	1.35E-04	-0.0484	0.0127	0.9978	0.5821	NA	NA	chicken_pox
rs17124009	chr14	51958535	C/T	1.35E-04	0.8074	0.2368	0.8615	0.0018	0.9998	0.0014	chicken_pox
rs117746981	chr11	8738500	C/T	1.36E-04	0.2484	0.0636	0.704	0.9885	NA	NA	chicken_pox
rs143517906	chr7	134936517	C/T	1.36E-04	-0.1633	0.0422	0.6699	0.0304	NA	NA	chicken_pox
rs182384407	chr4	137263321	C/T	1.36E-04	-0.245	0.0628	0.6304	0.0137	NA	NA	chicken_pox
rs190606482	chr1	80903309	C/T	1.36E-04	0.3519	0.0958	0.7488	0.0068	NA	NA	chicken_pox
rs7044219	chr9	102839128	C/T	1.36E-04	0.0481	0.0126	0.9937	0.5678	NA	NA	chicken_pox
rs148332155	chr8	110818413	C/G	1.36E-04	0.3704	0.1009	0.6903	0.007	NA	NA	chicken_pox
rs61783794	chr1	29853024	C/T	1.36E-04	0.0667	0.0176	0.9378	0.161	NA	NA	chicken_pox
rs148045114	chr11	20492160	A/G	1.36E-04	-0.9013	0.2221	0.5317	0.001	NA	NA	chicken_pox
rs139959048	chr10	55898708	D/I	1.36E-04	7.6106	5.8621	0.7942	3.00E-04	NA	NA	chicken_pox
rs28380871	chr6	31312341	A/G	1.36E-04	0.0626	0.0165	0.8819	0.2166	NA	NA	chicken_pox
rs76956185	chr14	73265874	A/G	1.36E-04	-0.2308	0.0593	0.5837	0.0164	NA	NA	chicken_pox
rs76423360	chr2	126439676	A/G	1.36E-04	0.109	0.0283	0.955	0.9492	NA	NA	chicken_pox
rs5913076	chrX	79013248	A/G	1.37E-04	0.659	0.1635	0.7331	0.9989	NA	NA	chicken_pox
rs114617978	chr2	156414396	A/G	1.37E-04	-1.0733	0.261	0.7459	4.00E-04	NA	NA	chicken_pox
rs59488684	chr19	18378856	A/C	1.37E-04	-0.0498	0.0131	0.9411	0.4058	NA	NA	chicken_pox
rs143086518	chr7	105633952	D/I	1.37E-04	0.0689	0.018	0.9566	0.8583	NA	NA	chicken_pox
rs73897137	chr20	8562647	C/T	1.37E-04	-0.1302	0.0337	0.9662	0.0346	NA	NA	chicken_pox
rs139865810	chr17	2180168	C/T	1.37E-04	-1.3261	0.3187	0.6854	4.00E-04	NA	NA	chicken_pox
rs192667698	chr3	181968758	A/G	1.37E-04	-0.534	0.1488	0.5933	0.9959	NA	NA	chicken_pox
rs118097981	chr19	24059742	A/T	1.37E-04	0.1024	0.0266	0.9802	0.9445	NA	NA	chicken_pox
rs5009127	chr16	62232394	A/G	1.37E-04	0.0777	0.0205	0.954	0.1132	NA	NA	chicken_pox
rs1633075	chr6	29785893	A/G	1.37E-04	-0.0481	0.0126	0.9999	0.5472	NA	NA	chicken_pox
rs56402673	chr20	61088023	A/G	1.38E-04	0.0706	0.0186	0.526	0.3205	NA	NA	chicken_pox
rs12598455	chr16	62234166	A/G	1.38E-04	-0.0776	0.0205	0.9566	0.8867	NA	NA	chicken_pox
rs9667818	chr11	80350690	C/T	1.38E-04	0.1192	0.031	0.552	0.9258	NA	NA	chicken_pox
rs6008618	chr22	48694866	C/T	1.38E-04	-0.0547	0.0143	0.9766	0.3213	0.9954	0.3164	chicken_pox
rs7248144	chr19	56296239	C/T	1.38E-04	-0.0944	0.025	0.9785	0.9279	NA	NA	chicken_pox
rs186514602	chr4	64816732	C/T	1.38E-04	0.3207	0.0868	0.6531	0.0097	NA	NA	chicken_pox
rs182594206	chr7	16157207	A/G	1.38E-04	-0.7592	0.2162	0.6021	0.9979	NA	NA	chicken_pox
rs143926030	chr13	26652936	C/T	1.38E-04	-3.0741	1.1482	0.5297	0.9919	NA	NA	chicken_pox
rs17788518	chr3	4948885	A/G	1.38E-04	0.0483	0.0127	0.974	0.5442	NA	NA	chicken_pox
rs12568514	chr1	59779738	C/T	1.38E-04	0.0733	0.0194	0.9809	0.126	NA	NA	chicken_pox
rs141883089	chr19	24059758	C/T	1.38E-04	-0.1023	0.0266	0.9802	0.0554	NA	NA	chicken_pox
rs12446992	chr16	10246369	C/T	1.38E-04	-0.0788	0.0208	0.9964	0.8942	NA	NA	chicken_pox
rs140417491	chr2	156222515	A/C	1.38E-04	-0.9502	0.2338	0.5431	9.00E-04	NA	NA	chicken_pox
rs9263717	chr6	31096526	A/G	1.38E-04	0.0572	0.0151	0.9986	0.2349	NA	NA	chicken_pox
rs9263864	chr6	31160999	C/T	1.38E-04	-0.0882	0.023	0.9983	0.0768	NA	NA	chicken_pox
rs61991714	chr14	93612924	A/G	1.38E-04	-0.054	0.0142	0.8062	0.5993	NA	NA	chicken_pox
rs7141975	chr14	55542216	C/G	1.38E-04	-0.0481	0.0126	0.9963	0.5739	NA	NA	chicken_pox
rs146699012	chr12	115788910	C/T	1.38E-04	-0.4522	0.1244	0.6263	0.9946	NA	NA	chicken_pox
rs77840074	chr1	182177610	G/T	1.38E-04	0.188	0.0503	0.7252	0.0243	NA	NA	chicken_pox
rs78762462	chr2	126441211	A/G	1.38E-04	0.109	0.0283	0.9538	0.9492	NA	NA	chicken_pox
rs12446356	chr16	10246337	A/T	1.38E-04	0.0787	0.0208	0.9963	0.1058	NA	NA	chicken_pox
rs7177077	chr15	34124720	G/T	1.39E-04	0.0499	0.0131	0.9857	0.3704	NA	NA	chicken_pox
rs78338116	chr3	87085320	C/T	1.39E-04	-0.4962	0.1255	0.6145	0.0046	NA	NA	chicken_pox
rs202163326	chr14	55511366	D/I	1.39E-04	0.0531	0.0139	0.8548	0.3745	NA	NA	chicken_pox
rs146283750	chr13	76976777	C/T	1.39E-04	0.3244	0.0826	0.6753	0.9933	NA	NA	chicken_pox
rs1534726	chr9	102849992	A/C	1.39E-04	0.0481	0.0126	0.9931	0.5674	NA	NA	chicken_pox
rs6568881	chr6	115671344	G/T	1.39E-04	-0.0484	0.0127	0.9959	0.5885	NA	NA	chicken_pox
rs11153556	chr6	115682175	A/G	1.39E-04	0.0483	0.0127	0.9994	0.411	0.9995	0.4108	chicken_pox
rs188292218	chr21	31453203	A/G	1.39E-04	-6.4906	3.1663	0.523	0.9953	NA	NA	chicken_pox
rs35866913	chr18	31940633	D/I	1.39E-04	0.0692	0.0181	0.9938	0.8652	NA	NA	chicken_pox
rs3093988	chr6	31492453	A/G	1.39E-04	0.0661	0.0173	0.9998	0.8524	0.9996	0.8501	chicken_pox
rs138177953	chr2	115984957	A/G	1.39E-04	-0.2108	0.0565	0.6586	0.979	NA	NA	chicken_pox
rs113322271	chr2	112670295	A/G	1.40E-04	0.591	0.1466	0.9509	0.9987	NA	NA	chicken_pox
rs142432614	chr6	73865054	C/T	1.40E-04	0.3655	0.0931	0.5672	0.9932	NA	NA	chicken_pox
rs73241712	chr10	55897530	C/T	1.40E-04	-7.9714	6.5241	0.8059	0.9997	NA	NA	chicken_pox
rs75118624	chr6	73042626	A/T	1.40E-04	-0.8478	0.2087	0.7549	9.00E-04	NA	NA	chicken_pox
rs1863009	chr7	130999175	A/G	1.40E-04	0.0571	0.0149	0.9953	0.7772	NA	NA	chicken_pox
rs3732867	chr3	141163655	A/G	1.40E-04	-1.761	0.6164	0.8598	0.9995	NA	NA	chicken_pox
rs71687271	chr6	131440851	D/I	1.40E-04	-0.105	0.0279	0.9717	0.9417	NA	NA	chicken_pox
rs114427133	chr7	47928663	A/G	1.40E-04	0.3909	0.0992	0.6835	0.9952	NA	NA	chicken_pox
rs35696239	chr16	10248272	C/T	1.40E-04	-0.0787	0.0208	0.9962	0.8942	NA	NA	chicken_pox
rs10268409	chr7	130998106	C/T	1.40E-04	0.057	0.0149	0.9958	0.7772	0.9994	0.7791	chicken_pox
rs73193172	chr7	109925267	A/G	1.40E-04	0.1271	0.0338	0.9663	0.0391	NA	NA	chicken_pox
rs41273021	chr6	30886729	C/T	1.40E-04	-0.0791	0.0206	0.9424	0.1036	NA	NA	chicken_pox
rs9266077	chr6	31319879	A/G	1.40E-04	-0.0729	0.019	0.9591	0.1255	NA	NA	chicken_pox
rs1736994	chr6	29766596	A/C	1.40E-04	-0.0591	0.0156	0.8619	0.7454	NA	NA	chicken_pox
rs7830287	chr8	82917009	A/G	1.40E-04	0.0474	0.0125	0.998	0.5245	NA	NA	chicken_pox
rs200698126	chr6	115878531	D/I	1.40E-04	0.0502	0.0132	0.895	0.4961	NA	NA	chicken_pox
rs71646031	chr1	59759541	A/G	1.40E-04	-0.082	0.0217	0.9932	0.9034	NA	NA	chicken_pox
rs4665353	chr2	27045800	C/T	1.41E-04	0.0487	0.0128	0.9856	0.408	NA	NA	chicken_pox
rs61732448	chr3	141163975	A/G	1.41E-04	-1.7602	0.6162	0.8596	0.9995	NA	NA	chicken_pox
18:22693727:C_CGG	chr18	22693727	D/I	1.41E-04	0.0668	0.0176	0.6147	0.2924	NA	NA	chicken_pox
rs73241718	chr10	55898071	C/G	1.41E-04	7.6988	6.1396	0.8018	3.00E-04	NA	NA	chicken_pox
rs149652722	chr13	80816678	D/I	1.41E-04	-0.152	0.0406	0.7788	0.966	NA	NA	chicken_pox
rs9263862	chr6	31158992	C/T	1.42E-04	0.0881	0.023	0.9985	0.9232	NA	NA	chicken_pox
rs2959038	chr15	31211886	C/T	1.42E-04	0.0495	0.013	0.9427	0.42	NA	NA	chicken_pox
rs4571597	chr6	115659106	A/T	1.42E-04	-0.0478	0.0126	0.9946	0.5582	NA	NA	chicken_pox
rs34086473	chr3	69433098	D/I	1.42E-04	-0.0479	0.0126	0.984	0.4644	NA	NA	chicken_pox
rs12265459	chr10	55898586	G/T	1.42E-04	-7.5253	5.8822	0.7972	0.9997	NA	NA	chicken_pox
rs502610	chr8	108967800	A/T	1.42E-04	-0.0498	0.0131	0.996	0.6486	NA	NA	chicken_pox
rs59375312	chr6	73897180	A/T	1.42E-04	-1.0379	0.254	0.8827	4.00E-04	NA	NA	chicken_pox
rs2844825	chr6	29833198	G/T	1.42E-04	0.0487	0.0128	0.9991	0.6169	NA	NA	chicken_pox
rs9266067	chr6	31319544	C/T	1.42E-04	0.0688	0.018	0.9705	0.8586	NA	NA	chicken_pox
rs115999992	chr6	31348987	A/T	1.42E-04	0.1159	0.0301	0.9975	0.959	NA	NA	chicken_pox
rs2397417	chr5	35009657	C/T	1.42E-04	-0.0707	0.0185	0.9944	0.1267	NA	NA	chicken_pox
rs73241714	chr10	55897572	A/T	1.42E-04	-7.8233	6.3599	0.8045	0.9997	NA	NA	chicken_pox
rs12210746	chr6	115661142	A/C	1.42E-04	-0.0477	0.0126	0.9994	0.5572	NA	NA	chicken_pox
rs138007190	chr10	12682298	D/I	1.42E-04	-0.0618	0.0163	0.9877	0.814	NA	NA	chicken_pox
rs73879383	chr22	20822376	C/T	1.42E-04	-1.6212	0.5408	0.7511	0.9992	NA	NA	chicken_pox
rs71646038	chr1	59843834	A/G	1.42E-04	-0.0797	0.0211	0.9805	0.8968	NA	NA	chicken_pox
rs73241716	chr10	55897980	C/G	1.42E-04	7.7273	6.2199	0.8032	3.00E-04	NA	NA	chicken_pox
rs4441979	chr6	115659168	C/T	1.42E-04	0.0479	0.0126	0.9938	0.4414	NA	NA	chicken_pox
rs7818437	chr8	10209623	C/T	1.42E-04	-0.0569	0.015	0.9864	0.7658	NA	NA	chicken_pox
rs146012788	chr9	29994658	C/T	1.42E-04	0.5044	0.1411	0.8573	0.0032	NA	NA	chicken_pox
rs11004093	chr10	55899053	C/T	1.42E-04	-7.3135	5.5565	0.7893	0.9997	NA	NA	chicken_pox
rs9374533	chr6	115666734	C/T	1.43E-04	0.0477	0.0126	0.9998	0.4412	0.9777	0.4386	chicken_pox
rs72799643	chr10	28126149	C/T	1.43E-04	0.6622	0.1872	0.6082	0.0027	NA	NA	chicken_pox
rs75953930	chr16	86138627	C/T	1.43E-04	-0.1065	0.0283	0.9872	0.9434	NA	NA	chicken_pox
rs186407800	chr2	112766825	A/T	1.43E-04	-0.5989	0.1488	0.9335	0.0013	NA	NA	chicken_pox
rs4441978	chr6	115659152	A/T	1.43E-04	0.0479	0.0126	0.9937	0.4414	NA	NA	chicken_pox
rs35819977	chr6	118406261	D/I	1.43E-04	0.0483	0.0127	0.983	0.5851	NA	NA	chicken_pox
rs6568880	chr6	115671310	A/G	1.43E-04	0.0483	0.0127	0.9991	0.4111	NA	NA	chicken_pox
rs139791112	chr1	59844220	D/I	1.43E-04	-0.0797	0.0211	0.9807	0.8968	NA	NA	chicken_pox
rs113114392	chr4	23301937	C/T	1.43E-04	-1.1772	0.2887	0.9604	4.00E-04	NA	NA	chicken_pox
rs2162484	chr2	126435169	A/G	1.43E-04	0.1087	0.0283	0.9587	0.9494	NA	NA	chicken_pox
rs11759870	chr6	118454741	C/T	1.43E-04	-0.0478	0.0126	0.996	0.4335	NA	NA	chicken_pox
rs1187806	chr1	213454598	C/T	1.43E-04	-0.1057	0.0275	0.9843	0.0533	NA	NA	chicken_pox
rs4382316	chr6	115659131	A/C	1.43E-04	-0.0478	0.0126	0.9936	0.5586	NA	NA	chicken_pox
rs12197666	chr6	115661521	A/G	1.43E-04	0.0477	0.0126	0.9993	0.4428	NA	NA	chicken_pox
rs191917422	chr2	112761177	G/T	1.43E-04	0.5967	0.1483	0.9386	0.9987	NA	NA	chicken_pox
rs6916474	chr6	31095466	A/T	1.43E-04	-0.0594	0.0157	0.9865	0.7858	NA	NA	chicken_pox
rs116138044	chr21	43394368	G/T	1.43E-04	-0.6173	0.1561	0.5065	0.0025	NA	NA	chicken_pox
rs835354	chr1	59809622	C/T	1.43E-04	0.0748	0.0198	0.9971	0.1173	NA	NA	chicken_pox
rs113285613	chr6	73043906	A/G	1.43E-04	-0.8464	0.2087	0.7383	9.00E-04	NA	NA	chicken_pox
rs10947056	chr6	30095603	C/G	1.43E-04	-0.088	0.023	0.9985	0.0761	0.3466	0.0753	chicken_pox
rs139649810	chr10	55899408	D/I	1.43E-04	7.2059	5.4132	0.7861	3.00E-04	NA	NA	chicken_pox
rs145529150	chr8	10104372	A/T	1.43E-04	2.6812	0.972	0.6388	5.00E-04	NA	NA	chicken_pox
rs150723673	chr20	6149191	A/C	1.44E-04	-5.2767	2.3981	0.6143	0.9996	NA	NA	chicken_pox
rs187718549	chr19	54537335	G/T	1.44E-04	-0.2053	0.055	0.5246	0.9726	NA	NA	chicken_pox
rs148999135	chr1	65098554	C/T	1.44E-04	0.8771	0.2157	0.8272	0.9993	NA	NA	chicken_pox
rs4373355	chr6	31193155	C/T	1.44E-04	0.0492	0.0129	0.9997	0.6326	0.9995	0.6349	chicken_pox
rs1898791	chrX	79005609	A/G	1.44E-04	-0.6709	0.167	0.8461	9.00E-04	NA	NA	chicken_pox
rs140216333	chr7	109925603	C/T	1.44E-04	0.1265	0.0337	0.9692	0.0392	NA	NA	chicken_pox
rs187870033	chr4	64817516	C/T	1.44E-04	-0.3197	0.0868	0.6551	0.9903	NA	NA	chicken_pox
rs7200416	chr16	10300276	C/G	1.44E-04	0.0571	0.0151	0.9781	0.2335	NA	NA	chicken_pox
rs1888410	chr21	19754506	C/T	1.44E-04	-0.0522	0.0138	0.9988	0.705	NA	NA	chicken_pox
rs11004092	chr10	55899011	C/T	1.44E-04	7.2932	5.5706	0.7903	3.00E-04	NA	NA	chicken_pox
rs4239399	chr18	35377876	A/G	1.44E-04	0.0478	0.0126	0.9898	0.561	NA	NA	chicken_pox
rs12561880	chr1	59795787	A/G	1.44E-04	0.075	0.0199	0.9984	0.1164	NA	NA	chicken_pox
rs1898794	chrX	79000659	A/C	1.44E-04	0.658	0.1638	0.8695	0.9991	NA	NA	chicken_pox
rs56091437	chr2	242161999	G/T	1.44E-04	0.0634	0.0168	0.956	0.1821	NA	NA	chicken_pox
rs9263853	chr6	31156573	A/C	1.45E-04	0.088	0.023	0.9987	0.9232	NA	NA	chicken_pox
rs189828067	chr9	216673	A/T	1.45E-04	-0.4802	0.1217	0.5411	0.0036	NA	NA	chicken_pox
rs486098	chr12	388657	C/T	1.45E-04	0.0543	0.0143	0.9984	0.2583	0.9989	0.2596	chicken_pox
rs56384804	chr18	60737274	C/G	1.45E-04	-0.0953	0.0249	0.9159	0.0697	NA	NA	chicken_pox
rs10872135	chr6	115662442	C/T	1.45E-04	0.0477	0.0126	0.9993	0.4428	NA	NA	chicken_pox
rs3769534	chr2	33485965	A/C	1.45E-04	0.4533	0.1144	0.7967	0.9971	NA	NA	chicken_pox
rs200651196	chr18	32131446	D/I	1.45E-04	-0.2282	0.0588	0.5493	0.0189	NA	NA	chicken_pox
rs142667190	chr7	55289894	C/T	1.45E-04	0.3757	0.1036	0.883	0.0054	NA	NA	chicken_pox
rs5912348	chrX	79016891	G/T	1.45E-04	-0.6581	0.1639	0.8086	0.001	NA	NA	chicken_pox
rs2041569	chr7	31191988	C/G	1.45E-04	-0.0485	0.0128	0.9822	0.5794	NA	NA	chicken_pox
rs187290523	chr18	19717583	C/T	1.45E-04	3.1221	1.0896	0.5113	0.0088	NA	NA	chicken_pox
rs5911562	chrX	122394257	A/C	1.45E-04	-0.0566	0.0148	0.8332	0.1497	NA	NA	chicken_pox
rs1218352	chr10	14317864	C/T	1.46E-04	-0.169	0.0437	0.979	0.0184	NA	NA	chicken_pox
rs11004091	chr10	55898980	C/T	1.46E-04	-7.2813	5.5881	0.7914	0.9997	NA	NA	chicken_pox
rs2824796	chr21	19761796	C/T	1.46E-04	0.0524	0.0138	0.9949	0.294	0.9997	0.2915	chicken_pox
rs966013	chr7	130987007	A/G	1.46E-04	-0.0568	0.0149	0.9996	0.2226	0.9992	0.2206	chicken_pox
rs2627851	chr2	66254127	A/C	1.46E-04	-0.0534	0.0141	0.8295	0.6107	NA	NA	chicken_pox
rs147748738	chr7	16164623	A/G	1.46E-04	-0.7542	0.2155	0.602	0.9979	NA	NA	chicken_pox
rs142238632	chr14	51960834	D/I	1.46E-04	-0.7939	0.2333	0.8496	0.9982	NA	NA	chicken_pox
rs4551782	chr11	124500919	A/C	1.46E-04	0.083	0.0217	0.9862	0.9135	NA	NA	chicken_pox
rs12203679	chr6	115747032	A/G	1.46E-04	-0.0476	0.0125	0.9943	0.5466	NA	NA	chicken_pox
rs6573000	chr14	55543127	A/G	1.46E-04	-0.048	0.0126	0.9953	0.5735	NA	NA	chicken_pox
rs34902032	chr2	27084942	D/I	1.46E-04	-0.0489	0.0129	0.983	0.6079	NA	NA	chicken_pox
rs75481345	chr10	36159399	C/T	1.46E-04	0.1208	0.0315	0.5304	0.9266	NA	NA	chicken_pox
rs12184886	chr13	39867313	C/T	1.46E-04	0.8754	0.2149	0.846	0.9993	NA	NA	chicken_pox
rs137907253	chr10	55899934	D/I	1.46E-04	-7.0713	5.2101	0.7806	0.9997	NA	NA	chicken_pox
rs12197412	chr6	115747250	G/T	1.46E-04	0.0476	0.0125	0.9947	0.4532	NA	NA	chicken_pox
rs2059955	chr15	34120339	A/G	1.46E-04	-0.0496	0.0131	0.9879	0.63	NA	NA	chicken_pox
rs13070280	chr3	69771818	A/G	1.46E-04	0.0481	0.0127	0.9656	0.5208	NA	NA	chicken_pox
rs6568888	chr6	115737671	C/G	1.47E-04	0.0476	0.0125	0.9956	0.4536	NA	NA	chicken_pox
rs185147851	chr10	66811630	C/T	1.47E-04	0.9884	0.2899	0.5333	0.0019	NA	NA	chicken_pox
rs1326164	chr10	92091978	C/T	1.47E-04	-0.0486	0.0128	0.9909	0.604	NA	NA	chicken_pox
rs7151431	chr14	55517424	A/G	1.47E-04	-0.0496	0.0131	0.9676	0.6228	NA	NA	chicken_pox
rs138318838	chr13	47189703	A/G	1.47E-04	0.5872	0.1649	0.7218	0.0027	NA	NA	chicken_pox
rs139148163	chr10	113067351	C/G	1.47E-04	-0.3114	0.0797	0.5927	0.0086	NA	NA	chicken_pox
rs12970659	chr18	35371193	A/G	1.47E-04	-0.0479	0.0126	0.9863	0.4378	NA	NA	chicken_pox
rs7581252	chr2	74232298	A/G	1.47E-04	-0.0727	0.019	0.9618	0.122	NA	NA	chicken_pox
rs2025791	chr10	14275603	C/T	1.47E-04	-0.1736	0.0449	0.9886	0.017	0.9999	0.0168	chicken_pox
rs4756582	chr11	40201604	A/T	1.47E-04	0.0547	0.0144	0.8998	0.7116	NA	NA	chicken_pox
rs62234056	chr22	24868571	G/T	1.47E-04	0.2403	0.0618	0.8816	0.9903	NA	NA	chicken_pox
rs62277813	chr2	228032385	C/T	1.48E-04	-0.0525	0.0139	0.9761	0.7026	NA	NA	chicken_pox
rs9263837	chr6	31153599	A/G	1.48E-04	-0.0879	0.023	0.9991	0.0768	NA	NA	chicken_pox
rs28521242	chr5	132632501	A/G	1.48E-04	0.5128	0.1289	0.9469	0.9982	NA	NA	chicken_pox
rs1385816	chr3	59908126	A/G	1.48E-04	0.0596	0.0158	0.9997	0.2	0.9994	0.2019	chicken_pox
rs146308374	chr2	112748204	G/T	1.48E-04	0.5868	0.1462	0.9536	0.9987	NA	NA	chicken_pox
rs12268401	chr10	55897348	A/G	1.48E-04	-7.7222	6.3861	0.8066	0.9997	NA	NA	chicken_pox
rs73879379	chr22	20811105	A/T	1.48E-04	-1.6026	0.537	0.7958	0.9992	NA	NA	chicken_pox
rs139050529	chr15	73975068	C/T	1.48E-04	0.3059	0.0832	0.6731	0.0096	NA	NA	chicken_pox
rs73955488	chr18	31853161	C/T	1.48E-04	-0.0732	0.0192	0.9685	0.1217	NA	NA	chicken_pox
rs191915123	chr2	76815861	A/T	1.48E-04	-0.661	0.1854	0.5032	0.9963	NA	NA	chicken_pox
rs10225958	chr7	109932877	G/T	1.48E-04	-0.1241	0.0332	0.9911	0.9602	NA	NA	chicken_pox
rs73193173	chr7	109925335	A/G	1.48E-04	-0.1266	0.0338	0.9669	0.961	NA	NA	chicken_pox
rs7032333	chr9	102814960	A/G	1.48E-04	0.0478	0.0126	0.9969	0.568	NA	NA	chicken_pox
rs146420876	chr2	242422404	C/T	1.48E-04	0.0842	0.0224	0.8593	0.1056	NA	NA	chicken_pox
rs116802924	chr2	51095345	A/G	1.48E-04	0.1102	0.0294	0.9856	0.0515	NA	NA	chicken_pox
rs114039664	chr3	107952722	C/T	1.48E-04	-0.2557	0.069	0.597	0.9814	NA	NA	chicken_pox
rs59280694	chr4	180076738	A/G	1.48E-04	-0.2489	0.0641	0.7481	0.0106	NA	NA	chicken_pox
rs72823726	chr5	179623538	C/T	1.48E-04	0.1707	0.0443	0.7695	0.9771	NA	NA	chicken_pox
rs10489783	chr1	193824571	A/G	1.49E-04	1.7403	0.5806	0.5685	9.00E-04	NA	NA	chicken_pox
rs7644690	chr3	4943878	C/T	1.49E-04	-0.048	0.0126	0.9783	0.449	NA	NA	chicken_pox
rs143443151	chr13	47189857	A/G	1.49E-04	0.5895	0.1657	0.7189	0.0026	NA	NA	chicken_pox
rs1529193	chr9	102848215	A/G	1.49E-04	-0.0478	0.0126	0.9935	0.4328	NA	NA	chicken_pox
rs10180226	chr2	66209485	G/T	1.49E-04	0.0575	0.0152	0.9999	0.2206	0.9896	0.2173	chicken_pox
rs76134296	chr8	122112355	A/G	1.49E-04	0.216	0.0582	0.7339	0.0183	NA	NA	chicken_pox
rs72823729	chr5	179625629	C/T	1.49E-04	-0.1705	0.0442	0.7702	0.0229	NA	NA	chicken_pox
rs7608044	chr2	74232342	A/G	1.49E-04	0.0727	0.0191	0.9588	0.8776	NA	NA	chicken_pox
rs7033091	chr9	102788908	A/G	1.49E-04	-0.0478	0.0126	0.9966	0.4317	NA	NA	chicken_pox
rs62179516	chr2	201199844	A/G	1.49E-04	0.0711	0.0186	0.997	0.8769	NA	NA	chicken_pox
rs12705093	chr7	100477445	A/G	1.49E-04	0.0951	0.0253	0.7897	0.0877	NA	NA	chicken_pox
rs78121019	chr10	123386545	C/T	1.49E-04	-0.7189	0.1783	0.8762	0.001	NA	NA	chicken_pox
rs5994653	chr22	20824816	G/T	1.49E-04	1.6112	0.5378	0.7388	8.00E-04	NA	NA	chicken_pox
rs140839326	chr6	71722055	C/T	1.49E-04	0.2602	0.0667	0.9729	0.9924	NA	NA	chicken_pox
rs183674947	chr15	78469637	A/G	1.49E-04	-0.8063	0.1996	0.7422	9.00E-04	NA	NA	chicken_pox
rs11628720	chr14	93612950	G/T	1.49E-04	0.0551	0.0146	0.7784	0.3851	NA	NA	chicken_pox
rs3848776	chr20	13067564	G/T	1.49E-04	0.0873	0.0232	0.9903	0.084	NA	NA	chicken_pox
rs10886092	chr10	119271102	A/G	1.49E-04	0.0494	0.013	0.9343	0.5847	NA	NA	chicken_pox
rs182571764	chr11	83474730	C/G	1.50E-04	0.3585	0.0917	0.5774	0.9937	NA	NA	chicken_pox
rs36171448	chr10	110109569	C/G	1.50E-04	0.0764	0.02	0.9902	0.8955	NA	NA	chicken_pox
rs137944092	chr18	76752978	A/G	1.50E-04	-0.1174	0.0313	0.8427	0.9485	NA	NA	chicken_pox
rs189886938	chr3	182204208	A/G	1.50E-04	0.5686	0.1607	0.7351	0.003	NA	NA	chicken_pox
rs4717010	chr7	155981911	A/G	1.50E-04	-0.0613	0.0162	0.9584	0.8062	NA	NA	chicken_pox
rs78760261	chr1	208734973	A/G	1.50E-04	0.09	0.0235	0.9609	0.9256	NA	NA	chicken_pox
rs187060374	chr1	96492338	A/G	1.50E-04	-2.0572	0.7241	0.6985	0.9995	NA	NA	chicken_pox
rs35430946	chr1	59775593	C/T	1.50E-04	0.0816	0.0217	0.9926	0.0967	NA	NA	chicken_pox
rs10819716	chr9	102771397	C/T	1.50E-04	-0.0478	0.0126	0.9932	0.4325	NA	NA	chicken_pox
rs34073538	chr6	115664915	A/G	1.50E-04	-0.0476	0.0126	0.9992	0.5573	NA	NA	chicken_pox
rs78564105	chr19	31344593	A/G	1.50E-04	-0.4606	0.1167	0.5063	0.0046	NA	NA	chicken_pox
rs381547	chr4	189300624	A/G	1.50E-04	-0.0823	0.0219	0.9408	0.9003	NA	NA	chicken_pox
rs11661395	chr18	8608508	C/T	1.50E-04	-0.048	0.0127	0.9802	0.5603	0.9991	0.5557	chicken_pox
rs139256505	chr5	35109120	A/G	1.50E-04	0.2565	0.0697	0.9416	0.0107	NA	NA	chicken_pox
rs11977732	chr7	31189076	A/G	1.50E-04	-0.0486	0.0128	0.9747	0.5811	NA	NA	chicken_pox
rs76248741	chr12	114603419	A/G	1.50E-04	3.3374	0.7952	0.6585	0.9998	NA	NA	chicken_pox
rs115204682	chr1	236296756	A/G	1.50E-04	1.011	0.2477	0.5839	0.9991	NA	NA	chicken_pox
rs2196150	chr2	27066103	G/T	1.51E-04	0.0503	0.0133	0.9317	0.3888	NA	NA	chicken_pox
rs2104273	chr9	102798516	G/T	1.51E-04	-0.0477	0.0126	0.9977	0.4318	NA	NA	chicken_pox
rs10760712	chr9	102787364	A/C	1.51E-04	0.0477	0.0126	0.9968	0.568	NA	NA	chicken_pox
rs71646037	chr1	59843421	C/T	1.51E-04	0.0794	0.0211	0.9806	0.1033	NA	NA	chicken_pox
rs11756958	chr6	115665905	C/G	1.51E-04	0.0476	0.0126	0.9952	0.4441	NA	NA	chicken_pox
rs6061576	chr20	61088884	C/G	1.51E-04	-0.0704	0.0186	0.5307	0.6875	NA	NA	chicken_pox
rs188422066	chr10	72701875	C/T	1.51E-04	-0.6374	0.1607	0.5333	0.0021	NA	NA	chicken_pox
rs1633097	chr6	29784192	C/G	1.51E-04	0.0478	0.0126	0.9995	0.4537	NA	NA	chicken_pox
rs28732117	chr6	31264598	A/G	1.51E-04	0.068	0.018	0.9713	0.1563	NA	NA	chicken_pox
rs12263499	chr10	55900315	A/G	1.51E-04	-6.8208	4.9291	0.7746	0.9997	NA	NA	chicken_pox
rs201157438	chr10	55897183	D/I	1.51E-04	-7.7117	6.4671	0.8088	0.9997	NA	NA	chicken_pox
rs9263881	chr6	31171924	A/G	1.51E-04	-0.0666	0.0175	0.9993	0.1444	NA	NA	chicken_pox
rs9263823	chr6	31147094	C/T	1.51E-04	-0.0877	0.0229	1	0.0767	0.9997	0.0777	chicken_pox
rs676613	chr8	108967756	A/T	1.51E-04	0.0496	0.0131	0.9989	0.3508	NA	NA	chicken_pox
rs34348078	chr16	10241655	G/T	1.51E-04	-0.0782	0.0208	0.997	0.894	NA	NA	chicken_pox
rs12263106	chr10	55897184	A/T	1.51E-04	-7.6924	6.4374	0.8081	0.9997	NA	NA	chicken_pox
rs6478998	chr9	102800730	A/C	1.51E-04	-0.0477	0.0126	0.998	0.4318	NA	NA	chicken_pox
rs11042101	chr11	8879221	A/G	1.51E-04	-0.2598	0.0669	0.6722	0.0107	NA	NA	chicken_pox
rs7026532	chr9	102804823	A/C	1.51E-04	-0.0477	0.0126	0.9986	0.4317	NA	NA	chicken_pox
rs78143002	chr1	59800381	A/T	1.51E-04	-0.0748	0.0199	0.9986	0.8838	NA	NA	chicken_pox
rs503575	chr8	108967915	A/G	1.51E-04	0.0496	0.0131	0.9988	0.3507	NA	NA	chicken_pox
rs75347449	chr12	114606405	C/T	1.51E-04	3.3375	0.7955	0.6227	0.9998	NA	NA	chicken_pox
rs9265515	chr6	31297744	C/T	1.51E-04	0.0888	0.0233	0.6529	0.8806	NA	NA	chicken_pox
rs1406613	chr9	102770681	A/C	1.51E-04	-0.0478	0.0126	0.9932	0.4327	NA	NA	chicken_pox
rs142656527	chr17	75102946	G/T	1.52E-04	-0.4413	0.1123	0.5746	0.0044	NA	NA	chicken_pox
rs70983402	chr7	31186640	D/I	1.52E-04	0.0486	0.0128	0.9732	0.4213	NA	NA	chicken_pox
rs4502972	chr6	115746107	G/T	1.52E-04	-0.0475	0.0125	0.9958	0.5467	0.9998	0.5477	chicken_pox
rs34309556	chr5	1171806	C/T	1.52E-04	0.0629	0.0165	0.9432	0.8216	NA	NA	chicken_pox
rs1578644	chr9	102765782	C/G	1.52E-04	0.0478	0.0126	0.9926	0.5675	NA	NA	chicken_pox
rs34508810	chr1	59815623	D/I	1.52E-04	-0.0748	0.0199	0.9966	0.8838	NA	NA	chicken_pox
rs145536588	chrX	122394261	A/C	1.52E-04	-0.0565	0.0148	0.8317	0.1497	NA	NA	chicken_pox
rs10951281	chr7	31188913	C/T	1.52E-04	-0.0486	0.0128	0.9745	0.5806	NA	NA	chicken_pox
rs71646036	chr1	59840021	A/G	1.52E-04	0.0815	0.0217	0.9738	0.0985	NA	NA	chicken_pox
rs1873113	chr15	93967929	C/G	1.52E-04	-0.0478	0.0126	0.9939	0.5637	NA	NA	chicken_pox
rs11236967	chr11	76555119	A/G	1.52E-04	0.0676	0.0178	0.9943	0.859	NA	NA	chicken_pox
rs4743375	chr9	102780721	C/T	1.52E-04	-0.0477	0.0126	0.9966	0.4321	NA	NA	chicken_pox
rs190423744	chr6	71654879	C/G	1.52E-04	-0.2634	0.0676	0.9721	0.0073	NA	NA	chicken_pox
rs4743376	chr9	102780857	C/T	1.52E-04	0.0477	0.0126	0.9966	0.5679	NA	NA	chicken_pox
rs151119688	chr2	201209219	C/T	1.52E-04	0.07	0.0184	0.9982	0.8731	NA	NA	chicken_pox
rs498232	chr8	108967381	A/G	1.52E-04	-0.0496	0.0131	0.9992	0.6491	NA	NA	chicken_pox
rs12258568	chr10	55900511	C/T	1.52E-04	-6.7071	4.7858	0.7708	0.9997	NA	NA	chicken_pox
rs1496195	chrX	78960438	C/T	1.52E-04	-0.6533	0.1633	0.9832	9.00E-04	NA	NA	chicken_pox
rs78894324	chr13	47066349	C/T	1.52E-04	-0.4676	0.131	0.9628	0.9958	NA	NA	chicken_pox
rs4102381	chr5	76841542	C/T	1.52E-04	-0.4162	0.1063	0.5086	0.0064	NA	NA	chicken_pox
rs3843771	chr20	13054417	A/G	1.52E-04	0.0874	0.0233	0.9925	0.0834	NA	NA	chicken_pox
rs79551111	chr2	50963159	G/T	1.53E-04	-0.1089	0.0291	0.9578	0.9463	NA	NA	chicken_pox
rs6479001	chr9	102860928	A/G	1.53E-04	-0.0477	0.0126	0.9933	0.4331	NA	NA	chicken_pox
rs11153552	chr6	115660744	C/T	1.53E-04	0.0475	0.0126	0.9983	0.4429	NA	NA	chicken_pox
rs35620078	chr1	59802531	A/G	1.53E-04	0.0747	0.0199	0.9986	0.1162	NA	NA	chicken_pox
rs60263086	chr5	140007768	D/I	1.53E-04	0.0483	0.0128	0.9577	0.4946	NA	NA	chicken_pox
rs1484480	chr2	66237505	A/C	1.53E-04	-0.0503	0.0133	0.9957	0.6641	NA	NA	chicken_pox
rs2033002	chr2	66228146	A/C	1.53E-04	0.0637	0.0169	0.998	0.1696	NA	NA	chicken_pox
rs9468931	chr6	31264619	A/T	1.53E-04	-0.0678	0.018	0.9727	0.8433	NA	NA	chicken_pox
rs11624055	chr14	93612955	A/G	1.53E-04	-0.0547	0.0145	0.7842	0.612	NA	NA	chicken_pox
rs11938983	chr4	98267549	C/T	1.53E-04	0.0515	0.0136	0.997	0.3079	NA	NA	chicken_pox
rs34400243	chr1	59808982	A/G	1.53E-04	0.0747	0.0199	0.9988	0.1162	NA	NA	chicken_pox
rs144855573	chr21	31045482	A/G	1.53E-04	-0.5583	0.1578	0.7937	0.997	NA	NA	chicken_pox
rs12750981	chr1	229814716	A/G	1.53E-04	0.0606	0.016	0.7995	0.7487	NA	NA	chicken_pox
rs150009754	chr5	35107558	C/T	1.53E-04	-0.2452	0.0667	0.9824	0.9888	NA	NA	chicken_pox
rs183947492	chr10	96658634	A/G	1.53E-04	-0.6329	0.1779	0.5027	0.9957	NA	NA	chicken_pox
rs184527435	chr3	63681292	C/T	1.53E-04	-0.5647	0.1426	0.6197	0.0022	NA	NA	chicken_pox
rs186259852	chr16	35066428	A/G	1.53E-04	0.5068	0.1405	0.6125	0.0042	NA	NA	chicken_pox
rs114501997	chr6	83594903	G/T	1.53E-04	-3.4804	0.8494	0.5371	4.00E-04	NA	NA	chicken_pox
rs143711726	chr16	86475647	A/C	1.53E-04	0.8846	0.2624	0.8087	0.0015	NA	NA	chicken_pox
rs6479002	chr9	102861448	A/G	1.53E-04	-0.0477	0.0126	0.9932	0.4332	NA	NA	chicken_pox
rs4280997	chr6	115747883	A/G	1.54E-04	-0.0475	0.0126	0.9904	0.5458	NA	NA	chicken_pox
rs7532046	chr1	59745790	C/T	1.54E-04	-0.0739	0.0197	0.9987	0.8809	0.9997	0.8805	chicken_pox
rs7029048	chr9	102760565	C/G	1.54E-04	-0.0477	0.0126	0.9919	0.4325	NA	NA	chicken_pox
rs895385	chr8	120551563	C/T	1.54E-04	0.0475	0.0125	0.9968	0.5644	NA	NA	chicken_pox
rs185104121	chr3	63672773	A/C	1.54E-04	0.573	0.1447	0.6138	0.9978	NA	NA	chicken_pox
rs6478996	chr9	102792903	A/T	1.54E-04	0.0476	0.0126	0.9974	0.5681	NA	NA	chicken_pox
rs35259799	chr2	74228241	C/T	1.54E-04	0.0728	0.0191	0.9855	0.883	NA	NA	chicken_pox
rs118013470	chr3	117592745	A/G	1.54E-04	-3.9493	1.0521	0.5115	6.00E-04	NA	NA	chicken_pox
rs10135721	chr14	55501688	C/T	1.54E-04	-0.0484	0.0128	0.9704	0.5757	NA	NA	chicken_pox
rs1943836	chr11	96886250	A/G	1.54E-04	-1.0962	0.3342	0.818	0.999	NA	NA	chicken_pox
rs10760711	chr9	102766119	C/G	1.54E-04	-0.0476	0.0126	0.9905	0.5388	NA	NA	chicken_pox
rs7853485	chr9	102759532	C/T	1.54E-04	0.0477	0.0126	0.9915	0.5676	NA	NA	chicken_pox
rs1578645	chr9	102798067	A/G	1.54E-04	0.0476	0.0126	0.9978	0.5682	NA	NA	chicken_pox
rs35493819	chr9	102803899	A/G	1.54E-04	-0.0477	0.0126	0.9911	0.5427	NA	NA	chicken_pox
rs1058229	chr21	46716848	C/G	1.54E-04	-0.0561	0.0149	0.9665	0.7569	NA	NA	chicken_pox
rs201661719	chr10	110312869	D/I	1.55E-04	-0.1243	0.0325	0.7727	0.0461	NA	NA	chicken_pox
rs188001832	chr6	71689080	G/T	1.55E-04	-0.2574	0.0662	0.9753	0.0076	NA	NA	chicken_pox
rs148051303	chr6	71728291	A/C	1.55E-04	0.2738	0.0703	0.9482	0.9931	NA	NA	chicken_pox
rs7042912	chr9	102798981	C/T	1.55E-04	-0.0476	0.0126	0.9978	0.4319	NA	NA	chicken_pox
rs186207650	chr6	71688057	C/G	1.55E-04	-0.2572	0.0662	0.9758	0.0076	NA	NA	chicken_pox
rs150275107	chr3	180515667	A/G	1.55E-04	-0.2793	0.0721	0.6919	0.01	0.9895	0.0059	chicken_pox
rs145327063	chr14	93214131	A/G	1.55E-04	-1.2993	0.4156	0.7645	0.9993	NA	NA	chicken_pox
rs7027414	chr9	102790546	C/T	1.55E-04	-0.0476	0.0126	0.9973	0.4319	NA	NA	chicken_pox
rs2523124	chr7	97348436	C/T	1.55E-04	-0.0493	0.013	0.9561	0.3872	NA	NA	chicken_pox
rs12961053	chr18	31945534	G/T	1.55E-04	-0.0686	0.018	0.9998	0.1346	0.9989	0.1347	chicken_pox
rs140644477	chr2	4115284	D/I	1.55E-04	0.1831	0.0495	0.9168	0.0205	NA	NA	chicken_pox
rs17580343	chr10	12681113	C/T	1.55E-04	-0.0607	0.0161	0.9964	0.8101	0.9998	0.8093	chicken_pox
rs80172782	chr17	75138723	A/C	1.55E-04	-0.4402	0.1121	0.5472	0.0047	NA	NA	chicken_pox
rs55813549	chr6	31318646	C/T	1.55E-04	-0.0858	0.0225	0.9716	0.0802	NA	NA	chicken_pox
rs6478991	chr9	102753860	G/T	1.55E-04	-0.0477	0.0126	0.9908	0.4326	NA	NA	chicken_pox
rs6993464	chr8	120544948	C/T	1.55E-04	-0.0474	0.0125	1	0.435	0.9994	0.436	chicken_pox
rs4302691	chr6	115668789	A/G	1.55E-04	0.0474	0.0126	1	0.4416	NA	NA	chicken_pox
rs497444	chr4	127053495	G/T	1.56E-04	-0.1221	0.0319	0.9906	0.0371	NA	NA	chicken_pox
rs185937162	chr6	31325268	G/T	1.56E-04	0.1242	0.0324	0.9135	0.9611	NA	NA	chicken_pox
rs186340439	chr4	37161138	C/T	1.56E-04	-0.3037	0.0782	0.5503	0.0099	NA	NA	chicken_pox
rs6478994	chr9	102778277	G/T	1.56E-04	-0.0476	0.0126	0.9966	0.4324	NA	NA	chicken_pox
rs140263472	chr6	71690780	C/G	1.56E-04	0.2576	0.0663	0.9746	0.9924	NA	NA	chicken_pox
rs11207439	chr1	59817859	A/G	1.56E-04	-0.0748	0.0199	0.9931	0.8837	NA	NA	chicken_pox
rs189797495	chr21	31055066	C/G	1.56E-04	0.5405	0.1529	0.8304	0.0031	NA	NA	chicken_pox
rs73461798	chr13	39860882	C/T	1.56E-04	-0.9003	0.2218	0.7835	7.00E-04	NA	NA	chicken_pox
rs149662440	chr6	71690610	C/G	1.56E-04	-0.2575	0.0663	0.9748	0.0076	NA	NA	chicken_pox
rs4553650	chr16	62232265	C/T	1.56E-04	-0.077	0.0205	0.9506	0.886	NA	NA	chicken_pox
rs895384	chr8	120551507	C/G	1.56E-04	0.0474	0.0125	0.9971	0.5644	NA	NA	chicken_pox
rs147748947	chr12	3466773	C/T	1.56E-04	0.449	0.1249	0.5773	0.0054	NA	NA	chicken_pox
rs7855344	chr9	104224466	A/G	1.56E-04	-0.1525	0.0398	0.6028	0.0397	NA	NA	chicken_pox
rs11497832	chr10	55900777	C/G	1.56E-04	-6.5849	4.6415	0.7657	0.9997	NA	NA	chicken_pox
rs62279299	chr2	201273491	A/G	1.57E-04	0.0987	0.0259	0.79	0.9265	NA	NA	chicken_pox
rs1891334	chr9	102857144	C/T	1.57E-04	-0.0477	0.0126	0.991	0.4337	NA	NA	chicken_pox
rs2507997	chr6	31314781	A/G	1.57E-04	-0.0544	0.0143	0.9998	0.2484	0.9671	0.2265	chicken_pox
rs186191984	chr4	181923138	A/G	1.57E-04	-0.2191	0.0592	0.5307	0.9762	NA	NA	chicken_pox
rs77071359	chr1	59818183	C/T	1.57E-04	0.0748	0.0199	0.9924	0.1164	NA	NA	chicken_pox
rs2209082	chr9	102770884	C/T	1.57E-04	-0.0476	0.0126	0.9895	0.5392	NA	NA	chicken_pox
rs9829093	chr3	4944419	C/G	1.57E-04	-0.0478	0.0126	0.979	0.4496	NA	NA	chicken_pox
rs10951280	chr7	31188858	G/T	1.57E-04	-0.0483	0.0128	0.9789	0.5788	NA	NA	chicken_pox
rs2381711	chr2	146039529	A/G	1.57E-04	0.053	0.0141	0.9845	0.2828	NA	NA	chicken_pox
rs139890926	chr16	86475721	C/T	1.57E-04	-0.8971	0.2667	0.7845	0.9985	NA	NA	chicken_pox
rs201500088	chr21	24747529	D/I	1.57E-04	-0.1244	0.0326	0.5113	0.0718	NA	NA	chicken_pox
rs56367911	chr18	55366960	D/I	1.57E-04	-0.0499	0.0132	0.9402	0.6084	NA	NA	chicken_pox
rs202227452	chr17	1490976	D/I	1.57E-04	0.4188	0.1155	0.5108	0.0094	NA	NA	chicken_pox
rs189408391	chr11	63697923	A/G	1.57E-04	-0.4071	0.1132	0.8653	0.9953	NA	NA	chicken_pox
rs12253897	chr10	55896979	A/C	1.57E-04	-7.6269	6.5363	0.8117	0.9997	NA	NA	chicken_pox
rs139603815	chr3	104447662	A/G	1.57E-04	1.4466	0.3588	0.8576	0.9998	NA	NA	chicken_pox
rs846756	chr9	102884176	C/T	1.58E-04	0.0475	0.0126	1	0.5671	0.9988	0.5658	chicken_pox
rs56281443	chr6	118417551	A/C	1.58E-04	-0.0477	0.0126	0.9942	0.4155	NA	NA	chicken_pox
rs78802200	chr11	78362159	A/G	1.58E-04	-2.8756	0.658	0.7376	0.001	NA	NA	chicken_pox
rs112914307	chr4	23305059	A/G	1.58E-04	-1.1704	0.2889	0.9365	4.00E-04	NA	NA	chicken_pox
rs6478997	chr9	102800645	A/C	1.58E-04	-0.0476	0.0126	0.9971	0.4318	NA	NA	chicken_pox
rs10760710	chr9	102751492	C/T	1.58E-04	-0.0477	0.0126	0.9904	0.4325	NA	NA	chicken_pox
rs148562601	chr10	123412445	A/T	1.58E-04	-0.6697	0.1672	0.7995	0.0012	NA	NA	chicken_pox
rs2854017	chr6	31308577	A/G	1.58E-04	0.0796	0.021	0.7028	0.861	NA	NA	chicken_pox
rs4596520	chr6	115668601	A/C	1.58E-04	-0.0474	0.0126	1	0.5584	0.9987	0.5589	chicken_pox
rs2426464	chr20	51837642	A/T	1.58E-04	-0.0493	0.0131	0.9222	0.5466	NA	NA	chicken_pox
rs11874807	chr18	75462812	G/T	1.58E-04	0.0533	0.0141	0.9725	0.7235	0.998	0.7247	chicken_pox
rs79110462	chr20	13054650	A/G	1.58E-04	-0.0872	0.0233	0.9923	0.9165	NA	NA	chicken_pox
rs6498842	chr16	62242220	G/T	1.58E-04	-0.0756	0.0201	0.9823	0.8858	0.9995	0.8854	chicken_pox
rs11236951	chr11	76532548	A/G	1.59E-04	0.1066	0.028	0.6254	0.9169	NA	NA	chicken_pox
rs2416985	chr9	102840510	A/T	1.59E-04	0.0486	0.0129	0.947	0.5511	NA	NA	chicken_pox
rs2411788	chrX	79036112	A/G	1.59E-04	0.655	0.1641	0.7527	0.9989	NA	NA	chicken_pox
rs56072055	chr5	111058208	A/G	1.59E-04	0.0516	0.0136	0.9756	0.695	NA	NA	chicken_pox
rs7356410	chr4	157029967	C/G	1.59E-04	0.0517	0.0137	0.9655	0.6972	NA	NA	chicken_pox
rs146530479	chr5	35109454	A/C	1.59E-04	-0.2449	0.0668	0.9811	0.9888	NA	NA	chicken_pox
rs62095854	chr18	31906796	A/T	1.59E-04	0.0647	0.0171	0.9827	0.843	NA	NA	chicken_pox
rs10819717	chr9	102777978	A/C	1.59E-04	-0.0475	0.0126	0.9968	0.4325	0.9764	0.4368	chicken_pox
rs116672202	chr13	67517915	A/G	1.59E-04	-0.3647	0.1009	0.9072	0.9949	NA	NA	chicken_pox
rs60534202	chr19	53848293	C/T	1.59E-04	-0.0844	0.0222	0.829	0.1026	NA	NA	chicken_pox
rs10090542	chr8	120544417	A/T	1.59E-04	0.0477	0.0126	0.9874	0.5684	NA	NA	chicken_pox
rs74160657	chr10	123413049	G/T	1.59E-04	-0.6693	0.1671	0.7994	0.0012	NA	NA	chicken_pox
rs34778870	chr1	59802398	A/G	1.59E-04	-0.0749	0.02	0.9941	0.8844	NA	NA	chicken_pox
rs35990135	chr14	101681303	C/T	1.59E-04	-0.1263	0.0331	0.6011	0.0579	NA	NA	chicken_pox
rs17531484	chr2	201188552	A/C	1.59E-04	-0.0704	0.0185	0.9909	0.1257	NA	NA	chicken_pox
rs17616515	chr7	148139557	A/G	1.60E-04	0.0473	0.0125	0.9968	0.53	0.9998	0.5294	chicken_pox
rs60069504	chr19	53848287	G/T	1.60E-04	-0.0844	0.0222	0.8295	0.1025	NA	NA	chicken_pox
rs10819715	chr9	102769559	C/G	1.60E-04	-0.0475	0.0126	0.9903	0.5389	NA	NA	chicken_pox
rs1989831	chr7	87205479	A/T	1.60E-04	-0.0499	0.0132	0.9857	0.3394	NA	NA	chicken_pox
rs151154402	chr3	141156902	C/T	1.60E-04	3.6889	1.6451	0.6805	3.00E-04	NA	NA	chicken_pox
rs9264601	chr6	31237354	A/G	1.60E-04	0.1473	0.0385	0.8351	0.9642	0.9923	0.9569	chicken_pox
rs607102	chr1	193823153	C/T	1.60E-04	-1.7288	0.5786	0.5699	0.9991	NA	NA	chicken_pox
rs28380895	chr6	31313122	A/G	1.60E-04	-0.0602	0.016	0.9254	0.7839	NA	NA	chicken_pox
rs58634832	chr19	53847999	A/T	1.60E-04	-0.0845	0.0222	0.8301	0.1023	NA	NA	chicken_pox
rs17447165	chr2	201212528	A/G	1.60E-04	0.0701	0.0185	0.9954	0.874	NA	NA	chicken_pox
rs5811797	chr15	34122823	D/I	1.60E-04	0.0483	0.0128	0.9835	0.4194	NA	NA	chicken_pox
rs2775176	chrX	79093985	A/C	1.60E-04	0.6618	0.1659	0.6237	0.9987	NA	NA	chicken_pox
rs77556663	chr5	35109810	C/T	1.60E-04	0.2448	0.0668	0.9808	0.0112	NA	NA	chicken_pox
rs58137520	chr2	201199695	C/T	1.60E-04	-0.0704	0.0185	0.9897	0.1258	NA	NA	chicken_pox
rs75122466	chr14	44784302	A/T	1.60E-04	-0.928	0.2292	0.8046	7.00E-04	NA	NA	chicken_pox
rs1898817	chrX	79039501	A/T	1.60E-04	0.6547	0.1641	0.7441	0.9989	NA	NA	chicken_pox
rs12987230	chr2	27048832	A/G	1.60E-04	-0.049	0.013	0.9614	0.6005	NA	NA	chicken_pox
rs76772140	chr13	102581810	C/T	1.60E-04	-0.9654	0.2384	0.9012	5.00E-04	NA	NA	chicken_pox
rs187175240	chr9	19544361	A/T	1.61E-04	-1.2268	0.2912	0.5324	0.0095	NA	NA	chicken_pox
rs3997984	chr6	31351090	A/G	1.61E-04	0.115	0.0301	0.9983	0.959	NA	NA	chicken_pox
rs200141188	chr6	29774508	D/I	1.61E-04	-0.0523	0.0139	0.9652	0.6956	NA	NA	chicken_pox
rs11498095	chr10	55900960	G/T	1.61E-04	-6.4522	4.5205	0.7639	0.9997	NA	NA	chicken_pox
rs10988934	chr9	102752686	C/T	1.61E-04	0.0478	0.0127	0.9802	0.4569	NA	NA	chicken_pox
rs199991601	chr6	29895827	D/I	1.61E-04	-0.0666	0.0176	0.5143	0.4372	NA	NA	chicken_pox
rs62214417	chr21	46741287	C/T	1.61E-04	0.0752	0.02	0.7304	0.1643	NA	NA	chicken_pox
rs77424230	chr4	157574522	G/T	1.61E-04	-0.1014	0.0272	0.9968	0.9399	NA	NA	chicken_pox
rs7750298	chr6	33103531	C/T	1.61E-04	0.0533	0.0141	0.9956	0.7372	NA	NA	chicken_pox
rs117646411	chr12	19878457	A/G	1.61E-04	0.1188	0.0311	0.8637	0.9564	NA	NA	chicken_pox
rs4555953	chr6	115718806	C/G	1.61E-04	-0.0473	0.0125	0.9974	0.5469	NA	NA	chicken_pox
rs10278413	chr7	31185754	C/T	1.61E-04	-0.0483	0.0128	0.9758	0.5785	NA	NA	chicken_pox
rs12374160	chr3	4945178	G/T	1.61E-04	-0.0476	0.0126	0.981	0.4494	NA	NA	chicken_pox
rs11601766	chr11	124500953	G/T	1.61E-04	0.0824	0.0217	0.9785	0.9127	NA	NA	chicken_pox
rs11758838	chr6	118412883	G/T	1.61E-04	-0.0476	0.0126	0.9971	0.4155	NA	NA	chicken_pox
rs202173573	chr6	31310068	D/I	1.61E-04	0.0786	0.0209	0.7864	0.1793	NA	NA	chicken_pox
rs2523153	chr7	97332510	A/G	1.61E-04	-0.0491	0.013	0.9538	0.3874	NA	NA	chicken_pox
rs181906530	chr2	21021773	A/T	1.62E-04	-0.4016	0.1034	0.5349	0.0054	NA	NA	chicken_pox
rs4871336	chr8	120554407	C/G	1.62E-04	-0.0474	0.0126	0.9936	0.4359	NA	NA	chicken_pox
rs2965997	chr16	62234884	A/T	1.62E-04	-0.0765	0.0204	0.959	0.8865	NA	NA	chicken_pox
rs9265936	chr6	31314924	A/G	1.62E-04	0.0676	0.0178	0.9975	0.8607	NA	NA	chicken_pox
rs28733385	chr1	59843797	A/G	1.62E-04	0.079	0.0211	0.9781	0.1036	NA	NA	chicken_pox
rs34142456	chr20	61088415	C/T	1.62E-04	0.0703	0.0187	0.5351	0.3046	NA	NA	chicken_pox
rs11972864	chr7	31185451	A/C	1.62E-04	0.0483	0.0128	0.9755	0.4215	NA	NA	chicken_pox
rs8050151	chr16	62242583	A/G	1.62E-04	-0.0756	0.0202	0.9828	0.8864	NA	NA	chicken_pox
rs181847417	chr1	96524322	G/T	1.62E-04	2.0499	0.7239	0.743	4.00E-04	NA	NA	chicken_pox
rs9265943	chr6	31315067	A/T	1.62E-04	0.0676	0.0178	0.9966	0.8606	NA	NA	chicken_pox
rs74449348	chr9	139335281	A/G	1.62E-04	-2.9441	1.3436	0.863	0.9997	NA	NA	chicken_pox
rs76697537	chr17	2069102	C/G	1.63E-04	1.3377	0.3242	0.932	0.9997	NA	NA	chicken_pox
rs111720454	chr2	426494	A/G	1.63E-04	-0.067	0.0177	0.6506	0.2466	NA	NA	chicken_pox
rs1514453	chr3	4946028	C/T	1.63E-04	-0.0472	0.0125	0.9993	0.4475	0.9997	0.4491	chicken_pox
rs10872133	chr6	115662380	A/G	1.63E-04	-0.0474	0.0126	0.9965	0.5587	NA	NA	chicken_pox
rs147508802	chr4	157040518	D/I	1.63E-04	-0.0514	0.0136	0.9779	0.3008	NA	NA	chicken_pox
rs139769282	chr7	16148970	C/T	1.63E-04	0.7511	0.216	0.5979	0.0021	NA	NA	chicken_pox
rs9267325	chr6	31461492	C/G	1.63E-04	0.0695	0.0183	0.9836	0.8708	NA	NA	chicken_pox
rs71646030	chr1	59744619	A/C	1.63E-04	-0.0828	0.0221	0.9488	0.9031	NA	NA	chicken_pox
rs80321975	chr6	73051668	A/C	1.63E-04	-0.8427	0.2095	0.774	8.00E-04	NA	NA	chicken_pox
rs57756599	chr2	201215603	A/G	1.63E-04	0.0702	0.0185	0.9914	0.8742	NA	NA	chicken_pox
rs2263540	chrX	79108110	C/T	1.63E-04	-0.6673	0.1676	0.7618	0.001	NA	NA	chicken_pox
rs9651343	chr10	55901147	A/G	1.63E-04	-6.3799	4.4495	0.7621	0.9997	NA	NA	chicken_pox
rs3734764	chr6	170715419	C/T	1.63E-04	0.0841	0.0225	0.9703	0.0905	NA	NA	chicken_pox
rs145250863	chr16	78204751	D/I	1.63E-04	0.0835	0.022	0.9184	0.9098	NA	NA	chicken_pox
rs4292276	chr3	177446239	A/C	1.63E-04	-0.0871	0.0229	0.9586	0.0797	NA	NA	chicken_pox
rs56303463	chr10	123379614	A/G	1.63E-04	0.7104	0.1773	0.9427	0.9991	NA	NA	chicken_pox
rs149415397	chr7	134819335	A/G	1.64E-04	-0.1599	0.0418	0.6681	0.0314	NA	NA	chicken_pox
rs12662942	chr6	131499195	G/T	1.64E-04	0.4261	0.1183	0.6595	0.0054	NA	NA	chicken_pox
rs144135235	chr10	55896953	D/I	1.64E-04	-7.4724	6.4585	0.8125	0.9997	NA	NA	chicken_pox
rs76864154	chr11	106281308	A/G	1.64E-04	-0.2529	0.0654	0.8292	0.0094	NA	NA	chicken_pox
rs78167129	chr5	35035518	C/T	1.64E-04	0.0796	0.021	0.9115	0.8966	NA	NA	chicken_pox
rs277836	chr13	109710600	A/G	1.64E-04	-0.0485	0.0129	0.9942	0.3806	0.9961	0.3788	chicken_pox
rs117613729	chr19	24000450	A/G	1.64E-04	0.1128	0.0296	0.905	0.9523	NA	NA	chicken_pox
rs192131963	chr3	124707377	A/G	1.64E-04	-0.293	0.0756	0.8315	0.0067	NA	NA	chicken_pox
rs80131541	chr18	1252713	C/T	1.64E-04	-0.9482	0.2337	0.7161	7.00E-04	NA	NA	chicken_pox
rs1218363	chr10	14319379	A/G	1.64E-04	-0.1671	0.0436	0.9751	0.0187	NA	NA	chicken_pox
rs114080008	chr2	51248800	A/C	1.64E-04	-0.1355	0.0365	0.9014	0.9634	NA	NA	chicken_pox
rs13072463	chr3	148973465	A/G	1.64E-04	-0.0504	0.0134	0.9975	0.3195	0.9998	0.3185	chicken_pox
rs67094505	chr11	71255413	D/I	1.64E-04	-0.0695	0.0183	0.9845	0.1329	NA	NA	chicken_pox
rs896234	chr2	2737124	C/T	1.64E-04	0.1877	0.0507	0.605	0.0302	NA	NA	chicken_pox
rs17129288	chr1	84232603	G/T	1.64E-04	0.8024	0.2012	0.605	0.9989	NA	NA	chicken_pox
rs144865690	chr6	90160328	C/T	1.65E-04	-0.2925	0.0754	0.9011	0.0061	NA	NA	chicken_pox
rs12261219	chr10	55896485	C/T	1.65E-04	-7.5342	6.6028	0.8147	0.9997	NA	NA	chicken_pox
rs141857745	chr6	71653552	A/T	1.65E-04	-0.2604	0.0672	0.9775	0.0074	NA	NA	chicken_pox
rs34584834	chr10	12681685	C/T	1.65E-04	0.0607	0.0162	0.9928	0.1891	NA	NA	chicken_pox
rs17190769	chr6	31127037	C/T	1.65E-04	-0.1088	0.0286	0.9995	0.0469	NA	NA	chicken_pox
rs9664087	chr10	22589621	A/G	1.65E-04	0.6306	0.1808	0.6882	0.0027	NA	NA	chicken_pox
rs319448	chr18	55360148	A/G	1.65E-04	0.0485	0.0129	0.9963	0.3831	0.9937	0.3815	chicken_pox
rs12192933	chr6	32969390	A/C	1.65E-04	-0.0537	0.0143	0.9975	0.7315	NA	NA	chicken_pox
rs184501504	chr4	21098648	A/T	1.65E-04	0.6762	0.1903	0.504	0.0031	NA	NA	chicken_pox
rs11764556	chr7	105632354	A/C	1.65E-04	0.0772	0.0204	0.9787	0.8986	NA	NA	chicken_pox
rs7857530	chr9	102747941	A/G	1.65E-04	-0.0476	0.0126	0.9898	0.4325	NA	NA	chicken_pox
rs2893401	chr7	31185096	C/T	1.65E-04	0.0483	0.0128	0.9756	0.4212	NA	NA	chicken_pox
rs74160645	chr10	123378758	C/T	1.65E-04	-0.7102	0.1773	0.9419	9.00E-04	NA	NA	chicken_pox
rs117732869	chr13	23065576	A/G	1.65E-04	-1.0904	0.2702	0.9498	4.00E-04	NA	NA	chicken_pox
rs116566495	chr10	123377503	A/G	1.65E-04	-0.7104	0.1774	0.9418	9.00E-04	NA	NA	chicken_pox
rs6762756	chr3	36031127	A/C	1.65E-04	-0.0507	0.0135	0.9721	0.6687	NA	NA	chicken_pox
rs138815283	chr13	111152334	A/G	1.65E-04	0.2502	0.0649	0.7787	0.9897	NA	NA	chicken_pox
rs7029020	chr9	102751029	A/G	1.66E-04	0.0475	0.0126	0.9899	0.5675	NA	NA	chicken_pox
rs149692335	chr6	124235491	A/G	1.66E-04	-0.1677	0.0437	0.9858	0.0189	NA	NA	chicken_pox
rs58009385	chr10	123376901	A/G	1.66E-04	-0.7104	0.1774	0.942	9.00E-04	NA	NA	chicken_pox
rs4503155	chr9	102748876	A/T	1.66E-04	0.0475	0.0126	0.9898	0.5675	NA	NA	chicken_pox
rs1852864	chr9	102750341	A/G	1.66E-04	0.0475	0.0126	0.9899	0.5675	NA	NA	chicken_pox
rs5913022	chrX	78946139	C/T	1.66E-04	0.6593	0.1656	0.9762	0.9992	NA	NA	chicken_pox
rs74938950	chr20	12262470	C/T	1.66E-04	0.2079	0.0566	0.9054	0.0153	NA	NA	chicken_pox
rs189589584	chr10	36642300	A/T	1.66E-04	-1.0135	0.2557	0.5159	9.00E-04	NA	NA	chicken_pox
rs17447138	chr2	201206970	A/G	1.66E-04	0.0696	0.0184	0.9993	0.873	NA	NA	chicken_pox
rs13389441	chr2	66222597	C/T	1.66E-04	-0.0634	0.0169	0.9974	0.8304	NA	NA	chicken_pox
rs2218095	chrX	79045637	A/G	1.66E-04	0.6536	0.1642	0.7114	0.9989	NA	NA	chicken_pox
rs139480768	chr6	31347378	D/I	1.66E-04	-0.0488	0.013	0.9409	0.4324	NA	NA	chicken_pox
rs12261212	chr10	55896459	C/T	1.66E-04	-7.5178	6.6208	0.8155	0.9997	NA	NA	chicken_pox
rs191298157	chr8	64338899	A/G	1.66E-04	-0.861	0.2494	0.5849	0.9984	NA	NA	chicken_pox
rs56959214	chr2	51122963	C/T	1.66E-04	0.1118	0.0301	0.9657	0.0502	NA	NA	chicken_pox
rs191412222	chr6	71710665	A/G	1.66E-04	-0.2689	0.0694	0.9693	0.0069	NA	NA	chicken_pox
rs11762775	chr7	155987652	C/T	1.66E-04	0.0608	0.0162	0.9597	0.1942	NA	NA	chicken_pox
rs2524100	chr6	31235769	C/T	1.66E-04	0.0715	0.0189	0.9894	0.8768	NA	NA	chicken_pox
rs76144196	chr12	114572632	A/G	1.66E-04	3.3241	0.7962	0.9351	0.9998	NA	NA	chicken_pox
rs7846794	chr9	102876181	C/T	1.66E-04	-0.0474	0.0126	0.9996	0.4329	NA	NA	chicken_pox
rs62179498	chr2	201132545	C/T	1.66E-04	-0.0683	0.018	0.9872	0.1345	NA	NA	chicken_pox
rs111348805	chr6	71617819	A/G	1.66E-04	-0.2577	0.0666	0.9611	0.0077	NA	NA	chicken_pox
rs7265652	chr20	8559178	A/G	1.66E-04	0.164	0.0429	0.8541	0.9761	NA	NA	chicken_pox
rs7002168	chr8	120541754	A/G	1.67E-04	0.0473	0.0126	0.9937	0.5639	NA	NA	chicken_pox
rs141149823	chr3	60880363	C/T	1.67E-04	-1.2339	0.2956	0.5102	0.0107	NA	NA	chicken_pox
rs1470010	chr2	201207876	A/G	1.67E-04	-0.0696	0.0184	0.9998	0.127	0.9986	0.1265	chicken_pox
rs182648469	chr11	102845185	A/G	1.67E-04	0.4888	0.1247	0.5861	0.9964	NA	NA	chicken_pox
rs4655415	chr1	213437200	A/G	1.67E-04	-0.106	0.0279	0.9996	0.0512	0.9997	0.051	chicken_pox
rs182180415	chr2	112720181	C/T	1.67E-04	-0.5838	0.1466	0.9596	0.0013	NA	NA	chicken_pox
rs61832513	chr1	213483432	A/C	1.67E-04	0.1077	0.0283	0.977	0.9498	NA	NA	chicken_pox
rs188435027	chr1	158787251	A/T	1.67E-04	0.3778	0.0975	0.5187	0.9934	NA	NA	chicken_pox
rs78757139	chr3	104446659	C/T	1.67E-04	1.4418	0.359	0.8574	0.9998	NA	NA	chicken_pox
rs183066171	chr3	63741100	G/T	1.67E-04	0.5502	0.1398	0.6402	0.9977	NA	NA	chicken_pox
rs985553	chr6	115875526	C/T	1.67E-04	-0.0473	0.0126	0.9962	0.5545	0.9857	0.5498	chicken_pox
rs2144247	chr6	170694608	A/T	1.67E-04	-0.0814	0.0218	0.9878	0.9049	NA	NA	chicken_pox
rs6568999	chr6	118409339	A/G	1.67E-04	0.0476	0.0126	0.9939	0.5846	NA	NA	chicken_pox
rs2524135	chr6	31268930	A/G	1.67E-04	0.0707	0.0187	0.9924	0.8754	NA	NA	chicken_pox
rs1779817	chr1	182179017	C/T	1.68E-04	0.0538	0.0143	0.9132	0.3021	NA	NA	chicken_pox
rs188176660	chr3	63740323	A/T	1.68E-04	-0.5502	0.1398	0.64	0.0023	NA	NA	chicken_pox
rs2524145	chr6	31268747	A/C	1.68E-04	-0.0707	0.0187	0.9924	0.1246	NA	NA	chicken_pox
rs2971618	chr2	220918836	A/G	1.68E-04	0.0493	0.0131	0.961	0.3819	NA	NA	chicken_pox
6:31402666:TAC_T	chr6	31402666	D/I	1.68E-04	0.0543	0.0144	0.9799	0.747	NA	NA	chicken_pox
rs11153720	chr6	118419999	C/T	1.68E-04	0.0477	0.0127	0.9868	0.5846	NA	NA	chicken_pox
rs9829597	chr3	4944704	A/C	1.68E-04	0.0475	0.0126	0.9802	0.5505	NA	NA	chicken_pox
rs6835698	chr4	18440600	C/T	1.68E-04	0.2502	0.0685	0.9992	0.0106	0.9996	0.0099	chicken_pox
rs1368889	chr2	27093844	A/C	1.68E-04	0.0485	0.0129	0.9798	0.3922	NA	NA	chicken_pox
rs6961970	chr7	113901132	A/C	1.68E-04	0.0568	0.015	0.9831	0.7829	NA	NA	chicken_pox
rs1852865	chr9	102750138	C/T	1.68E-04	0.0475	0.0126	0.9901	0.5674	NA	NA	chicken_pox
rs142912949	chr6	115710077	D/I	1.68E-04	0.0473	0.0126	0.9903	0.4567	NA	NA	chicken_pox
rs12758611	chr1	59757828	A/G	1.68E-04	0.0721	0.0193	0.9913	0.1252	NA	NA	chicken_pox
rs112859455	chr6	30750626	A/G	1.68E-04	-0.0878	0.0232	0.8843	0.085	NA	NA	chicken_pox
rs149297163	chr3	87077069	C/T	1.68E-04	-0.331	0.0855	0.5934	0.0082	NA	NA	chicken_pox
rs1446070	chr8	120550159	C/T	1.68E-04	0.0472	0.0125	0.9991	0.5645	NA	NA	chicken_pox
rs184934439	chr6	99974641	C/T	1.68E-04	-0.6105	0.1716	0.5119	0.9962	NA	NA	chicken_pox
rs1406744	chr2	66249742	C/T	1.68E-04	-0.0509	0.0136	0.9826	0.6805	NA	NA	chicken_pox
rs1898809	chrX	79053002	C/T	1.68E-04	0.6532	0.1643	0.6877	0.9988	NA	NA	chicken_pox
rs10807855	chr7	31186936	A/G	1.68E-04	-0.0482	0.0128	0.9765	0.5793	NA	NA	chicken_pox
rs147432134	chr6	124235197	A/G	1.69E-04	0.1676	0.0438	0.9851	0.9811	NA	NA	chicken_pox
rs181420247	chr2	112679291	A/G	1.69E-04	-0.5855	0.1471	0.9469	0.0013	NA	NA	chicken_pox
rs143689051	chr7	31193121	A/G	1.69E-04	0.0483	0.0128	0.9783	0.4148	NA	NA	chicken_pox
rs11130179	chr3	4945435	C/T	1.69E-04	-0.0475	0.0126	0.9818	0.4493	NA	NA	chicken_pox
rs2188816	chr7	109945667	A/G	1.69E-04	-0.1429	0.0386	0.9682	0.9699	NA	NA	chicken_pox
rs9488637	chr6	115674971	A/T	1.69E-04	-0.0472	0.0126	0.9998	0.5583	NA	NA	chicken_pox
rs112186697	chr1	238459721	A/C	1.69E-04	0.7569	0.1892	0.8605	0.9991	NA	NA	chicken_pox
rs10881785	chr10	92101337	A/C	1.69E-04	-0.0479	0.0127	0.9983	0.5979	NA	NA	chicken_pox
rs4429540	chr20	61087042	C/T	1.69E-04	0.0696	0.0185	0.5246	0.324	NA	NA	chicken_pox
rs28678467	chr15	93974058	G/T	1.69E-04	0.0475	0.0126	0.988	0.4383	NA	NA	chicken_pox
rs188360254	chr11	81234118	A/G	1.69E-04	0.1353	0.0356	0.5125	0.9416	NA	NA	chicken_pox
rs35851275	chr19	39413710	D/I	1.69E-04	-0.0499	0.0133	0.9201	0.6015	NA	NA	chicken_pox
rs7830040	chr8	82916953	C/T	1.69E-04	-0.0468	0.0124	0.9999	0.4727	0.9998	0.4736	chicken_pox
rs184829348	chr6	71718826	A/G	1.69E-04	0.2575	0.0666	0.9796	0.9924	NA	NA	chicken_pox
rs202060677	chr18	66944111	D/I	1.69E-04	0.0784	0.0207	0.7147	0.8573	NA	NA	chicken_pox
rs61832528	chr1	213483545	C/G	1.69E-04	0.1075	0.0283	0.9772	0.9497	NA	NA	chicken_pox
rs73669307	chr9	130718497	C/T	1.69E-04	0.0757	0.02	0.9033	0.8834	NA	NA	chicken_pox
rs181717429	chr6	71650757	C/G	1.69E-04	-0.258	0.0667	0.986	0.0074	NA	NA	chicken_pox
rs10141740	chr14	93629357	C/T	1.69E-04	-0.0474	0.0126	0.9913	0.5632	NA	NA	chicken_pox
rs5017623	chr6	118409247	A/G	1.69E-04	0.0475	0.0126	0.9936	0.5845	NA	NA	chicken_pox
rs2128969	chr3	69432986	C/G	1.70E-04	0.0472	0.0126	0.9853	0.534	NA	NA	chicken_pox
rs180950031	chr13	63310805	C/T	1.70E-04	0.1966	0.0512	0.9279	0.9859	NA	NA	chicken_pox
rs651858	chr8	108992158	C/T	1.70E-04	-0.0491	0.0131	0.9998	0.6461	0.9997	0.6453	chicken_pox
rs111812159	chr1	238459450	A/C	1.70E-04	0.7565	0.1892	0.8612	0.9991	NA	NA	chicken_pox
rs4918359	chr10	110150344	C/T	1.70E-04	-0.0807	0.0213	0.9936	0.0909	NA	NA	chicken_pox
rs11315271	chr14	33556406	D/I	1.70E-04	0.0754	0.0199	0.8888	0.8783	NA	NA	chicken_pox
rs200122278	chr8	60675554	D/I	1.70E-04	0.0577	0.0153	0.6879	0.6003	NA	NA	chicken_pox
rs112345614	chr1	238459447	A/G	1.70E-04	-0.7564	0.1892	0.8612	9.00E-04	NA	NA	chicken_pox
rs79196858	chr10	110116148	A/G	1.70E-04	0.0756	0.02	0.987	0.8942	NA	NA	chicken_pox
rs9644836	chr9	6816528	A/G	1.70E-04	-0.0506	0.0135	0.9336	0.6397	NA	NA	chicken_pox
rs111880130	chr4	168765906	G/T	1.70E-04	0.0586	0.0155	0.9869	0.8011	NA	NA	chicken_pox
rs4826130	chrX	79053530	C/T	1.70E-04	0.6528	0.1643	0.6859	0.9988	NA	NA	chicken_pox
rs62206703	chr21	21874771	A/G	1.70E-04	0.0657	0.0174	0.9662	0.8481	NA	NA	chicken_pox
rs2682231	chr3	123603155	A/G	1.70E-04	0.0854	0.0226	0.6477	0.8708	NA	NA	chicken_pox
rs192396815	chr6	71624930	C/T	1.70E-04	0.2667	0.069	0.9718	0.993	NA	NA	chicken_pox
rs2523138	chr7	97338452	A/G	1.70E-04	-0.0488	0.013	0.9564	0.3877	NA	NA	chicken_pox
rs701892	chr10	90108719	C/T	1.70E-04	-0.0493	0.0131	0.998	0.3409	0.9988	0.3414	chicken_pox
rs9258697	chr6	29824610	A/C	1.70E-04	0.0506	0.0135	0.859	0.5422	NA	NA	chicken_pox
rs183547918	chr2	112666646	C/T	1.70E-04	-0.5898	0.1483	0.9375	0.0013	NA	NA	chicken_pox
rs74576388	chr1	238459737	A/G	1.71E-04	-0.7567	0.1893	0.859	9.00E-04	NA	NA	chicken_pox
rs187285184	chr2	112710566	A/G	1.71E-04	0.5741	0.1445	0.9639	0.9987	NA	NA	chicken_pox
rs139282539	chr1	213278697	D/I	1.71E-04	0.1025	0.027	0.9603	0.9439	NA	NA	chicken_pox
rs2516440	chr6	31440497	A/G	1.71E-04	-0.0501	0.0134	1	0.6479	0.9995	0.6512	chicken_pox
rs1187248	chr18	35302246	C/T	1.71E-04	-0.0473	0.0126	0.988	0.4543	NA	NA	chicken_pox
rs147282714	chr3	150308258	C/T	1.71E-04	-1.241	0.3106	0.5267	5.00E-04	NA	NA	chicken_pox
rs1374098	chr8	120550395	A/G	1.71E-04	-0.0472	0.0125	0.9932	0.4395	NA	NA	chicken_pox
rs35041270	chr2	27095658	D/I	1.71E-04	0.0499	0.0133	0.9397	0.3755	NA	NA	chicken_pox
rs2128971	chr3	69432807	A/C	1.71E-04	-0.0473	0.0126	0.9829	0.4658	NA	NA	chicken_pox
rs34503819	chr5	35104508	D/I	1.71E-04	-0.2428	0.0665	0.9851	0.9888	NA	NA	chicken_pox
rs200524069	chr20	14064723	D/I	1.71E-04	0.3283	0.0903	0.6137	0.0096	NA	NA	chicken_pox
rs143174822	chr19	23924454	G/T	1.71E-04	0.1072	0.0282	0.9143	0.9476	NA	NA	chicken_pox
rs3818091	chr6	144259758	A/G	1.71E-04	0.056	0.015	0.9887	0.2336	NA	NA	chicken_pox
rs942163	chr9	102820002	C/T	1.71E-04	-0.0472	0.0126	0.9968	0.5384	NA	NA	chicken_pox
rs138631357	chr2	107732410	A/G	1.71E-04	0.4753	0.1214	0.5172	0.9965	NA	NA	chicken_pox
rs7042194	chr9	102821369	A/G	1.71E-04	-0.0472	0.0126	0.9968	0.5384	NA	NA	chicken_pox
rs28539879	chr1	59843855	A/C	1.71E-04	0.0787	0.0211	0.9768	0.1037	NA	NA	chicken_pox
rs72920303	chr2	201214285	C/T	1.71E-04	-0.0699	0.0185	0.993	0.1258	NA	NA	chicken_pox
rs9391846	chr6	31319281	A/G	1.71E-04	-0.0851	0.0225	0.9756	0.08	0.9896	0.0754	chicken_pox
rs4507624	chr6	115750115	G/T	1.72E-04	0.0472	0.0126	0.9895	0.4528	NA	NA	chicken_pox
rs35418523	chr2	146008395	D/I	1.72E-04	-0.057	0.0152	0.9526	0.7658	NA	NA	chicken_pox
rs4612201	chr6	115749659	A/C	1.72E-04	0.0472	0.0126	0.99	0.4528	NA	NA	chicken_pox
rs2112833	chr19	56296582	A/T	1.72E-04	0.0924	0.0248	0.9807	0.0728	NA	NA	chicken_pox
rs11849090	chr14	55500657	C/G	1.72E-04	-0.0486	0.013	0.995	0.6284	NA	NA	chicken_pox
rs75200286	chr1	238459923	A/C	1.72E-04	-0.7567	0.1894	0.8571	9.00E-04	NA	NA	chicken_pox
rs9266033	chr6	31317917	C/T	1.72E-04	0.0674	0.0178	0.9948	0.8604	NA	NA	chicken_pox
rs685717	chr1	193821173	A/T	1.72E-04	1.7149	0.5757	0.5721	9.00E-04	NA	NA	chicken_pox
rs61262907	chr6	81220804	C/T	1.72E-04	-1.1796	0.2892	0.7904	4.00E-04	NA	NA	chicken_pox
rs4432322	chr18	22689878	C/T	1.72E-04	-0.0501	0.0133	0.9513	0.3467	NA	NA	chicken_pox
rs147878608	chr2	21027670	D/I	1.72E-04	0.3982	0.103	0.5383	0.9946	NA	NA	chicken_pox
rs9266040	chr6	31318476	A/G	1.72E-04	0.071	0.0188	0.9763	0.8736	NA	NA	chicken_pox
rs12250179	chr10	55895770	C/T	1.72E-04	7.4904	6.8017	0.8211	3.00E-04	NA	NA	chicken_pox
rs410653	chr5	39115267	A/G	1.72E-04	0.0636	0.0169	0.6627	0.7177	NA	NA	chicken_pox
rs113882347	chr2	152635284	A/G	1.73E-04	1.2865	0.4055	0.5443	0.001	NA	NA	chicken_pox
rs112709691	chr1	238459132	C/T	1.73E-04	-0.7558	0.1893	0.8599	9.00E-04	NA	NA	chicken_pox
rs10102546	chr8	120556574	C/T	1.73E-04	-0.0473	0.0126	0.9859	0.4399	NA	NA	chicken_pox
rs7038579	chr9	102811462	A/C	1.73E-04	0.0473	0.0126	0.9965	0.568	NA	NA	chicken_pox
rs111611884	chr6	31116860	C/T	1.73E-04	-0.0849	0.0224	0.9937	0.0816	NA	NA	chicken_pox
rs200602998	chr6	31354351	D/I	1.73E-04	0.1145	0.0301	0.9996	0.9591	NA	NA	chicken_pox
rs189242622	chr6	71693531	A/G	1.73E-04	-0.2569	0.0665	0.9756	0.0076	NA	NA	chicken_pox
rs1218362	chr10	14319345	G/T	1.73E-04	-0.1664	0.0435	0.976	0.0187	NA	NA	chicken_pox
rs201313214	chr5	35104510	D/I	1.73E-04	-0.2427	0.0666	0.9849	0.9888	NA	NA	chicken_pox
rs145437066	chr20	6144658	C/T	1.73E-04	-4.9859	2.2491	0.6056	0.9996	NA	NA	chicken_pox
rs2109979	chr7	31184809	A/C	1.73E-04	0.0482	0.0128	0.973	0.422	NA	NA	chicken_pox
rs3906272	chr6	31262924	C/T	1.73E-04	0.0659	0.0176	0.9841	0.1609	0.9998	0.16	chicken_pox
rs145219072	chr6	71703770	C/T	1.73E-04	-0.2569	0.0666	0.9803	0.0075	NA	NA	chicken_pox
rs115225027	chr5	98401761	C/T	1.73E-04	-0.2312	0.0633	0.8867	0.987	NA	NA	chicken_pox
rs149863403	chr2	242214896	D/I	1.73E-04	-0.0665	0.0178	0.9893	0.8494	NA	NA	chicken_pox
rs150112040	chr5	35108804	A/C	1.73E-04	-0.2707	0.0743	0.8865	0.99	NA	NA	chicken_pox
rs74360695	chr9	28193748	C/T	1.73E-04	-0.4021	0.1122	0.8146	0.9946	NA	NA	chicken_pox
rs188414684	chr7	5782338	G/T	1.74E-04	-0.3602	0.0995	0.6537	0.9911	NA	NA	chicken_pox
rs75129806	chr16	78540927	C/T	1.74E-04	1.5791	0.547	0.8945	7.00E-04	NA	NA	chicken_pox
rs11003875	chr10	55593211	G/T	1.74E-04	-1.0423	0.3136	0.695	0.9989	NA	NA	chicken_pox
rs78867705	chr1	238458755	C/T	1.74E-04	-0.7555	0.1893	0.8588	9.00E-04	NA	NA	chicken_pox
rs111280478	chr4	164878819	C/T	1.74E-04	-0.2195	0.0598	0.7874	0.9844	NA	NA	chicken_pox
rs9263699	chr6	31093699	A/G	1.74E-04	-0.0578	0.0155	0.9981	0.7812	0.999	0.7841	chicken_pox
rs56059407	chr5	35102198	A/G	1.74E-04	-0.242	0.0664	0.9904	0.9888	NA	NA	chicken_pox
rs72707327	chr4	168766026	C/T	1.74E-04	0.0585	0.0155	0.9869	0.8011	NA	NA	chicken_pox
rs138966861	chr19	23924474	A/G	1.74E-04	0.107	0.0282	0.9138	0.9475	NA	NA	chicken_pox
rs4871324	chr8	120543359	A/G	1.74E-04	-0.0472	0.0126	0.9921	0.4365	NA	NA	chicken_pox
rs181822140	chr2	107608504	A/G	1.74E-04	-0.2871	0.0792	0.9095	0.9916	NA	NA	chicken_pox
rs115573121	chr12	114471817	A/G	1.74E-04	-1.4477	0.3537	0.7442	3.00E-04	NA	NA	chicken_pox
rs2523659	chr6	31440309	G/T	1.74E-04	-0.05	0.0134	0.9999	0.6478	NA	NA	chicken_pox
rs78861723	chr1	59847343	A/G	1.74E-04	0.0788	0.0212	0.9069	0.1116	NA	NA	chicken_pox
rs2159834	chr7	31185053	G/T	1.74E-04	-0.0481	0.0128	0.9744	0.5788	NA	NA	chicken_pox
rs182736884	chr6	71702577	A/C	1.75E-04	0.2568	0.0666	0.9793	0.9924	NA	NA	chicken_pox
rs35209128	chr6	31094632	D/I	1.75E-04	0.0578	0.0155	0.9985	0.2182	NA	NA	chicken_pox
rs113521279	chr18	31843222	D/I	1.75E-04	-0.0669	0.0177	0.9745	0.1452	NA	NA	chicken_pox
rs12926569	chr16	10241414	A/G	1.75E-04	-0.0775	0.0208	0.9964	0.8942	NA	NA	chicken_pox
rs187932210	chr2	112663911	A/G	1.75E-04	-0.5895	0.1485	0.9265	0.0013	NA	NA	chicken_pox
rs112250904	chr4	164878812	A/C	1.75E-04	0.2194	0.0598	0.7874	0.0156	NA	NA	chicken_pox
rs2946548	chr4	127039929	C/T	1.75E-04	0.1209	0.0318	0.9917	0.9628	NA	NA	chicken_pox
rs73623596	chr11	104513341	C/T	1.75E-04	-1.4652	0.3639	0.766	2.00E-04	NA	NA	chicken_pox
rs7838891	chr8	120548044	A/C	1.75E-04	0.047	0.0125	0.9999	0.5646	NA	NA	chicken_pox
rs10224288	chr7	88752591	A/G	1.75E-04	0.0487	0.013	0.9991	0.6442	NA	NA	chicken_pox
rs2957643	chr16	62236131	C/T	1.75E-04	-0.0758	0.0203	0.9656	0.886	NA	NA	chicken_pox
rs199553970	chr7	149274654	D/I	1.75E-04	-0.3301	0.0912	0.8943	0.9931	NA	NA	chicken_pox
rs9264913	chr6	31272686	C/T	1.75E-04	0.0749	0.0198	0.9443	0.885	NA	NA	chicken_pox
rs5913100	chrX	79057441	C/T	1.75E-04	0.6518	0.1644	0.6726	0.9988	NA	NA	chicken_pox
rs114707375	chr6	71680267	C/T	1.75E-04	0.2531	0.0657	0.9783	0.9923	NA	NA	chicken_pox
rs144592767	chr22	19522367	A/C	1.75E-04	0.0746	0.0198	0.9219	0.8822	NA	NA	chicken_pox
rs11782176	chr8	120548677	A/G	1.75E-04	-0.047	0.0125	0.9999	0.4354	0.9977	0.4375	chicken_pox
rs113080502	chr4	164878809	G/T	1.76E-04	0.2193	0.0597	0.7874	0.0156	NA	NA	chicken_pox
rs1917002	chr7	31186702	A/G	1.76E-04	-0.0481	0.0128	0.9734	0.5774	NA	NA	chicken_pox
rs10144632	chr14	55242336	A/G	1.76E-04	0.0552	0.0148	0.9713	0.247	0.9995	0.2526	chicken_pox
rs17127934	chr14	55242245	G/T	1.76E-04	-0.0552	0.0148	0.9713	0.7531	NA	NA	chicken_pox
rs185288318	chr7	19923050	A/G	1.76E-04	0.3011	0.0779	0.7208	0.9927	NA	NA	chicken_pox
rs35786859	chr1	59765783	A/T	1.76E-04	-0.0801	0.0215	0.996	0.9019	0.9987	0.9019	chicken_pox
rs3909110	chr6	31096182	C/T	1.76E-04	-0.0578	0.0155	0.9992	0.7815	NA	NA	chicken_pox
rs117327682	chr6	170613247	A/G	1.76E-04	0.1461	0.0396	0.9379	0.0301	NA	NA	chicken_pox
6:31094313:CA_C	chr6	31094313	D/I	1.76E-04	-0.0578	0.0155	0.9998	0.7816	NA	NA	chicken_pox
rs71529140	chr8	65452012	A/G	1.76E-04	-0.0688	0.0183	0.6453	0.2233	NA	NA	chicken_pox
rs143082602	chr15	38364773	C/T	1.76E-04	0.3715	0.0956	0.7461	0.9955	NA	NA	chicken_pox
rs117904238	chr6	32135090	A/G	1.76E-04	-0.2789	0.0769	0.9969	0.9917	NA	NA	chicken_pox
rs2523151	chr7	97332775	A/G	1.76E-04	-0.0489	0.013	0.9518	0.3852	0.2753	0.4233	chicken_pox
rs35003683	chr3	36030912	A/G	1.76E-04	0.0509	0.0136	0.9516	0.3373	NA	NA	chicken_pox
rs2259384	chr6	31420238	C/G	1.76E-04	0.0473	0.0126	0.9808	0.5511	NA	NA	chicken_pox
rs9263703	chr6	31094482	G/T	1.76E-04	-0.0578	0.0155	0.9994	0.7817	NA	NA	chicken_pox
rs114615123	chr6	31352564	C/T	1.76E-04	-0.1144	0.0301	0.9996	0.0409	NA	NA	chicken_pox
rs13383613	chr2	220978325	C/T	1.76E-04	-0.0479	0.0128	0.9987	0.5999	0.9996	0.6006	chicken_pox
rs6466192	chr7	107457378	C/T	1.76E-04	-0.0604	0.016	0.9914	0.1815	NA	NA	chicken_pox
rs9264650	chr6	31238708	A/G	1.76E-04	0.0809	0.0214	0.8986	0.8971	0.9689	0.8983	chicken_pox
rs143407573	chr6	71712888	C/G	1.76E-04	0.2566	0.0666	0.9806	0.9924	NA	NA	chicken_pox
rs9263701	chr6	31094154	G/T	1.76E-04	0.0577	0.0155	0.9998	0.2184	NA	NA	chicken_pox
rs3127142	chrX	79062023	A/G	1.77E-04	0.6515	0.1644	0.6633	0.9988	NA	NA	chicken_pox
rs75394674	chr1	238458263	A/G	1.77E-04	-0.7548	0.1893	0.8575	9.00E-04	NA	NA	chicken_pox
rs55680237	chr22	24879563	C/T	1.77E-04	-0.2379	0.0619	0.939	0.009	NA	NA	chicken_pox
rs1480601	chr10	45197861	A/C	1.77E-04	0.1872	0.051	0.8738	0.0196	NA	NA	chicken_pox
rs4443529	chr6	115750117	A/T	1.77E-04	-0.0471	0.0126	0.9888	0.547	NA	NA	chicken_pox
rs58515775	chr2	201201045	A/C	1.77E-04	-0.0693	0.0184	0.9995	0.1271	NA	NA	chicken_pox
rs3815087	chr6	31093587	A/G	1.77E-04	-0.0577	0.0155	0.9998	0.7815	0.9997	0.781	chicken_pox
rs13288700	chr9	134458473	C/T	1.77E-04	-0.1031	0.0272	0.9983	0.0522	0.9925	0.0497	chicken_pox
rs76410291	chr2	180208719	A/G	1.77E-04	0.1286	0.0348	0.7707	0.0467	NA	NA	chicken_pox
rs12149604	chr16	10302071	G/T	1.77E-04	0.0561	0.015	0.9684	0.2389	NA	NA	chicken_pox
rs200549347	chr12	50791618	D/I	1.77E-04	0.0969	0.0256	0.6008	0.8943	NA	NA	chicken_pox
rs146575760	chr6	71682462	A/G	1.78E-04	-0.2537	0.0659	0.9804	0.0077	NA	NA	chicken_pox
rs150385828	chr1	238458188	D/I	1.78E-04	0.7546	0.1893	0.857	0.9991	NA	NA	chicken_pox
rs11987056	chr8	120542647	A/G	1.78E-04	-0.0471	0.0126	0.9937	0.4354	NA	NA	chicken_pox
rs9265917	chr6	31313994	A/C	1.78E-04	0.071	0.0188	0.978	0.8749	NA	NA	chicken_pox
rs9263716	chr6	31095816	A/T	1.78E-04	0.0577	0.0155	0.9998	0.2184	NA	NA	chicken_pox
rs1202181	chr7	87216150	A/G	1.78E-04	-0.0494	0.0131	0.997	0.3363	0.9996	0.338	chicken_pox
rs1859244	chr6	31268106	A/G	1.78E-04	-0.0706	0.0187	0.9887	0.1242	NA	NA	chicken_pox
rs75420746	chr5	52550253	C/T	1.78E-04	5.5141	3.638	0.8002	3.00E-04	NA	NA	chicken_pox
rs3835865	chr2	201201653	D/I	1.78E-04	0.0693	0.0184	0.9989	0.8729	NA	NA	chicken_pox
rs76221599	chr7	106438161	A/G	1.78E-04	-0.2017	0.0549	0.6158	0.9752	NA	NA	chicken_pox
rs9265860	chr6	31312664	A/G	1.78E-04	0.0727	0.0193	0.8826	0.8681	NA	NA	chicken_pox
rs2514845	chr8	108993644	G/T	1.78E-04	0.049	0.0131	0.998	0.3539	NA	NA	chicken_pox
rs2499470	chr6	51821090	A/G	1.78E-04	0.7406	0.1858	0.7531	0.999	NA	NA	chicken_pox
rs113505705	chrX	4679447	A/G	1.78E-04	-0.1431	0.0391	0.7098	0.9736	NA	NA	chicken_pox
rs4590261	chr6	31192963	C/T	1.78E-04	0.0485	0.0129	0.9997	0.6317	NA	NA	chicken_pox
rs182426192	chr6	71714134	C/G	1.78E-04	-0.2564	0.0666	0.9806	0.0076	NA	NA	chicken_pox
rs4455663	chr6	31193164	C/T	1.78E-04	0.0485	0.0129	0.9997	0.6317	NA	NA	chicken_pox
rs9263715	chr6	31095801	A/G	1.78E-04	-0.0577	0.0155	1	0.7816	0.9971	0.7853	chicken_pox
rs115266082	chr2	50976727	C/G	1.78E-04	0.1108	0.0299	0.9853	0.0494	NA	NA	chicken_pox
rs75053036	chr1	238458153	C/T	1.78E-04	0.7544	0.1893	0.8565	0.9991	NA	NA	chicken_pox
rs5002090	chr13	23064211	C/T	1.79E-04	-0.0577	0.0153	0.999	0.2024	0.9998	0.2012	chicken_pox
rs1202176	chr7	87208987	A/G	1.79E-04	-0.0493	0.0131	0.9985	0.3364	NA	NA	chicken_pox
rs7799731	chr7	107457714	C/G	1.79E-04	0.0635	0.0169	0.9874	0.8399	NA	NA	chicken_pox
rs12918712	chr16	10301252	A/G	1.79E-04	-0.0562	0.0151	0.9795	0.7661	NA	NA	chicken_pox
rs61902094	chr11	76752472	C/T	1.79E-04	-0.0641	0.017	0.9642	0.1633	NA	NA	chicken_pox
rs74558876	chr3	180757108	A/G	1.79E-04	0.1947	0.053	0.7232	0.0219	NA	NA	chicken_pox
rs9266029	chr6	31317797	C/G	1.79E-04	0.0674	0.0179	0.993	0.8608	NA	NA	chicken_pox
rs61945827	chr13	34514831	C/T	1.79E-04	-0.201	0.0526	0.751	0.0167	NA	NA	chicken_pox
rs4743382	chr9	102817841	C/T	1.79E-04	0.047	0.0126	0.9966	0.4617	NA	NA	chicken_pox
rs1484493	chr2	66273454	C/T	1.79E-04	-0.0505	0.0135	0.9934	0.6813	NA	NA	chicken_pox
rs1922022	chr2	228030362	C/T	1.80E-04	0.0512	0.0137	0.9979	0.299	0.9998	0.2993	chicken_pox
rs62231885	chr22	24888192	A/G	1.80E-04	0.241	0.0627	0.9272	0.9911	NA	NA	chicken_pox
rs9859203	chr3	4946414	A/C	1.80E-04	-0.0469	0.0125	0.9985	0.4475	NA	NA	chicken_pox
rs12257647	chr10	55895566	A/G	1.80E-04	7.2827	6.6219	0.8219	3.00E-04	NA	NA	chicken_pox
rs17531568	chr2	201204862	A/G	1.80E-04	0.0693	0.0184	0.9947	0.8726	NA	NA	chicken_pox
rs2524081	chr6	31242083	C/G	1.80E-04	0.0729	0.0193	0.9854	0.8844	NA	NA	chicken_pox
rs72734543	chr5	35113857	A/G	1.80E-04	-0.2493	0.0686	0.9567	0.9891	NA	NA	chicken_pox
rs1202177	chr7	87207914	C/T	1.80E-04	0.0493	0.0131	0.9986	0.6636	NA	NA	chicken_pox
rs7874449	chr9	102752182	A/G	1.80E-04	-0.0472	0.0126	0.9895	0.5389	NA	NA	chicken_pox
rs192698535	chr7	14193735	A/G	1.80E-04	-1.8109	0.6165	0.7209	0.9994	NA	NA	chicken_pox
rs1369845	chr2	201202061	C/G	1.80E-04	-0.0692	0.0184	0.9989	0.1271	NA	NA	chicken_pox
rs191603342	chr6	71613256	A/G	1.80E-04	0.2578	0.0669	0.9768	0.9925	NA	NA	chicken_pox
rs182251031	chr6	71613292	A/G	1.80E-04	-0.2577	0.0669	0.9774	0.0075	NA	NA	chicken_pox
rs188968483	chr13	67554441	C/T	1.80E-04	0.3602	0.1004	0.938	0.005	NA	NA	chicken_pox
rs45503592	chr19	10132318	C/T	1.80E-04	0.2013	0.0527	0.8867	0.9868	NA	NA	chicken_pox
rs62179514	chr2	201197669	A/G	1.80E-04	0.0692	0.0184	0.9996	0.8729	NA	NA	chicken_pox
rs148737016	chr13	99625801	A/G	1.80E-04	-0.3266	0.0844	0.7769	0.0057	NA	NA	chicken_pox
rs7870585	chr9	102779098	A/G	1.80E-04	-0.047	0.0126	0.996	0.5384	NA	NA	chicken_pox
rs6931464	chr6	31095007	A/G	1.80E-04	0.0577	0.0155	0.9994	0.2184	NA	NA	chicken_pox
rs150835169	chr1	238457796	C/T	1.80E-04	-0.7539	0.1894	0.8551	9.00E-04	NA	NA	chicken_pox
rs148223971	chr6	71642609	A/G	1.80E-04	-0.2564	0.0666	0.9863	0.0075	NA	NA	chicken_pox
rs62179513	chr2	201197543	G/T	1.81E-04	-0.0692	0.0184	0.9995	0.1271	NA	NA	chicken_pox
rs75634294	chr12	83507536	A/T	1.81E-04	-0.1671	0.044	0.6716	0.0287	NA	NA	chicken_pox
rs977793	chr6	118473766	C/G	1.81E-04	-0.047	0.0126	0.9984	0.4306	NA	NA	chicken_pox
rs143811615	chr3	48120080	A/G	1.81E-04	-0.2193	0.0574	0.7511	0.0136	NA	NA	chicken_pox
rs188347443	chr11	63746115	C/G	1.81E-04	-0.4058	0.1139	0.8673	0.9954	NA	NA	chicken_pox
rs10819714	chr9	102751188	C/T	1.81E-04	0.0471	0.0126	0.9901	0.4612	NA	NA	chicken_pox
rs117382802	chr11	63746086	C/G	1.81E-04	-0.4058	0.1139	0.8673	0.9954	NA	NA	chicken_pox
rs73008106	chr2	242422446	C/T	1.81E-04	0.0687	0.0185	0.9541	0.1442	NA	NA	chicken_pox
rs1634760	chr6	31275852	C/T	1.81E-04	-0.0713	0.0189	0.9734	0.1237	NA	NA	chicken_pox
rs1989829	chr7	87205707	C/T	1.81E-04	-0.0493	0.0131	0.999	0.3365	NA	NA	chicken_pox
rs2838870	chr21	46722973	C/T	1.81E-04	0.0552	0.0148	0.9828	0.2417	0.9993	0.2423	chicken_pox
rs10509547	chr10	90212250	A/C	1.81E-04	-0.0537	0.0143	0.9989	0.2514	NA	NA	chicken_pox
rs1202182	chr7	87215304	A/G	1.81E-04	-0.0493	0.0131	0.9972	0.3363	0.9997	0.3378	chicken_pox
rs56396877	chr7	109937548	C/T	1.82E-04	-0.1224	0.0332	0.9942	0.9603	NA	NA	chicken_pox
rs13244485	chr7	155982691	A/T	1.82E-04	0.0604	0.0162	0.9559	0.1958	NA	NA	chicken_pox
rs1342147	chr9	102844842	A/C	1.82E-04	-0.0471	0.0126	0.9946	0.5385	NA	NA	chicken_pox
rs891704	chr2	201204357	A/G	1.82E-04	0.0692	0.0184	0.9986	0.8729	NA	NA	chicken_pox
rs117994116	chr19	24070189	A/C	1.82E-04	0.1016	0.0269	0.9992	0.9472	NA	NA	chicken_pox
rs2735037	chr6	29756660	C/G	1.82E-04	0.0956	0.0253	0.9437	0.9353	NA	NA	chicken_pox
rs75301857	chr1	59836022	G/T	1.82E-04	-0.0803	0.0216	0.963	0.8997	NA	NA	chicken_pox
rs10268458	chr7	88751897	C/T	1.82E-04	-0.0486	0.013	0.9997	0.3554	0.998	0.3551	chicken_pox
rs4246813	chr5	167606012	C/T	1.82E-04	0.059	0.0158	0.9936	0.1999	NA	NA	chicken_pox
rs77887719	chr11	76754578	C/T	1.82E-04	-0.064	0.017	0.9626	0.1634	NA	NA	chicken_pox
rs12455238	chr18	31845503	A/G	1.82E-04	0.0725	0.0193	0.9794	0.8812	NA	NA	chicken_pox
rs9651344	chr10	55901644	A/G	1.82E-04	-5.7931	3.8538	0.7474	0.9997	NA	NA	chicken_pox
rs73196532	chr7	109957013	A/G	1.83E-04	-0.1421	0.0386	0.966	0.9699	NA	NA	chicken_pox
rs1989830	chr7	87205663	A/G	1.83E-04	0.0493	0.0131	0.999	0.6635	0.994	0.6625	chicken_pox
rs7862460	chr9	102748888	C/G	1.83E-04	0.0471	0.0126	0.9902	0.4612	NA	NA	chicken_pox
rs439812	chr6	29616607	C/T	1.83E-04	0.0557	0.0148	0.9998	0.778	0.9997	0.7756	chicken_pox
rs62235261	chr22	24881211	A/G	1.83E-04	-0.2374	0.0619	0.939	0.009	NA	NA	chicken_pox
rs1446072	chr8	120554245	A/C	1.83E-04	-0.047	0.0126	0.9913	0.4381	NA	NA	chicken_pox
rs73602110	chr20	365153	A/G	1.83E-04	-0.1522	0.0401	0.6693	0.0342	NA	NA	chicken_pox
rs138365637	chr21	22233255	A/G	1.83E-04	0.4393	0.1133	0.5446	0.9954	NA	NA	chicken_pox
rs9266015	chr6	31317127	A/G	1.83E-04	0.0708	0.0188	0.9798	0.8748	NA	NA	chicken_pox
rs181452066	chr6	71637882	A/T	1.83E-04	-0.2561	0.0666	0.986	0.0075	NA	NA	chicken_pox
rs74839385	chr1	112383836	C/T	1.83E-04	0.7958	0.1996	0.7751	0.9992	NA	NA	chicken_pox
rs73979433	chr17	2130997	C/T	1.83E-04	-1.3407	0.3277	0.8707	3.00E-04	NA	NA	chicken_pox
rs181284823	chrX	143414127	C/G	1.84E-04	-0.5891	0.1759	0.5383	0.9975	NA	NA	chicken_pox
rs2144780	chr14	93626857	C/T	1.84E-04	-0.0474	0.0127	0.98	0.5617	NA	NA	chicken_pox
rs71401528	chr2	27070141	D/I	1.84E-04	-0.0482	0.0129	0.9796	0.6076	NA	NA	chicken_pox
rs10819719	chr9	102779958	G/T	1.84E-04	0.0472	0.0126	0.992	0.5686	NA	NA	chicken_pox
rs9266039	chr6	31318464	A/G	1.84E-04	0.0707	0.0188	0.9811	0.8744	NA	NA	chicken_pox
rs185462111	chr2	112758098	A/G	1.84E-04	-0.563	0.1424	0.9872	0.0013	NA	NA	chicken_pox
rs17059628	chr13	39874373	C/T	1.84E-04	0.971	0.2412	0.815	0.9994	NA	NA	chicken_pox
rs4517187	chr9	102850723	A/C	1.84E-04	-0.0471	0.0126	0.9909	0.5399	NA	NA	chicken_pox
rs10988945	chr9	102776091	A/T	1.84E-04	0.047	0.0126	0.996	0.4614	NA	NA	chicken_pox
rs11687485	chr2	3694272	A/G	1.84E-04	1.2948	0.4062	0.5292	0.0014	NA	NA	chicken_pox
rs2324253	chr13	39848787	A/C	1.84E-04	1.0545	0.261	0.8963	0.9996	NA	NA	chicken_pox
rs56396783	chr22	24875411	C/T	1.84E-04	-0.2374	0.0619	0.9381	0.0091	NA	NA	chicken_pox
rs114950825	chr11	78362773	G/T	1.84E-04	-3.0172	0.6996	0.7084	9.00E-04	NA	NA	chicken_pox
rs4871334	chr8	120553251	A/G	1.84E-04	-0.047	0.0126	0.9921	0.4384	NA	NA	chicken_pox
rs2826329	chr21	21866764	A/G	1.84E-04	-0.0468	0.0125	0.9984	0.4688	0.9995	0.4702	chicken_pox
rs141960424	chr2	242207396	D/I	1.85E-04	-0.0663	0.0178	0.9867	0.8497	NA	NA	chicken_pox
rs9956737	chr18	31847202	A/G	1.85E-04	0.0725	0.0193	0.9664	0.8797	NA	NA	chicken_pox
rs188650258	chr6	71638125	A/G	1.85E-04	-0.2648	0.0688	0.9644	0.0071	NA	NA	chicken_pox
rs12253321	chr10	55902019	C/G	1.85E-04	5.7414	3.8024	0.7457	3.00E-04	NA	NA	chicken_pox
rs1597702	chr3	36034966	C/G	1.85E-04	-0.0497	0.0133	0.9959	0.6665	NA	NA	chicken_pox
rs9260009	chr6	29905763	A/G	1.85E-04	0.0577	0.0154	0.6531	0.5193	NA	NA	chicken_pox
rs62181772	chr2	201052249	C/T	1.85E-04	-0.0638	0.017	0.9889	0.1578	NA	NA	chicken_pox
rs792231	chr10	90161745	A/C	1.85E-04	0.054	0.0144	0.996	0.7534	0.9748	0.7557	chicken_pox
rs111284779	chr1	238449920	C/T	1.85E-04	0.83	0.2086	0.7358	0.9991	NA	NA	chicken_pox
rs77019345	chr12	114538457	A/G	1.85E-04	3.3294	0.8032	0.8434	0.9998	NA	NA	chicken_pox
rs73193192	chr7	109937110	A/G	1.85E-04	-0.1223	0.0332	0.9942	0.9603	NA	NA	chicken_pox
rs12490094	chr3	109558211	C/T	1.85E-04	0.0541	0.0145	0.9804	0.2554	NA	NA	chicken_pox
rs201272317	chr11	76556923	D/I	1.85E-04	0.0625	0.0167	0.721	0.7408	NA	NA	chicken_pox
rs11130177	chr3	4944396	A/G	1.85E-04	-0.0473	0.0126	0.9775	0.4499	NA	NA	chicken_pox
rs190599422	chr6	71636211	A/C	1.85E-04	0.2559	0.0666	0.9858	0.9925	NA	NA	chicken_pox
rs7848671	chr9	20277832	C/G	1.85E-04	-0.6971	0.1759	0.9052	0.001	NA	NA	chicken_pox
rs200203405	chr4	152367609	D/I	1.85E-04	-0.1168	0.0316	0.7336	0.9399	NA	NA	chicken_pox
rs2198209	chr3	36037750	C/G	1.85E-04	0.0496	0.0133	0.9877	0.3401	NA	NA	chicken_pox
rs113419332	chr4	32806021	D/I	1.86E-04	-0.0565	0.0151	0.9915	0.2153	NA	NA	chicken_pox
rs2627840	chr2	66265827	C/G	1.86E-04	0.0503	0.0135	0.9973	0.3182	NA	NA	chicken_pox
rs1578646	chr9	102798031	A/G	1.86E-04	0.0469	0.0126	0.9979	0.4621	NA	NA	chicken_pox
rs143935602	chr11	8437018	C/T	1.86E-04	0.2444	0.064	0.6193	0.9866	NA	NA	chicken_pox
rs145228445	chr7	48015811	C/T	1.86E-04	-0.3111	0.0807	0.9586	0.0054	NA	NA	chicken_pox
rs74707067	chr1	238457225	A/G	1.86E-04	-0.7526	0.1895	0.8521	9.00E-04	NA	NA	chicken_pox
rs201517342	chr6	31272667	D/I	1.86E-04	0.075	0.02	0.939	0.8857	NA	NA	chicken_pox
rs139966930	chr2	201289219	D/I	1.86E-04	0.0706	0.0188	0.9878	0.8769	NA	NA	chicken_pox
rs1202171	chr7	87211045	A/T	1.86E-04	-0.0492	0.0131	0.9977	0.3363	0.9994	0.3378	chicken_pox
rs16837198	chr1	156105962	A/G	1.86E-04	-1.0499	0.2614	0.9283	4.00E-04	NA	NA	chicken_pox
rs1867743	chr8	120552608	A/G	1.86E-04	-0.0469	0.0126	0.9925	0.4385	NA	NA	chicken_pox
rs295115	chr2	201149021	G/T	1.86E-04	-0.0685	0.0182	0.9994	0.1296	NA	NA	chicken_pox
rs1202175	chr7	87209150	A/G	1.86E-04	-0.0492	0.0131	0.9983	0.3363	0.9995	0.3378	chicken_pox
rs114511869	chr11	15222810	C/T	1.86E-04	8.0391	9.0247	0.8768	3.00E-04	NA	NA	chicken_pox
rs10456900	chr6	115664623	C/G	1.86E-04	-0.0472	0.0126	0.9856	0.554	NA	NA	chicken_pox
rs62231883	chr22	24886588	A/G	1.86E-04	-0.2392	0.0624	0.9316	0.009	NA	NA	chicken_pox
rs4743381	chr9	102817835	C/T	1.86E-04	-0.047	0.0126	0.9924	0.5388	NA	NA	chicken_pox
rs62231882	chr22	24881887	C/T	1.86E-04	-0.2372	0.0619	0.9389	0.009	NA	NA	chicken_pox
rs75261713	chr3	181282298	C/T	1.87E-04	-0.2082	0.057	0.7428	0.9819	NA	NA	chicken_pox
rs35248131	chr5	35112339	C/T	1.87E-04	-0.2422	0.0668	0.9805	0.9888	NA	NA	chicken_pox
rs150342269	chr6	71733784	A/C	1.87E-04	-0.2627	0.0684	0.9395	0.0074	NA	NA	chicken_pox
rs7557535	chr2	242206555	C/T	1.87E-04	-0.0663	0.0178	0.9858	0.8497	NA	NA	chicken_pox
rs182763197	chr6	71733415	C/T	1.87E-04	-0.2622	0.0683	0.942	0.0075	NA	NA	chicken_pox
rs188036220	chr6	126112354	C/G	1.87E-04	0.5089	0.1313	0.5087	0.9963	NA	NA	chicken_pox
rs1202173	chr7	87210259	A/G	1.87E-04	0.0492	0.0131	0.9978	0.6637	NA	NA	chicken_pox
rs191846140	chr6	124238413	A/G	1.87E-04	-0.1663	0.0437	0.9858	0.0189	NA	NA	chicken_pox
rs1153551	chr3	3952460	C/G	1.87E-04	0.0643	0.0173	0.8043	0.2093	NA	NA	chicken_pox
rs138935994	chr19	24074914	A/C	1.87E-04	-0.1015	0.0269	0.9985	0.0528	NA	NA	chicken_pox
rs34439340	chr9	102875543	D/I	1.87E-04	-0.047	0.0126	0.9942	0.5389	NA	NA	chicken_pox
rs668941	chr8	108943013	A/G	1.87E-04	-0.0489	0.0131	0.9989	0.6476	0.9998	0.647	chicken_pox
rs34466129	chr14	93612915	C/T	1.87E-04	-0.0535	0.0143	0.756	0.5164	NA	NA	chicken_pox
rs149418459	chr6	71635234	C/T	1.87E-04	0.2558	0.0666	0.9857	0.9925	NA	NA	chicken_pox
rs77599053	chr1	228920601	A/G	1.87E-04	0.3245	0.0845	0.6202	0.9922	NA	NA	chicken_pox
rs2093696	chr9	102799758	A/G	1.87E-04	-0.0469	0.0126	0.9981	0.5379	NA	NA	chicken_pox
rs34823593	chr2	11163288	D/I	1.87E-04	-0.165	0.045	0.8536	0.9746	NA	NA	chicken_pox
rs79302422	chr10	90213096	C/T	1.87E-04	-0.0535	0.0143	0.9997	0.2513	NA	NA	chicken_pox
rs72707340	chr4	168805984	A/G	1.87E-04	0.0557	0.0148	0.9966	0.7779	NA	NA	chicken_pox
rs56156035	chr2	242205955	A/T	1.87E-04	-0.0663	0.0179	0.9857	0.8497	NA	NA	chicken_pox
rs79543242	chr10	110106244	A/G	1.87E-04	-0.0754	0.02	0.9837	0.1052	NA	NA	chicken_pox
rs17580329	chr10	12681042	G/T	1.87E-04	-0.0602	0.0162	0.9977	0.8121	NA	NA	chicken_pox
rs114007936	chr4	98344709	C/T	1.87E-04	0.3458	0.0954	0.5049	0.0104	NA	NA	chicken_pox
rs111941753	chr11	96882469	G/T	1.87E-04	1.0914	0.3372	0.8366	0.001	NA	NA	chicken_pox
rs60937041	chr8	10223052	A/G	1.87E-04	0.0762	0.0203	0.955	0.8927	NA	NA	chicken_pox
rs41346545	chr9	102816751	A/C	1.87E-04	-0.0469	0.0126	0.9972	0.5383	NA	NA	chicken_pox
rs10509549	chr10	90214993	C/T	1.87E-04	0.0535	0.0143	1	0.7487	0.9985	0.7466	chicken_pox
rs1560428	chr8	4210140	C/G	1.87E-04	0.0527	0.0141	0.8941	0.6882	NA	NA	chicken_pox
rs150722974	chr3	2928412	D/I	1.87E-04	-0.1097	0.0297	0.8932	0.9448	NA	NA	chicken_pox
rs56236249	chr10	124889393	C/T	1.88E-04	-0.1174	0.0317	0.6815	0.9364	NA	NA	chicken_pox
rs792201	chr10	90164840	A/G	1.88E-04	0.0539	0.0144	0.9969	0.7533	NA	NA	chicken_pox
rs3098482	chrX	79070091	A/G	1.88E-04	0.6493	0.1645	0.6429	0.9988	NA	NA	chicken_pox
rs138497829	chr10	55901405	D/I	1.88E-04	-6.8494	3.9396	0.5916	0.9997	NA	NA	chicken_pox
rs112519804	chr19	10122435	A/G	1.88E-04	0.2764	0.0721	0.8146	0.9924	NA	NA	chicken_pox
rs150835179	chr6	131400924	C/T	1.88E-04	0.2481	0.0685	0.9487	0.0109	NA	NA	chicken_pox
rs74675601	chr10	110162334	C/T	1.88E-04	0.0753	0.02	0.9816	0.8942	NA	NA	chicken_pox
rs151075076	chr1	227157578	G/T	1.88E-04	0.1591	0.0419	0.8866	0.9767	NA	NA	chicken_pox
rs446787	chr6	29928196	C/T	1.88E-04	-0.0469	0.0126	0.9899	0.4678	NA	NA	chicken_pox
rs3892099	chr2	201194827	C/G	1.88E-04	-0.069	0.0184	0.9995	0.1271	NA	NA	chicken_pox
rs4981544	chr14	25052332	C/G	1.88E-04	-0.048	0.0128	0.983	0.3852	NA	NA	chicken_pox
rs4703391	chr5	35104454	A/G	1.88E-04	-0.241	0.0665	0.9852	0.9888	NA	NA	chicken_pox
rs55868369	chr5	35110942	C/T	1.88E-04	-0.2419	0.0667	0.9797	0.9888	NA	NA	chicken_pox
rs147796142	chr6	71633716	A/G	1.88E-04	0.2556	0.0666	0.9857	0.9925	NA	NA	chicken_pox
rs4703390	chr5	35103897	A/G	1.89E-04	-0.2409	0.0664	0.9858	0.9888	NA	NA	chicken_pox
rs2627844	chr2	66261436	C/T	1.89E-04	-0.051	0.0137	0.9454	0.6651	NA	NA	chicken_pox
rs184915197	chr11	30102521	A/T	1.89E-04	-0.2035	0.0535	0.6827	0.0173	NA	NA	chicken_pox
rs143330542	chr19	24078359	A/G	1.89E-04	0.1014	0.0269	0.9982	0.9473	NA	NA	chicken_pox
rs792203	chr10	90166850	A/G	1.89E-04	0.0539	0.0144	0.997	0.7531	NA	NA	chicken_pox
rs139534787	chr13	47186265	G/T	1.89E-04	0.5116	0.1454	0.8	0.003	NA	NA	chicken_pox
rs2527521	chr7	2904928	A/G	1.89E-04	-0.0466	0.0125	0.9972	0.4961	0.9816	0.4874	chicken_pox
rs183947625	chr2	112778968	C/T	1.89E-04	-0.5664	0.1435	0.9857	0.0013	NA	NA	chicken_pox
rs191362618	chr6	71633285	A/G	1.89E-04	0.2556	0.0666	0.9856	0.9925	NA	NA	chicken_pox
rs150278585	chr6	71678959	A/G	1.89E-04	-0.2525	0.0658	0.9809	0.0077	NA	NA	chicken_pox
rs1610704	chr6	29781987	A/C	1.89E-04	0.0517	0.0139	0.9872	0.2953	NA	NA	chicken_pox
rs7233775	chr18	31936896	A/G	1.89E-04	0.0676	0.018	0.9863	0.863	NA	NA	chicken_pox
rs188798652	chr3	61909648	A/G	1.89E-04	-0.2953	0.0772	0.5519	0.0099	NA	NA	chicken_pox
rs78774390	chr12	114533033	C/T	1.89E-04	-3.3341	0.8057	0.7992	2.00E-04	NA	NA	chicken_pox
rs62520473	chr8	80127764	A/T	1.89E-04	-0.172	0.0469	0.7013	0.9716	NA	NA	chicken_pox
rs185661599	chr13	35691500	A/G	1.89E-04	0.3457	0.0959	0.5414	0.0097	NA	NA	chicken_pox
rs12148754	chr15	93979435	A/G	1.89E-04	-0.0755	0.0204	0.9992	0.8882	0.9998	0.8885	chicken_pox
rs148798150	chr6	71622674	C/T	1.89E-04	0.2554	0.0666	0.9854	0.9925	NA	NA	chicken_pox
rs9496823	chr6	144260129	A/G	1.89E-04	-0.0556	0.015	0.9886	0.766	NA	NA	chicken_pox
rs78505896	chr3	34552302	G/T	1.89E-04	0.8811	0.2224	0.6934	0.9991	NA	NA	chicken_pox
rs189369870	chr18	31966206	C/T	1.90E-04	-0.2878	0.0749	0.8707	0.0071	NA	NA	chicken_pox
rs10509548	chr10	90213462	C/T	1.90E-04	-0.0535	0.0143	0.9989	0.2516	NA	NA	chicken_pox
rs73241787	chr10	55902676	A/G	1.90E-04	-5.5701	3.6094	0.7402	0.9997	NA	NA	chicken_pox
rs1326165	chr10	92099765	A/G	1.90E-04	0.0476	0.0128	0.9956	0.4022	NA	NA	chicken_pox
rs62179512	chr2	201194346	G/T	1.90E-04	0.0689	0.0184	0.9995	0.8729	NA	NA	chicken_pox
rs1026954	chr2	66247776	C/T	1.90E-04	0.0505	0.0136	0.9842	0.3188	NA	NA	chicken_pox
rs7802773	chr7	87218347	A/G	1.90E-04	0.0466	0.0125	0.9967	0.5042	NA	NA	chicken_pox
rs141898357	chr1	80055056	A/G	1.90E-04	-0.242	0.0634	0.6975	0.0119	NA	NA	chicken_pox
rs115078541	chr4	67664619	A/G	1.90E-04	-0.2923	0.0765	0.5115	0.0138	NA	NA	chicken_pox
rs7019960	chr9	102998951	A/G	1.90E-04	-0.0623	0.0168	0.9459	0.8173	NA	NA	chicken_pox
rs79221422	chr17	48186430	C/T	1.90E-04	0.2332	0.0637	0.5383	0.0191	NA	NA	chicken_pox
rs792202	chr10	90166723	C/T	1.90E-04	-0.0538	0.0144	0.9976	0.2467	NA	NA	chicken_pox
rs9264951	chr6	31275100	C/T	1.90E-04	-0.0701	0.0187	0.9916	0.1247	NA	NA	chicken_pox
rs7420527	chr2	142574470	A/G	1.90E-04	0.1018	0.027	0.8895	0.9405	NA	NA	chicken_pox
rs4871333	chr8	120552863	A/T	1.90E-04	-0.0469	0.0125	0.9937	0.4375	NA	NA	chicken_pox
rs62234055	chr22	24867018	C/T	1.90E-04	-0.237	0.062	0.9373	0.0091	NA	NA	chicken_pox
rs116200609	chr6	36727918	A/G	1.90E-04	-0.2297	0.0633	0.9133	0.9875	NA	NA	chicken_pox
rs141411820	chr6	71627328	C/T	1.90E-04	0.2554	0.0666	0.9854	0.9925	NA	NA	chicken_pox
rs147812527	chr6	71629942	A/T	1.91E-04	-0.2554	0.0666	0.9855	0.0075	NA	NA	chicken_pox
rs12268036	chr10	55902769	A/G	1.91E-04	-5.4893	3.5108	0.7372	0.9997	NA	NA	chicken_pox
rs116096453	chr3	87086402	A/G	1.91E-04	-0.3264	0.0851	0.5608	0.0087	NA	NA	chicken_pox
rs139896821	chr12	121912262	D/I	1.91E-04	0.8231	0.2081	0.5557	0.9989	NA	NA	chicken_pox
rs10955931	chr8	120556054	C/T	1.91E-04	0.0469	0.0126	0.9911	0.5637	NA	NA	chicken_pox
rs1202185	chr7	87213384	C/T	1.91E-04	0.0491	0.0131	0.9975	0.6637	0.9984	0.6622	chicken_pox
rs142179557	chr6	71629840	A/G	1.91E-04	0.2554	0.0666	0.9834	0.9925	NA	NA	chicken_pox
rs7047092	chr9	102839709	A/G	1.91E-04	-0.047	0.0126	0.9896	0.5402	NA	NA	chicken_pox
rs149828811	chr9	29965866	C/T	1.91E-04	-0.4629	0.1312	0.8793	0.9965	NA	NA	chicken_pox
rs2284334	chr12	423481	C/T	1.91E-04	-0.052	0.014	0.9975	0.7175	NA	NA	chicken_pox
rs1202186	chr7	87213258	C/T	1.91E-04	0.0491	0.0131	0.9976	0.6637	0.9996	0.6621	chicken_pox
rs7142551	chr14	93629568	G/T	1.91E-04	-0.0486	0.0131	0.9788	0.6242	NA	NA	chicken_pox
rs35566625	chr5	35115592	D/I	1.91E-04	-0.2424	0.0669	0.974	0.9888	NA	NA	chicken_pox
rs2301247	chr5	41154528	C/T	1.91E-04	-0.0476	0.0128	0.9962	0.5921	0.9994	0.5915	chicken_pox
rs7036518	chr9	102839699	C/T	1.91E-04	-0.047	0.0126	0.9892	0.5403	NA	NA	chicken_pox
rs1859890	chr17	11715110	A/G	1.91E-04	-1.9933	0.7412	0.7821	0.9994	NA	NA	chicken_pox
rs10264981	chr7	153220960	C/T	1.91E-04	-0.0486	0.0131	0.9878	0.637	0.9998	0.6397	chicken_pox
rs2523155	chr7	97329627	C/T	1.92E-04	-0.0485	0.013	0.9545	0.3877	NA	NA	chicken_pox
rs1877624	chr1	16759853	C/T	1.92E-04	-0.4425	0.1146	0.5658	0.0049	NA	NA	chicken_pox
rs191314787	chr22	24880619	G/T	1.92E-04	-0.2426	0.0635	0.9209	0.0088	NA	NA	chicken_pox
rs151225663	chr10	55899549	D/I	1.92E-04	7.0659	5.19	0.7641	3.00E-04	NA	NA	chicken_pox
rs3755325	chr2	242173916	A/G	1.92E-04	-0.0467	0.0125	0.9919	0.4802	0.9996	0.4815	chicken_pox
rs17197073	chr6	31123882	A/G	1.92E-04	0.0861	0.0229	0.997	0.9225	NA	NA	chicken_pox
rs28821200	chr10	55902624	C/T	1.92E-04	-5.5575	3.6105	0.741	0.9997	NA	NA	chicken_pox
rs11939925	chr4	32790553	A/T	1.92E-04	0.0665	0.0178	0.7675	0.8039	NA	NA	chicken_pox
rs4742779	chr9	102781837	A/C	1.92E-04	0.0468	0.0126	0.9966	0.4617	NA	NA	chicken_pox
rs6748211	chr2	213729416	C/T	1.92E-04	0.1974	0.054	0.6121	0.0244	NA	NA	chicken_pox
rs34634593	chr9	102741520	D/I	1.92E-04	-0.0476	0.0128	0.9694	0.4284	NA	NA	chicken_pox
rs116217781	chr2	21045743	G/T	1.92E-04	-0.3899	0.1016	0.5495	0.0055	NA	NA	chicken_pox
rs183149163	chr5	109796645	A/G	1.92E-04	-0.5312	0.1365	0.5644	0.0032	NA	NA	chicken_pox
rs185977551	chr3	61910958	C/G	1.92E-04	-0.2948	0.0772	0.5513	0.01	NA	NA	chicken_pox
rs71370978	chr9	102742092	D/I	1.93E-04	-0.0473	0.0127	0.9826	0.4308	NA	NA	chicken_pox
rs76134960	chr1	210956555	C/T	1.93E-04	-0.3139	0.0869	0.725	0.9914	NA	NA	chicken_pox
rs112583369	chr12	87693225	A/G	1.93E-04	0.2588	0.0713	0.7095	0.0124	NA	NA	chicken_pox
rs12194485	chr6	30102752	A/G	1.93E-04	0.0981	0.0261	0.9963	0.9432	NA	NA	chicken_pox
rs139253237	chr5	119593225	A/C	1.93E-04	0.5104	0.1319	0.5213	0.9965	NA	NA	chicken_pox
rs10456375	chr6	29946808	C/T	1.93E-04	0.1016	0.027	0.8879	0.9394	NA	NA	chicken_pox
rs62234052	chr22	24861449	A/G	1.93E-04	0.2368	0.062	0.9371	0.9909	NA	NA	chicken_pox
rs62234051	chr22	24860461	C/T	1.93E-04	0.2368	0.062	0.9371	0.9909	NA	NA	chicken_pox
rs193207012	chr2	112755800	C/T	1.93E-04	0.5621	0.1426	0.9844	0.9987	NA	NA	chicken_pox
rs113479801	chr1	238457066	C/T	1.93E-04	-0.751	0.1895	0.8508	9.00E-04	NA	NA	chicken_pox
rs117941916	chr19	24083099	A/G	1.93E-04	0.1013	0.0269	0.9976	0.9473	NA	NA	chicken_pox
rs1952085	chr14	55512273	A/C	1.93E-04	-0.0482	0.0129	0.9958	0.6286	0.9987	0.6272	chicken_pox
rs55853880	chr5	32430164	C/G	1.93E-04	-0.2849	0.0788	0.6061	0.9876	NA	NA	chicken_pox
rs9260588	chr6	29922502	A/G	1.93E-04	0.066	0.0177	0.6146	0.7273	NA	NA	chicken_pox
rs4743380	chr9	102807279	A/G	1.93E-04	0.0468	0.0126	0.9997	0.4622	0.9989	0.4604	chicken_pox
rs12824238	chr12	91964718	A/G	1.93E-04	0.0631	0.0169	0.9341	0.8325	NA	NA	chicken_pox
rs145964025	chr5	143231615	D/I	1.93E-04	0.2927	0.0763	0.7442	0.9927	NA	NA	chicken_pox
rs77987158	chr10	90806906	A/T	1.93E-04	0.1787	0.0488	0.7018	0.0263	NA	NA	chicken_pox
rs112148057	chr2	130435969	C/T	1.93E-04	-1.2874	0.3199	0.843	3.00E-04	NA	NA	chicken_pox
rs2975007	chr6	29902327	G/T	1.94E-04	-0.0633	0.017	0.5639	0.4156	NA	NA	chicken_pox
rs113941238	chr19	24079105	A/G	1.94E-04	0.1013	0.0269	0.995	0.9471	NA	NA	chicken_pox
rs61902097	chr11	76755409	A/T	1.94E-04	0.0637	0.017	0.9634	0.8365	NA	NA	chicken_pox
rs3998364	chr6	31289216	C/T	1.94E-04	-0.0833	0.0222	0.7212	0.1204	NA	NA	chicken_pox
rs190975363	chr11	84421678	G/T	1.94E-04	0.4979	0.141	0.6872	0.0039	NA	NA	chicken_pox
rs7181913	chr15	93979613	C/T	1.94E-04	0.0753	0.0203	0.9994	0.112	0.9996	0.1112	chicken_pox
rs2300131	chr12	449769	A/G	1.94E-04	0.0527	0.0142	0.9207	0.3037	NA	NA	chicken_pox
rs2394982	chr6	31313030	C/T	1.94E-04	-0.0549	0.0147	0.9391	0.2507	NA	NA	chicken_pox
rs3792909	chr5	41152829	A/T	1.94E-04	0.0475	0.0128	0.9958	0.4076	NA	NA	chicken_pox
rs71401524	chr2	27049116	D/I	1.94E-04	-0.0501	0.0135	0.9212	0.6273	NA	NA	chicken_pox
rs2957640	chr16	62230868	C/T	1.94E-04	0.0778	0.021	0.8265	0.1254	NA	NA	chicken_pox
rs138663011	chr11	68106952	A/G	1.94E-04	0.3142	0.0872	0.6718	0.009	NA	NA	chicken_pox
rs59311795	chr12	125063598	A/G	1.94E-04	0.5723	0.147	0.6405	0.9979	NA	NA	chicken_pox
rs2761053	chr9	102879379	A/G	1.94E-04	-0.0469	0.0126	0.9983	0.4333	NA	NA	chicken_pox
rs141305736	chr1	183935972	C/T	1.94E-04	0.7265	0.2127	0.5497	0.0027	NA	NA	chicken_pox
rs151261060	chr4	189307418	D/I	1.94E-04	-0.0806	0.0218	0.9452	0.9	NA	NA	chicken_pox
rs146874613	chr4	160662676	C/G	1.95E-04	0.0844	0.0228	0.7273	0.1221	NA	NA	chicken_pox
rs188159359	chr18	38339481	A/G	1.95E-04	-0.5789	0.1494	0.5879	0.0021	NA	NA	chicken_pox
rs35655493	chr5	35101791	C/T	1.95E-04	0.2454	0.0678	0.969	0.011	NA	NA	chicken_pox
rs200535318	chrX	79075262	D/I	1.95E-04	0.6486	0.1647	0.6319	0.9988	NA	NA	chicken_pox
rs1270682	chr6	51819249	C/T	1.95E-04	-0.7304	0.1844	0.7593	0.001	NA	NA	chicken_pox
rs1816890	chr2	146014619	C/T	1.95E-04	0.0533	0.0144	0.9566	0.2775	NA	NA	chicken_pox
rs4422049	chr18	31906361	A/T	1.95E-04	0.0684	0.0183	0.9853	0.8676	NA	NA	chicken_pox
rs249529	chr5	35099972	C/G	1.95E-04	0.2411	0.0666	0.9811	0.0112	NA	NA	chicken_pox
rs191338323	chr14	58701861	A/G	1.95E-04	-0.3558	0.0921	0.8969	0.004	NA	NA	chicken_pox
rs1529191	chr9	102845908	A/G	1.95E-04	-0.0468	0.0126	0.9947	0.5388	NA	NA	chicken_pox
rs185220563	chr2	112662595	C/G	1.95E-04	0.5813	0.1476	0.9385	0.9987	NA	NA	chicken_pox
rs55648130	chr5	35102090	C/T	1.95E-04	0.2398	0.0663	0.9906	0.0112	NA	NA	chicken_pox
rs28729211	chr18	31860380	C/G	1.95E-04	0.0725	0.0193	0.9638	0.8803	NA	NA	chicken_pox
rs34219486	chr5	35112636	A/G	1.96E-04	0.2413	0.0667	0.9803	0.0112	NA	NA	chicken_pox
rs13385881	chr2	146030590	A/T	1.96E-04	0.0525	0.0141	0.9936	0.2747	NA	NA	chicken_pox
rs200066993	chrX	119079467	D/I	1.96E-04	-0.0367	0.0098	0.9985	0.4537	NA	NA	chicken_pox
rs141597969	chr12	19057680	C/T	1.96E-04	0.2703	0.0707	0.856	0.9923	NA	NA	chicken_pox
rs77064579	chr1	210954733	A/C	1.96E-04	-0.3135	0.0869	0.725	0.9914	NA	NA	chicken_pox
rs74072590	chr14	93618087	A/G	1.96E-04	-0.0512	0.0138	0.9099	0.654	NA	NA	chicken_pox
rs188013652	chr15	78448646	A/G	1.96E-04	-0.7899	0.1994	0.7246	9.00E-04	NA	NA	chicken_pox
rs12458390	chr18	31858668	C/T	1.96E-04	0.0728	0.0194	0.9672	0.882	NA	NA	chicken_pox
rs180791761	chr1	210953770	A/T	1.96E-04	0.3135	0.0869	0.7249	0.0086	NA	NA	chicken_pox
rs11714013	chr3	36034590	A/G	1.96E-04	0.0494	0.0133	0.9965	0.3335	0.9973	0.3359	chicken_pox
rs150996911	chr8	4872658	C/T	1.96E-04	0.6137	0.1767	0.5566	0.0035	NA	NA	chicken_pox
rs3052013	chr9	102812595	D/I	1.96E-04	-0.0468	0.0126	0.9924	0.5365	NA	NA	chicken_pox
rs7018981	chr9	102842941	C/T	1.97E-04	-0.0468	0.0126	0.9945	0.5387	NA	NA	chicken_pox
rs3069562	chr6	115878526	D/I	1.97E-04	0.0468	0.0126	0.9947	0.4455	NA	NA	chicken_pox
rs1634759	chr6	31275931	C/T	1.97E-04	-0.0709	0.0189	0.9734	0.1238	NA	NA	chicken_pox
rs6911408	chr6	31095066	C/T	1.97E-04	-0.0574	0.0155	0.9976	0.7819	NA	NA	chicken_pox
rs73008126	chr2	242443157	A/C	1.97E-04	0.0669	0.0181	0.9623	0.1493	NA	NA	chicken_pox
rs139544886	chr6	71635736	A/G	1.97E-04	0.2549	0.0666	0.969	0.9924	NA	NA	chicken_pox
rs2824781	chr21	19743906	A/G	1.97E-04	0.0513	0.0138	0.9942	0.2946	NA	NA	chicken_pox
rs3769473	chr2	201193164	C/T	1.97E-04	0.0688	0.0184	0.9995	0.8729	NA	NA	chicken_pox
rs13173198	chr5	35102709	A/T	1.97E-04	0.24	0.0664	0.9884	0.0112	NA	NA	chicken_pox
rs149660562	chr22	24854894	G/T	1.97E-04	-0.2365	0.062	0.9368	0.0091	NA	NA	chicken_pox
rs28367788	chr6	31303436	C/T	1.97E-04	-0.0595	0.016	0.7699	0.5886	NA	NA	chicken_pox
rs9264943	chr6	31274521	A/G	1.97E-04	0.07	0.0187	0.9904	0.8756	NA	NA	chicken_pox
rs112043171	chr19	24084635	A/G	1.97E-04	0.1012	0.0269	0.9974	0.9473	NA	NA	chicken_pox
rs2034601	chr3	36034296	C/T	1.97E-04	-0.0494	0.0133	0.9964	0.6665	NA	NA	chicken_pox
rs186099645	chr21	36155418	G/T	1.97E-04	0.4081	0.1057	0.6014	0.9954	NA	NA	chicken_pox
rs2347758	chr2	201182695	A/G	1.97E-04	-0.0688	0.0184	0.9954	0.1275	NA	NA	chicken_pox
rs1169042	chr10	90223469	A/T	1.97E-04	-0.0534	0.0143	0.9991	0.2512	NA	NA	chicken_pox
rs13418647	chr2	27074493	A/G	1.97E-04	-0.0479	0.0129	0.9829	0.6076	NA	NA	chicken_pox
rs35876438	chr4	32800700	A/T	1.97E-04	0.0562	0.015	0.9896	0.7825	NA	NA	chicken_pox
rs6954528	chr7	52594373	A/G	1.97E-04	-0.052	0.0139	0.9747	0.2795	NA	NA	chicken_pox
rs34236258	chr5	35116593	A/G	1.97E-04	-0.2428	0.0672	0.9708	0.9888	NA	NA	chicken_pox
rs6517969	chr21	21879464	C/G	1.98E-04	0.0496	0.0133	0.9614	0.6567	NA	NA	chicken_pox
rs62234049	chr22	24851771	G/T	1.98E-04	-0.2364	0.062	0.9367	0.0091	NA	NA	chicken_pox
rs6953697	chr7	31193709	C/G	1.98E-04	-0.0486	0.0131	0.9493	0.5914	NA	NA	chicken_pox
rs1624307	chr6	31306537	A/G	1.98E-04	0.074	0.0198	0.7017	0.8404	NA	NA	chicken_pox
rs62277814	chr2	228035244	C/T	1.98E-04	-0.0519	0.014	0.9527	0.6988	NA	NA	chicken_pox
rs151170891	chr3	27011610	A/C	1.98E-04	1.5561	0.506	0.6192	9.00E-04	NA	NA	chicken_pox
rs1233373	chr6	29609063	C/T	1.98E-04	-0.0556	0.0149	0.9936	0.222	NA	NA	chicken_pox
rs55828928	chr22	24851432	C/T	1.98E-04	-0.2364	0.062	0.9367	0.0091	NA	NA	chicken_pox
rs189005803	chr1	238456987	A/G	1.98E-04	0.7499	0.1896	0.8464	0.9991	NA	NA	chicken_pox
rs11841288	chr13	60215834	C/T	1.98E-04	-0.1142	0.0303	0.9904	0.0405	NA	NA	chicken_pox
rs80280129	chr7	136806313	A/C	1.98E-04	-0.232	0.064	0.7715	0.9851	NA	NA	chicken_pox
rs295138	chr2	201155615	C/T	1.98E-04	-0.0686	0.0183	0.9933	0.1291	NA	NA	chicken_pox
rs56057548	chr22	24851056	A/G	1.98E-04	0.2364	0.062	0.9366	0.9909	NA	NA	chicken_pox
rs72743361	chr9	104222169	C/T	1.98E-04	-0.1106	0.0294	0.9342	0.0471	NA	NA	chicken_pox
rs117942137	chr9	19576759	C/T	1.98E-04	-1.2497	0.3005	0.5043	0.0095	NA	NA	chicken_pox
rs186689913	chr4	46832957	A/G	1.98E-04	0.1405	0.0372	0.9478	0.9716	NA	NA	chicken_pox
rs76894785	chr10	110162194	A/T	1.98E-04	0.0734	0.0196	0.9809	0.889	NA	NA	chicken_pox
rs12633606	chr3	4031296	C/T	1.98E-04	0.0674	0.0182	0.9928	0.1423	NA	NA	chicken_pox
rs182325961	chr11	124543842	A/G	1.98E-04	-0.2242	0.0591	0.6561	0.0151	NA	NA	chicken_pox
rs141790977	chr6	36500707	A/G	1.98E-04	0.2911	0.0765	0.5297	0.9891	NA	NA	chicken_pox
rs185504687	chr1	238456976	G/T	1.98E-04	0.7498	0.1896	0.8459	0.9991	NA	NA	chicken_pox
rs6061259	chr20	61087771	A/G	1.99E-04	-0.0688	0.0185	0.5231	0.6737	NA	NA	chicken_pox
rs12685650	chr9	102749175	C/G	1.99E-04	0.0468	0.0126	0.99	0.4611	NA	NA	chicken_pox
rs2951998	chr8	25972434	A/G	1.99E-04	-2.7854	1.1559	0.6645	0.9996	NA	NA	chicken_pox
rs34083626	chr3	111312965	A/T	1.99E-04	-0.6674	0.1705	0.6411	0.0018	NA	NA	chicken_pox
rs1233375	chr6	29608557	C/T	1.99E-04	-0.0556	0.0149	0.9927	0.222	NA	NA	chicken_pox
rs62234047	chr22	24848486	C/T	1.99E-04	0.2364	0.062	0.9365	0.9909	NA	NA	chicken_pox
rs140286834	chr12	24737257	D/I	1.99E-04	0.0576	0.0154	0.9271	0.7752	NA	NA	chicken_pox
rs140408626	chrX	153154735	A/G	1.99E-04	0.1595	0.0418	0.91	0.9861	NA	NA	chicken_pox
rs145890490	chr11	58117548	D/I	1.99E-04	-3.1814	1.5041	0.598	0.9995	NA	NA	chicken_pox
rs7141779	chr14	93629685	A/G	1.99E-04	-0.0469	0.0126	0.9927	0.5649	NA	NA	chicken_pox
rs111254649	chr8	128910585	A/G	1.99E-04	0.1683	0.0461	0.8293	0.0254	NA	NA	chicken_pox
rs166327	chr6	30002881	C/T	1.99E-04	-0.047	0.0126	1	0.5554	0.9993	0.5567	chicken_pox
rs186702051	chrX	22456947	C/G	1.99E-04	0.4046	0.1032	0.8816	0.9983	NA	NA	chicken_pox
rs4682445	chr3	109592689	A/G	1.99E-04	-0.0537	0.0145	0.9893	0.7457	NA	NA	chicken_pox
rs6931633	chr6	31095051	C/T	1.99E-04	0.0575	0.0155	0.9966	0.2174	NA	NA	chicken_pox
rs10988969	chr9	102852444	A/G	1.99E-04	0.0468	0.0126	0.9936	0.4611	NA	NA	chicken_pox
rs28367865	chr6	31309382	A/G	2.00E-04	-0.0766	0.0207	0.7375	0.8013	NA	NA	chicken_pox
rs6555959	chr5	170930971	C/T	2.00E-04	-0.0573	0.0154	0.8972	0.754	NA	NA	chicken_pox
rs1423391	chr5	41070840	C/T	2.00E-04	0.0474	0.0128	0.9993	0.4082	NA	NA	chicken_pox
rs4590368	chr7	88745517	C/T	2.00E-04	0.0483	0.013	0.9971	0.6444	NA	NA	chicken_pox
rs111722832	chr19	42730217	C/T	2.00E-04	2.8377	1.2371	0.8547	5.00E-04	NA	NA	chicken_pox
rs116282089	chr6	29823616	A/G	2.00E-04	-0.13	0.0345	0.8354	0.0367	NA	NA	chicken_pox
rs78817829	chr8	10171919	A/G	2.00E-04	0.2023	0.0533	0.8838	0.9856	NA	NA	chicken_pox
rs142989654	chr6	103674496	D/I	2.00E-04	-0.2322	0.0613	0.5224	0.0174	NA	NA	chicken_pox
rs116105157	chr6	29823614	A/G	2.00E-04	-0.13	0.0345	0.8354	0.0367	NA	NA	chicken_pox
rs2012702	chr3	69434318	A/C	2.00E-04	-0.0466	0.0125	0.9888	0.4667	NA	NA	chicken_pox
6:29903801:TGG_T	chr6	29903801	D/I	2.00E-04	0.0704	0.0189	0.5194	0.4646	NA	NA	chicken_pox
rs11153553	chr6	115662640	C/T	2.00E-04	-0.0468	0.0126	0.9939	0.5586	NA	NA	chicken_pox
rs200499427	chr8	41546715	D/I	2.00E-04	-0.4438	0.1259	0.8813	0.9961	NA	NA	chicken_pox
rs150722728	chr7	47988323	A/G	2.00E-04	0.3109	0.081	0.9526	0.9946	NA	NA	chicken_pox
rs62190456	chr2	242442575	A/T	2.00E-04	-0.0668	0.0181	0.9629	0.8507	NA	NA	chicken_pox
rs62512346	chr8	58427793	G/T	2.00E-04	-0.0757	0.0205	0.9691	0.89	NA	NA	chicken_pox
rs1446071	chr8	120550360	C/T	2.00E-04	-0.0466	0.0125	0.9974	0.437	0.9956	0.438	chicken_pox
rs249526	chr5	35100555	A/T	2.01E-04	0.2403	0.0665	0.9854	0.0112	NA	NA	chicken_pox
rs201047565	chr4	152367599	D/I	2.01E-04	-0.1158	0.0315	0.7324	0.9394	NA	NA	chicken_pox
rs7423647	chr2	201192144	A/G	2.01E-04	-0.0687	0.0184	0.9996	0.1271	0.3467	0.1267	chicken_pox
rs62179511	chr2	201192121	C/T	2.01E-04	-0.0692	0.0185	0.9931	0.1254	NA	NA	chicken_pox
rs12264947	chr10	55903779	C/T	2.01E-04	-5.2107	3.2102	0.7272	0.9997	NA	NA	chicken_pox
rs144567735	chr11	30135381	C/T	2.01E-04	-0.2059	0.0543	0.7222	0.0158	NA	NA	chicken_pox
rs59894887	chr17	2026271	C/T	2.01E-04	-1.3211	0.325	0.8996	3.00E-04	NA	NA	chicken_pox
rs6958794	chr7	88747694	C/T	2.01E-04	-0.0481	0.0129	0.9999	0.3593	0.9993	0.3589	chicken_pox
rs115661652	chr10	66726997	C/T	2.01E-04	0.8775	0.2603	0.6608	0.0017	NA	NA	chicken_pox
rs588487	chr3	109568073	A/G	2.01E-04	-0.0535	0.0145	0.9874	0.7432	NA	NA	chicken_pox
rs73195303	chr8	10200253	C/T	2.01E-04	0.0559	0.0151	0.9885	0.2302	NA	NA	chicken_pox
rs1131103	chr6	31238868	C/T	2.01E-04	-0.0742	0.0198	0.8753	0.1265	NA	NA	chicken_pox
rs11667143	chr19	24088892	A/G	2.01E-04	-0.1011	0.0269	0.9972	0.0527	NA	NA	chicken_pox
rs7132845	chr12	457844	A/G	2.01E-04	0.0529	0.0143	0.9345	0.2871	NA	NA	chicken_pox
rs13216197	chr6	31271018	C/T	2.01E-04	-0.0642	0.0174	0.9999	0.8367	0.9725	0.8446	chicken_pox
rs11236952	chr11	76532802	C/T	2.01E-04	0.0763	0.0204	0.8099	0.8707	NA	NA	chicken_pox
rs13200073	chr6	31271008	C/T	2.02E-04	0.0642	0.0174	0.9999	0.1633	0.9947	0.1595	chicken_pox
rs2474891	chr6	51818059	C/G	2.02E-04	-0.7325	0.1854	0.7668	0.001	NA	NA	chicken_pox
rs7751729	chr6	31271936	C/T	2.02E-04	0.0642	0.0174	0.9998	0.1632	NA	NA	chicken_pox
rs1361668	chr9	102856306	C/G	2.02E-04	-0.0467	0.0126	0.9938	0.5392	NA	NA	chicken_pox
rs12458814	chr18	31961433	A/G	2.02E-04	-0.0682	0.0182	0.9933	0.132	NA	NA	chicken_pox
rs13405539	chr2	27072209	C/T	2.02E-04	0.0478	0.0129	0.9815	0.3925	NA	NA	chicken_pox
rs2569181	chr5	139997812	C/T	2.02E-04	-0.0468	0.0126	0.9853	0.5067	NA	NA	chicken_pox
rs77738412	chr10	110164436	A/G	2.02E-04	-0.0753	0.0201	0.9735	0.1055	NA	NA	chicken_pox
rs11668259	chr19	24089743	G/T	2.02E-04	-0.1011	0.0269	0.9971	0.0527	NA	NA	chicken_pox
rs182653	chr18	55353342	A/C	2.02E-04	-0.0486	0.0131	0.9595	0.6113	NA	NA	chicken_pox
rs11672564	chr19	24089817	A/T	2.02E-04	0.1011	0.0269	0.9971	0.9473	NA	NA	chicken_pox
rs60775324	chr16	6627090	A/G	2.03E-04	1.7375	0.6025	0.6883	9.00E-04	NA	NA	chicken_pox
rs142080148	chr11	71254128	A/G	2.03E-04	0.153	0.0405	0.9702	0.977	NA	NA	chicken_pox
rs56991723	chr7	73735335	A/G	2.03E-04	-0.1526	0.0417	0.7066	0.9639	NA	NA	chicken_pox
rs183729550	chr6	113803211	A/G	2.03E-04	-0.2479	0.0649	0.9704	0.0083	NA	NA	chicken_pox
rs12264591	chr10	55903201	C/T	2.03E-04	-5.2512	3.2749	0.7313	0.9997	NA	NA	chicken_pox
rs76993761	chr3	104370948	A/C	2.03E-04	1.4154	0.3566	0.8727	0.9998	NA	NA	chicken_pox
rs12184486	chr12	91809776	C/T	2.03E-04	-1.4584	0.4681	0.5686	0.9793	NA	NA	chicken_pox
rs17543980	chr12	41291595	C/T	2.03E-04	-0.2705	0.0748	0.582	0.9857	NA	NA	chicken_pox
rs12266566	chr10	55903996	A/T	2.03E-04	-5.16	3.1562	0.7255	0.9997	NA	NA	chicken_pox
rs150676356	chr6	73123827	A/G	2.03E-04	0.8699	0.2197	0.8536	0.9993	NA	NA	chicken_pox
rs56914477	chr2	201188097	A/T	2.03E-04	0.0686	0.0184	0.9998	0.8729	NA	NA	chicken_pox
rs111664048	chr11	76556956	A/T	2.03E-04	-0.0712	0.0191	0.8733	0.1392	NA	NA	chicken_pox
rs6920709	chr6	29935009	C/T	2.03E-04	0.0552	0.0148	0.7965	0.6743	NA	NA	chicken_pox
rs9646996	chr2	27044097	A/G	2.04E-04	0.0475	0.0128	0.9875	0.4086	NA	NA	chicken_pox
rs9266050	chr6	31319045	A/G	2.04E-04	0.0671	0.018	0.9841	0.8611	NA	NA	chicken_pox
rs17157600	chr7	109938523	A/G	2.04E-04	0.1213	0.0331	0.9964	0.0398	0.989	0.037	chicken_pox
rs259993	chr20	57787105	C/T	2.04E-04	-0.3747	0.0973	0.9845	0.0046	0.9995	0.004	chicken_pox
rs28367866	chr6	31309386	A/G	2.04E-04	-0.0768	0.0208	0.7382	0.8034	NA	NA	chicken_pox
rs13094397	chr3	109571091	C/T	2.04E-04	0.0538	0.0145	0.9828	0.2548	NA	NA	chicken_pox
rs12264998	chr10	55904123	A/G	2.04E-04	5.1104	3.0963	0.7223	3.00E-04	NA	NA	chicken_pox
rs17609931	chr4	168795276	C/T	2.04E-04	-0.058	0.0155	0.9925	0.196	NA	NA	chicken_pox
rs6568895	chr6	115804264	A/C	2.04E-04	0.0471	0.0127	0.9979	0.4172	NA	NA	chicken_pox
rs9264930	chr6	31274184	C/T	2.04E-04	-0.0701	0.0188	0.9838	0.1241	NA	NA	chicken_pox
rs7279667	chr21	21871433	C/T	2.04E-04	-0.0645	0.0173	0.9744	0.1531	NA	NA	chicken_pox
rs191905101	chr5	179620036	A/G	2.04E-04	0.1722	0.0456	0.7297	0.9771	NA	NA	chicken_pox
rs62186378	chr2	242211554	A/G	2.05E-04	-0.0666	0.018	0.9912	0.8542	NA	NA	chicken_pox
rs188480251	chr3	61903221	A/G	2.05E-04	0.2952	0.0776	0.5519	0.9902	NA	NA	chicken_pox
rs12263311	chr10	55903744	A/T	2.05E-04	5.1946	3.2111	0.7288	3.00E-04	NA	NA	chicken_pox
rs115979119	chr10	44435162	A/G	2.05E-04	0.615	0.1797	0.9545	0.0024	NA	NA	chicken_pox
rs12242264	chr10	55904082	C/G	2.05E-04	-5.1069	3.0983	0.7231	0.9997	NA	NA	chicken_pox
rs62097293	chr18	31959330	C/T	2.05E-04	-0.0681	0.0182	0.9756	0.135	NA	NA	chicken_pox
rs115813337	chr10	44433411	C/T	2.05E-04	-0.6178	0.1805	0.9472	0.9976	NA	NA	chicken_pox
rs192348129	chr7	109925125	A/C	2.05E-04	-0.1264	0.0345	0.9553	0.962	NA	NA	chicken_pox
rs75755025	chr12	59608059	C/T	2.05E-04	0.1543	0.0411	0.5232	0.9568	NA	NA	chicken_pox
rs12257654	chr10	55904375	A/C	2.05E-04	-5.0098	2.9776	0.7169	0.9997	NA	NA	chicken_pox
rs28703977	chr6	31472792	C/T	2.05E-04	0.053	0.0143	0.879	0.3253	NA	NA	chicken_pox
rs10447140	chr5	35101178	C/T	2.05E-04	0.2388	0.0662	0.9927	0.0112	0.9987	0.0108	chicken_pox
rs11329526	chr15	93979555	D/I	2.06E-04	-0.0751	0.0204	0.999	0.8882	NA	NA	chicken_pox
rs11763542	chr7	155987903	C/T	2.06E-04	0.0598	0.0162	0.9574	0.1963	NA	NA	chicken_pox
rs34156669	chr5	1171194	A/G	2.06E-04	-0.0619	0.0166	0.9521	0.1742	NA	NA	chicken_pox
rs4743379	chr9	102807181	A/C	2.06E-04	-0.0466	0.0126	0.9989	0.5379	NA	NA	chicken_pox
rs73040889	chr6	170717429	C/T	2.06E-04	-0.0818	0.0222	0.9868	0.9086	NA	NA	chicken_pox
rs113296048	chr1	238456726	A/G	2.06E-04	0.7481	0.1897	0.8428	0.9991	NA	NA	chicken_pox
rs146220291	chr5	139986600	D/I	2.06E-04	0.0471	0.0127	0.9676	0.502	NA	NA	chicken_pox
rs149766309	chr2	126056955	G/T	2.06E-04	-0.5302	0.1365	0.6146	0.0025	NA	NA	chicken_pox
rs249525	chr5	35100569	A/G	2.06E-04	0.2388	0.0662	0.9894	0.0113	NA	NA	chicken_pox
rs55875115	chr6	81221863	C/G	2.06E-04	1.1721	0.2908	0.8091	0.9996	NA	NA	chicken_pox
rs1187878	chr14	55493350	C/T	2.07E-04	0.0481	0.013	0.992	0.3704	0.9999	0.3721	chicken_pox
rs114533319	chr3	71726075	A/C	2.07E-04	-0.2221	0.0613	0.7758	0.9845	NA	NA	chicken_pox
rs61026451	chr12	125061789	A/G	2.07E-04	0.5658	0.146	0.6383	0.9979	NA	NA	chicken_pox
rs77786829	chr10	2645410	A/G	2.07E-04	-0.2242	0.0594	0.5293	0.0204	0.9954	0.0179	chicken_pox
rs11671667	chr19	24092767	A/G	2.07E-04	-0.1009	0.0269	0.997	0.0527	NA	NA	chicken_pox
rs61776834	chr1	12649900	A/G	2.07E-04	-0.0778	0.0209	0.6771	0.1475	NA	NA	chicken_pox
rs11555502	chr9	102756612	A/G	2.07E-04	0.0472	0.0127	0.9717	0.5642	NA	NA	chicken_pox
rs13168861	chr5	35119056	C/T	2.07E-04	0.2428	0.0674	0.9647	0.0112	NA	NA	chicken_pox
rs17443417	chr9	38282317	A/G	2.07E-04	-0.0466	0.0126	0.9828	0.5331	0.9997	0.5328	chicken_pox
rs80129509	chr1	238456690	G/T	2.07E-04	0.748	0.1897	0.8422	0.9991	NA	NA	chicken_pox
rs78035194	chr7	47979255	C/T	2.07E-04	0.2447	0.0643	0.9386	0.9908	NA	NA	chicken_pox
rs77311850	chr12	19029815	A/C	2.07E-04	-0.2442	0.0642	0.8248	0.0098	NA	NA	chicken_pox
rs182162513	chr5	4711987	C/T	2.07E-04	-1.3919	0.3492	0.5393	5.00E-04	NA	NA	chicken_pox
rs249528	chr5	35099992	G/T	2.07E-04	0.2388	0.0663	0.986	0.0113	NA	NA	chicken_pox
rs146349566	chrX	22333821	A/G	2.07E-04	-0.1476	0.0388	0.8482	0.0169	NA	NA	chicken_pox
rs186202670	chr6	157397298	A/T	2.07E-04	0.4252	0.1101	0.7991	0.9971	NA	NA	chicken_pox
rs1973953	chr6	91332931	A/G	2.08E-04	-0.0563	0.0152	0.9184	0.7556	NA	NA	chicken_pox
rs17386555	chr2	242371825	A/G	2.08E-04	-0.0674	0.0183	0.9714	0.856	NA	NA	chicken_pox
rs9484830	chr6	144249484	A/G	2.08E-04	0.0816	0.0222	0.9737	0.0946	NA	NA	chicken_pox
rs12611786	chr2	145996852	A/T	2.08E-04	0.0566	0.0153	0.9408	0.234	NA	NA	chicken_pox
rs67092506	chr3	109611406	D/I	2.08E-04	-0.0547	0.0148	0.9608	0.7494	NA	NA	chicken_pox
rs56237392	chr22	24835973	A/T	2.08E-04	0.2357	0.062	0.9358	0.9909	NA	NA	chicken_pox
rs2871774	chr15	28068820	A/C	2.08E-04	-0.0478	0.0129	0.9978	0.6144	NA	NA	chicken_pox
rs111493420	chr10	132587784	A/G	2.08E-04	-0.1392	0.0371	0.769	0.0351	NA	NA	chicken_pox
rs146033290	chr19	24094173	A/G	2.08E-04	0.1009	0.0269	0.9969	0.9473	NA	NA	chicken_pox
rs9266007	chr6	31316825	C/T	2.08E-04	-0.0665	0.0178	0.959	0.1459	NA	NA	chicken_pox
rs12428181	chr13	39847322	G/T	2.08E-04	1.052	0.2627	0.7016	0.9995	NA	NA	chicken_pox
rs189801809	chr18	38339816	A/G	2.08E-04	-0.5762	0.1494	0.5889	0.0021	NA	NA	chicken_pox
rs2765451	chr10	90223126	A/G	2.08E-04	-0.0532	0.0143	0.9992	0.2513	NA	NA	chicken_pox
rs9266008	chr6	31316826	A/G	2.08E-04	-0.0665	0.0178	0.959	0.1459	NA	NA	chicken_pox
rs146610695	chr11	124578897	C/G	2.08E-04	-0.1679	0.0445	0.9788	0.0182	NA	NA	chicken_pox
rs78311871	chr1	238456456	A/G	2.08E-04	0.7477	0.1897	0.8417	0.9991	NA	NA	chicken_pox
rs12964138	chr18	35359389	A/G	2.08E-04	0.0469	0.0126	0.9766	0.5556	NA	NA	chicken_pox
rs144494424	chr4	39435934	A/G	2.09E-04	-0.5743	0.1651	0.6407	0.9968	NA	NA	chicken_pox
rs142410052	chr5	98096269	C/G	2.09E-04	0.2241	0.062	0.8016	0.0148	NA	NA	chicken_pox
rs1325901	chr10	90223339	A/T	2.09E-04	-0.0532	0.0143	0.9991	0.2513	NA	NA	chicken_pox
rs68015362	chr5	139986586	D/I	2.09E-04	0.0488	0.0131	0.9016	0.5066	NA	NA	chicken_pox
rs60132477	chr11	96883286	C/T	2.09E-04	1.0854	0.3378	0.8477	0.001	NA	NA	chicken_pox
rs35256094	chr2	242439938	A/C	2.09E-04	0.0665	0.018	0.9647	0.1493	NA	NA	chicken_pox
rs1655924	chr6	29905119	C/T	2.09E-04	-0.0652	0.0176	0.6088	0.5428	NA	NA	chicken_pox
rs11849878	chr14	55513848	C/G	2.09E-04	-0.048	0.013	0.9949	0.6288	NA	NA	chicken_pox
rs9468933	chr6	31265057	A/T	2.09E-04	-0.0641	0.0174	0.9994	0.8367	NA	NA	chicken_pox
rs35143774	chr5	35119129	C/G	2.09E-04	-0.2428	0.0674	0.9636	0.9888	NA	NA	chicken_pox
rs11764661	chr7	105632516	A/G	2.09E-04	0.0753	0.0202	0.9953	0.898	0.9998	0.8973	chicken_pox
rs11670582	chr19	24091931	C/T	2.10E-04	-0.1009	0.0269	0.9929	0.0529	NA	NA	chicken_pox
rs73101820	chr4	12703891	A/G	2.10E-04	-0.983	0.3044	0.8067	0.9987	NA	NA	chicken_pox
rs73243504	chr10	55904525	C/G	2.10E-04	-4.9304	2.8992	0.7139	0.9997	NA	NA	chicken_pox
rs479840	chr12	398736	C/G	2.10E-04	-0.0559	0.0151	0.9232	0.7511	NA	NA	chicken_pox
rs111723669	chr2	27066833	A/G	2.10E-04	-0.048	0.013	0.9673	0.6032	NA	NA	chicken_pox
rs188709489	chrX	22417880	A/G	2.10E-04	0.4031	0.1032	0.8643	0.9983	NA	NA	chicken_pox
rs189269941	chr8	59104028	A/G	2.10E-04	0.6591	0.1688	0.6039	0.9984	NA	NA	chicken_pox
rs147434105	chr2	242348614	D/I	2.10E-04	-0.0666	0.0181	0.9783	0.8533	NA	NA	chicken_pox
rs200443467	chr1	21512359	D/I	2.10E-04	0.253	0.07	0.7109	0.0129	NA	NA	chicken_pox
rs13184280	chr5	150562526	A/C	2.10E-04	0.0745	0.0202	0.7448	0.1539	NA	NA	chicken_pox
rs117303164	chr2	112819473	A/G	2.10E-04	-0.6623	0.1688	0.554	0.0017	NA	NA	chicken_pox
rs142369589	chr3	3951492	A/C	2.10E-04	-0.0694	0.0188	0.9465	0.8619	NA	NA	chicken_pox
rs4703500	chr5	35110727	A/G	2.10E-04	0.2334	0.0648	0.965	0.0121	NA	NA	chicken_pox
rs143025968	chr6	31222520	C/T	2.10E-04	-0.0741	0.0199	0.9456	0.1141	NA	NA	chicken_pox
rs143739026	chr1	247707588	C/T	2.10E-04	-0.295	0.0777	0.5935	0.0093	NA	NA	chicken_pox
rs117688148	chr14	74749376	C/T	2.10E-04	0.1347	0.0368	0.7173	0.0443	NA	NA	chicken_pox
rs11668430	chr19	24090251	C/G	2.10E-04	0.1008	0.0269	0.9969	0.9473	NA	NA	chicken_pox
rs12547604	chr8	4860491	C/G	2.10E-04	-0.0543	0.0147	0.9551	0.7461	NA	NA	chicken_pox
rs147611193	chr3	141157531	A/G	2.10E-04	-3.528	1.5962	0.7312	0.9997	NA	NA	chicken_pox
rs188172766	chr5	117888981	A/T	2.10E-04	-1.4551	0.4715	0.6879	0.9994	NA	NA	chicken_pox
rs36231366	chr20	3520111	D/I	2.10E-04	0.0526	0.0142	0.9698	0.7305	NA	NA	chicken_pox
rs114969684	chr6	31235338	A/C	2.10E-04	-0.0701	0.0188	0.9654	0.1279	NA	NA	chicken_pox
rs17227989	chr15	31293774	C/T	2.10E-04	-0.0555	0.015	0.997	0.7736	0.9928	0.7742	chicken_pox
rs16836674	chr1	238456373	A/G	2.10E-04	0.7472	0.1897	0.8408	0.9991	NA	NA	chicken_pox
rs4778186	chr15	28066631	C/T	2.11E-04	-0.0478	0.0129	0.9977	0.6145	NA	NA	chicken_pox
rs188055903	chr6	71664931	A/G	2.11E-04	0.2625	0.0689	0.9714	0.993	NA	NA	chicken_pox
rs114519627	chr5	25049278	C/T	2.11E-04	-0.3682	0.1042	0.9748	0.9951	NA	NA	chicken_pox
rs150933239	chr6	159877051	A/C	2.11E-04	0.1957	0.0538	0.7594	0.0206	NA	NA	chicken_pox
rs183938843	chr5	35020034	A/G	2.11E-04	-0.0692	0.0186	0.9851	0.1267	NA	NA	chicken_pox
rs11718904	chr3	109569866	A/G	2.11E-04	-0.0538	0.0146	0.9779	0.7459	NA	NA	chicken_pox
rs846755	chr9	102881777	C/G	2.11E-04	0.0467	0.0126	0.9901	0.4625	NA	NA	chicken_pox
rs200759919	chr5	167612946	D/I	2.11E-04	-0.0591	0.016	0.6853	0.6589	NA	NA	chicken_pox
rs189890134	chr7	20490155	C/G	2.11E-04	-0.4971	0.1284	0.7255	0.0024	NA	NA	chicken_pox
rs6730013	chr2	130434891	A/G	2.11E-04	-1.279	0.3198	0.8509	3.00E-04	NA	NA	chicken_pox
rs8132005	chr21	46724802	C/T	2.11E-04	-0.0547	0.0148	0.9826	0.7594	NA	NA	chicken_pox
rs116123155	chr19	24091249	A/C	2.11E-04	0.1008	0.0269	0.9968	0.9473	NA	NA	chicken_pox
rs17737822	chr14	55237857	A/G	2.11E-04	0.0552	0.0149	0.9574	0.244	NA	NA	chicken_pox
rs656177	chr3	109640447	G/T	2.11E-04	0.0543	0.0147	0.998	0.2408	NA	NA	chicken_pox
rs4870833	chr8	120549784	A/C	2.11E-04	0.0464	0.0125	0.9981	0.563	NA	NA	chicken_pox
rs77164770	chr13	39859278	C/T	2.11E-04	-1.0553	0.2638	0.9031	4.00E-04	NA	NA	chicken_pox
rs79949012	chr1	238456352	C/T	2.11E-04	0.7471	0.1898	0.8398	0.9991	NA	NA	chicken_pox
rs185756325	chr7	20489877	A/C	2.11E-04	0.4975	0.1285	0.7247	0.9976	NA	NA	chicken_pox
rs185806570	chr10	66767687	A/G	2.11E-04	0.8957	0.267	0.6305	0.0017	NA	NA	chicken_pox
rs190963382	chr11	63326541	A/G	2.12E-04	-0.5871	0.1698	0.7266	0.9973	NA	NA	chicken_pox
rs9265190	chr6	31289640	C/T	2.12E-04	-0.0838	0.0225	0.7016	0.1213	NA	NA	chicken_pox
rs71565359	chr6	32966836	A/G	2.12E-04	0.0582	0.0157	0.7523	0.3056	NA	NA	chicken_pox
rs41301547	chr10	123357643	C/G	2.12E-04	-0.8023	0.2035	0.5957	0.0012	NA	NA	chicken_pox
rs139767962	chr2	677821	C/G	2.12E-04	-0.4139	0.1076	0.6814	0.0037	NA	NA	chicken_pox
rs140785876	chr20	36591455	A/G	2.12E-04	1.7369	0.4352	0.6507	0.9998	NA	NA	chicken_pox
rs2627846	chr2	66258083	G/T	2.12E-04	-0.0501	0.0136	0.9878	0.6815	NA	NA	chicken_pox
rs6715110	chr2	130434844	C/T	2.12E-04	-1.2786	0.3198	0.8513	3.00E-04	NA	NA	chicken_pox
rs9844509	chr3	4947000	C/G	2.12E-04	-0.0464	0.0125	0.998	0.4473	NA	NA	chicken_pox
rs1634796	chr6	31307814	C/T	2.13E-04	-0.0786	0.0211	0.6938	0.1386	NA	NA	chicken_pox
rs249530	chr5	35099832	A/G	2.13E-04	0.2385	0.0663	0.9823	0.0113	NA	NA	chicken_pox
rs185462254	chr18	54432678	A/G	2.13E-04	-0.3245	0.0901	0.5221	0.989	NA	NA	chicken_pox
rs1942026	chr18	35392073	C/T	2.13E-04	-0.0464	0.0125	0.9999	0.4398	0.9998	0.4405	chicken_pox
rs118007334	chr8	17155457	C/T	2.13E-04	0.7143	0.1834	0.9366	0.9991	NA	NA	chicken_pox
rs187879125	chr5	109778885	C/G	2.13E-04	-0.5282	0.1367	0.5742	0.0032	NA	NA	chicken_pox
rs249532	chr5	35099678	A/G	2.13E-04	0.2385	0.0663	0.9815	0.0113	NA	NA	chicken_pox
rs6478993	chr9	102754426	A/G	2.14E-04	0.0491	0.0132	0.8843	0.5159	NA	NA	chicken_pox
rs3789243	chr7	87220886	A/G	2.14E-04	0.0462	0.0125	1	0.4958	0.9984	0.495	chicken_pox
rs10486026	chr7	114080435	A/G	2.14E-04	-0.0548	0.0147	0.9998	0.2243	0.9978	0.2277	chicken_pox
rs6940758	chr6	118472092	C/T	2.14E-04	0.0465	0.0125	1	0.5695	0.9993	0.5688	chicken_pox
rs13243723	chr7	52576058	A/C	2.14E-04	0.05	0.0135	0.9935	0.6941	NA	NA	chicken_pox
rs187269474	chr6	7906566	C/T	2.14E-04	-0.3392	0.0889	0.7878	0.0048	NA	NA	chicken_pox
rs116296419	chr2	230153259	A/G	2.14E-04	-1.0695	0.269	0.8426	4.00E-04	NA	NA	chicken_pox
rs6129917	chr20	40353638	A/C	2.14E-04	-0.0634	0.0172	0.9997	0.8359	0.9835	0.8378	chicken_pox
rs115394581	chr2	231727254	C/T	2.14E-04	-0.2581	0.068	0.8363	0.0086	NA	NA	chicken_pox
rs28771140	chr14	77991672	C/T	2.14E-04	-0.0473	0.0128	0.957	0.4615	NA	NA	chicken_pox
rs9570184	chr13	60218523	A/T	2.14E-04	-0.1138	0.0304	0.9875	0.0405	NA	NA	chicken_pox
rs4360216	chr7	88745341	C/T	2.14E-04	0.0481	0.013	0.9983	0.6445	NA	NA	chicken_pox
rs12965310	chr18	35303574	A/G	2.14E-04	0.0465	0.0126	0.9935	0.55	NA	NA	chicken_pox
rs111908209	chr14	49803894	D/I	2.14E-04	0.5591	0.1449	0.9293	0.9986	NA	NA	chicken_pox
rs435805	chr5	57673635	A/G	2.14E-04	0.0868	0.0233	0.8965	0.9168	NA	NA	chicken_pox
rs9265416	chr6	31295868	C/T	2.14E-04	0.0881	0.0236	0.6539	0.8832	NA	NA	chicken_pox
rs72829743	chr2	121216339	C/T	2.15E-04	0.0827	0.0225	0.9124	0.0988	NA	NA	chicken_pox
rs56155421	chr1	188767314	C/T	2.15E-04	-0.0583	0.0157	0.7672	0.2824	NA	NA	chicken_pox
rs61902099	chr11	76765672	A/G	2.15E-04	0.0642	0.0173	0.9416	0.838	NA	NA	chicken_pox
rs73613722	chr20	30223520	G/T	2.15E-04	0.3605	0.101	0.5688	0.0107	NA	NA	chicken_pox
rs191461821	chr12	18964710	A/G	2.15E-04	0.2785	0.0732	0.8341	0.993	NA	NA	chicken_pox
rs1150739	chr6	30031345	C/T	2.15E-04	-0.047	0.0127	1	0.5788	0.9997	0.5802	chicken_pox
rs2028062	chr11	61745953	A/G	2.15E-04	0.0485	0.0131	0.9912	0.6516	NA	NA	chicken_pox
rs34033251	chr4	32800365	A/G	2.15E-04	-0.0558	0.015	0.9971	0.2161	NA	NA	chicken_pox
rs2517691	chr6	29929055	G/T	2.15E-04	-0.0462	0.0125	0.9998	0.4712	NA	NA	chicken_pox
rs55934101	chr9	104220511	A/G	2.15E-04	0.1099	0.0294	0.9341	0.9528	NA	NA	chicken_pox
rs28495442	chr14	76062845	A/G	2.16E-04	0.165	0.0455	0.9306	0.023	NA	NA	chicken_pox
rs59915718	chr2	201200829	A/G	2.16E-04	-0.0687	0.0185	0.9745	0.1289	NA	NA	chicken_pox
rs75786849	chr1	238455936	A/G	2.16E-04	0.7462	0.1898	0.8386	0.9991	NA	NA	chicken_pox
rs41490249	chrX	132556326	A/G	2.16E-04	-0.0594	0.0162	0.9653	0.8871	NA	NA	chicken_pox
rs79518757	chr3	140464681	A/G	2.16E-04	-0.1912	0.0508	0.6537	0.021	NA	NA	chicken_pox
rs146116666	chr2	51514390	A/G	2.16E-04	-0.3599	0.1013	0.6914	0.9929	NA	NA	chicken_pox
rs80349094	chr5	40014933	A/G	2.16E-04	-0.1193	0.0327	0.9124	0.9544	NA	NA	chicken_pox
rs249531	chr5	35099718	A/C	2.16E-04	-0.2383	0.0663	0.9825	0.9887	NA	NA	chicken_pox
rs147623847	chr5	5045528	A/G	2.16E-04	0.4913	0.1403	0.5908	0.0043	NA	NA	chicken_pox
rs75458330	chr2	130434439	A/C	2.16E-04	1.2768	0.3197	0.8529	0.9997	NA	NA	chicken_pox
rs146582902	chr7	19531137	C/G	2.16E-04	-0.2886	0.0757	0.9578	0.0057	NA	NA	chicken_pox
rs75922045	chr4	157575816	C/T	2.16E-04	0.0985	0.0269	0.9966	0.0612	NA	NA	chicken_pox
rs1489901	chr12	91857700	C/G	2.16E-04	0.0646	0.0174	0.9805	0.8527	NA	NA	chicken_pox
rs1947992	chr2	66202767	C/T	2.16E-04	-0.0494	0.0134	0.988	0.6652	NA	NA	chicken_pox
rs11851178	chr14	55502129	A/G	2.16E-04	0.0478	0.0129	0.9947	0.3725	0.9997	0.3737	chicken_pox
rs9265858	chr6	31312623	A/G	2.16E-04	0.07	0.0188	0.8939	0.8626	NA	NA	chicken_pox
rs2607034	chr14	98355946	C/T	2.16E-04	-0.0698	0.019	0.8854	0.8529	NA	NA	chicken_pox
rs78488661	chr2	151674223	A/C	2.16E-04	0.4565	0.1183	0.7038	0.997	NA	NA	chicken_pox
rs4808772	chr19	18358175	A/G	2.16E-04	0.0477	0.0129	0.96	0.5963	NA	NA	chicken_pox
rs12960560	chr18	35397376	C/T	2.17E-04	0.0464	0.0126	0.9947	0.5605	NA	NA	chicken_pox
rs145642851	chr9	29961056	A/T	2.17E-04	-0.4525	0.1292	0.8879	0.9964	NA	NA	chicken_pox
rs114057994	chr5	37799705	A/G	2.17E-04	2.6896	1.1739	0.7896	4.00E-04	NA	NA	chicken_pox
rs150834387	chr9	24722163	A/G	2.17E-04	0.442	0.1248	0.6052	0.0058	NA	NA	chicken_pox
rs57329682	chr7	109938901	C/T	2.17E-04	0.121	0.0332	0.9948	0.0397	NA	NA	chicken_pox
rs9287369	chr2	146033958	A/G	2.17E-04	0.0515	0.014	0.9938	0.2839	NA	NA	chicken_pox
rs140279851	chr9	78346127	D/I	2.17E-04	0.1881	0.0519	0.7855	0.0205	NA	NA	chicken_pox
rs73514517	chr6	118414411	A/G	2.17E-04	0.0468	0.0127	0.9867	0.5783	NA	NA	chicken_pox
rs9973234	chr19	19239282	A/G	2.17E-04	-0.3471	0.0978	0.7418	0.9931	NA	NA	chicken_pox
rs182041641	chr2	54630450	C/T	2.17E-04	-0.5278	0.1495	0.5342	0.995	NA	NA	chicken_pox
rs149333244	chr16	31639660	A/G	2.17E-04	-0.3662	0.1026	0.5283	0.9915	NA	NA	chicken_pox
rs145767955	chr12	19083612	A/G	2.17E-04	0.2425	0.064	0.829	0.9902	NA	NA	chicken_pox
rs2765288	chr1	96979614	A/C	2.17E-04	0.0648	0.0174	1	0.8548	0.9998	0.8541	chicken_pox
rs56847145	chr7	109938886	C/T	2.17E-04	0.121	0.0332	0.9948	0.0397	NA	NA	chicken_pox
rs139793870	chr10	44488293	A/G	2.17E-04	-0.6141	0.1799	0.7513	0.997	NA	NA	chicken_pox
rs62483669	chr7	100540556	A/G	2.17E-04	0.0913	0.0249	0.8015	0.0896	NA	NA	chicken_pox
rs192075665	chr7	48024361	G/T	2.17E-04	-0.276	0.0727	0.7985	0.0082	NA	NA	chicken_pox
rs116080524	chr3	152970921	C/T	2.17E-04	-0.3228	0.0905	0.7369	0.9919	NA	NA	chicken_pox
rs74519055	chr5	35022011	A/G	2.18E-04	0.069	0.0186	0.986	0.8734	NA	NA	chicken_pox
rs2824790	chr21	19756040	C/G	2.18E-04	0.0511	0.0138	0.9992	0.2901	0.9998	0.2882	chicken_pox
rs2517692	chr6	29928826	C/T	2.18E-04	-0.0461	0.0125	1	0.4712	NA	NA	chicken_pox
rs200410090	chr8	58437567	D/I	2.18E-04	-0.0827	0.0225	0.8984	0.9022	NA	NA	chicken_pox
rs655595	chr3	109618346	A/G	2.18E-04	-0.0533	0.0145	0.9927	0.7455	NA	NA	chicken_pox
rs78002766	chr1	210912964	A/G	2.18E-04	-0.3125	0.0872	0.7247	0.9914	NA	NA	chicken_pox
rs9299428	chr9	97858961	C/G	2.18E-04	-0.0474	0.0128	0.9498	0.5171	NA	NA	chicken_pox
rs62514276	chr8	58436463	A/G	2.18E-04	0.0798	0.0217	0.8883	0.1076	NA	NA	chicken_pox
rs78213274	chr15	34481535	C/T	2.18E-04	-0.1512	0.0416	0.8776	0.9705	NA	NA	chicken_pox
rs2517689	chr6	29929253	C/T	2.18E-04	-0.0461	0.0125	1	0.4711	0.9998	0.4714	chicken_pox
rs78060601	chr5	4720132	C/T	2.18E-04	-1.2233	0.3081	0.6467	4.00E-04	NA	NA	chicken_pox
rs73617325	chr8	41546656	A/G	2.18E-04	-0.4371	0.1246	0.8807	0.996	NA	NA	chicken_pox
rs144801090	chr18	57305674	C/T	2.19E-04	-0.5954	0.1537	0.6133	0.0018	NA	NA	chicken_pox
rs10034304	chr4	32796359	G/T	2.19E-04	0.0557	0.015	0.9976	0.7843	NA	NA	chicken_pox
rs2428521	chr6	29928649	G/T	2.19E-04	0.0461	0.0125	1	0.5289	0.999	0.5285	chicken_pox
rs34331391	chr21	21867129	A/T	2.19E-04	0.0639	0.0172	0.9832	0.8471	NA	NA	chicken_pox
rs7626350	chr3	148972754	C/T	2.19E-04	-0.0483	0.0131	0.9818	0.3623	NA	NA	chicken_pox
rs141411774	chr6	71669974	C/T	2.19E-04	0.2497	0.0658	0.984	0.9923	NA	NA	chicken_pox
rs2904757	chr6	29928628	C/T	2.19E-04	-0.0461	0.0125	1	0.4711	NA	NA	chicken_pox
rs143070862	chr11	24208444	A/C	2.19E-04	0.2941	0.0824	0.8446	0.0087	NA	NA	chicken_pox
rs6987543	chr8	120547682	C/T	2.19E-04	0.0463	0.0125	0.9977	0.5629	NA	NA	chicken_pox
rs149571091	chr15	77166300	C/T	2.19E-04	0.3879	0.1018	0.5774	0.9937	NA	NA	chicken_pox
rs200837966	chr18	66846526	D/I	2.19E-04	0.206	0.0548	0.6223	0.9816	NA	NA	chicken_pox
rs28611030	chr4	187448441	A/G	2.19E-04	-0.0629	0.0169	0.8292	0.1944	NA	NA	chicken_pox
rs905604	chr3	100472848	C/T	2.19E-04	-0.0788	0.0215	0.9932	0.9026	0.9988	0.9024	chicken_pox
rs1611723	chr6	29830505	A/G	2.19E-04	0.0473	0.0128	0.9997	0.3984	NA	NA	chicken_pox
rs1573074	chr10	90195260	C/T	2.19E-04	0.0533	0.0144	0.9977	0.7529	NA	NA	chicken_pox
rs150912506	chr16	86150422	C/G	2.19E-04	-0.1854	0.0511	0.729	0.9768	NA	NA	chicken_pox
rs7157141	chr14	93629959	C/T	2.20E-04	0.0465	0.0126	0.9987	0.4362	0.9997	0.4359	chicken_pox
rs7770901	chr6	29902714	G/T	2.20E-04	0.0729	0.0197	0.5272	0.6524	NA	NA	chicken_pox
rs149325429	chr5	41076180	G/T	2.20E-04	-0.048	0.013	0.9695	0.6048	NA	NA	chicken_pox
rs188588737	chr5	159513179	A/G	2.20E-04	-0.7079	0.1817	0.5678	0.0014	NA	NA	chicken_pox
rs17124319	chr10	110115654	A/G	2.20E-04	0.0745	0.02	0.9911	0.8953	NA	NA	chicken_pox
rs141500485	chr14	58706046	A/G	2.20E-04	-0.356	0.0929	0.8926	0.004	NA	NA	chicken_pox
rs61832508	chr1	213466811	A/G	2.20E-04	0.1034	0.0277	0.9869	0.948	NA	NA	chicken_pox
rs2488273	chr10	90116871	C/T	2.20E-04	0.0484	0.0131	0.9895	0.6506	NA	NA	chicken_pox
rs114913688	chr6	31109566	A/T	2.20E-04	0.0949	0.0255	0.9337	0.934	NA	NA	chicken_pox
rs61412035	chr12	125058373	G/T	2.20E-04	-0.5572	0.1444	0.6366	0.0022	NA	NA	chicken_pox
rs1561647	chr11	76549212	A/G	2.20E-04	-0.0658	0.0177	0.9998	0.1412	0.9995	0.141	chicken_pox
rs7437097	chr4	157069914	C/G	2.20E-04	-0.0468	0.0127	0.9728	0.5359	NA	NA	chicken_pox
rs748494	chr19	18356458	A/C	2.20E-04	0.0475	0.0128	0.9646	0.5974	NA	NA	chicken_pox
rs189912246	chr1	98212479	G/T	2.20E-04	-0.2005	0.0533	0.6616	0.0181	NA	NA	chicken_pox
rs1590008	chr12	90107725	C/T	2.21E-04	-0.0492	0.0134	0.9964	0.6652	0.9998	0.6676	chicken_pox
rs806695	chr10	90108038	A/G	2.21E-04	-0.0485	0.0131	0.994	0.3435	NA	NA	chicken_pox
rs116653040	chr6	31109567	C/G	2.21E-04	-0.0949	0.0255	0.9337	0.066	NA	NA	chicken_pox
rs9264915	chr6	31272705	A/G	2.21E-04	-0.0742	0.02	0.9421	0.114	NA	NA	chicken_pox
rs12255655	chr10	55894739	A/G	2.21E-04	6.4751	5.9149	0.8319	3.00E-04	NA	NA	chicken_pox
rs10272613	chr7	109939207	C/G	2.21E-04	0.1206	0.0331	0.9956	0.0399	NA	NA	chicken_pox
rs9264914	chr6	31272704	C/T	2.21E-04	-0.0742	0.02	0.9421	0.114	NA	NA	chicken_pox
rs2800425	chr1	96980144	C/T	2.21E-04	-0.0647	0.0174	0.9996	0.1453	NA	NA	chicken_pox
rs846754	chr9	102881455	A/T	2.21E-04	-0.0464	0.0126	0.9983	0.5388	NA	NA	chicken_pox
rs116068050	chr4	4619238	C/G	2.21E-04	-0.1719	0.0458	0.7166	0.0235	NA	NA	chicken_pox
rs437289	chr6	29928407	A/G	2.21E-04	-0.0461	0.0125	0.9999	0.4711	NA	NA	chicken_pox
rs521242	chr8	108953365	C/T	2.21E-04	0.0484	0.0131	0.9925	0.3548	NA	NA	chicken_pox
rs620683	chr3	109624365	A/C	2.21E-04	-0.0542	0.0147	0.9953	0.7586	NA	NA	chicken_pox
rs2569191	chr5	140013903	C/T	2.21E-04	-0.0463	0.0125	0.996	0.5169	0.8192	0.5167	chicken_pox
rs3915171	chr3	109646225	A/G	2.21E-04	0.0543	0.0148	0.9932	0.2405	NA	NA	chicken_pox
rs114216719	chr2	50493746	A/G	2.21E-04	0.2342	0.0621	0.632	0.9863	NA	NA	chicken_pox
rs4946077	chr6	115656335	A/G	2.21E-04	0.0467	0.0127	0.9768	0.4459	NA	NA	chicken_pox
rs3742564	chr14	55530120	C/T	2.21E-04	-0.0474	0.0128	0.9958	0.6128	NA	NA	chicken_pox
rs1178857	chr3	109613014	C/T	2.21E-04	-0.0532	0.0144	0.9952	0.7449	NA	NA	chicken_pox
rs2971208	chr3	109611841	C/T	2.21E-04	0.0532	0.0144	0.9949	0.2551	NA	NA	chicken_pox
rs189861961	chr4	186759010	A/C	2.21E-04	0.1694	0.0467	0.8158	0.029	NA	NA	chicken_pox
rs6999626	chr8	120546407	C/T	2.22E-04	-0.0463	0.0125	0.9974	0.4371	NA	NA	chicken_pox
rs2252963	chr6	29932007	A/G	2.22E-04	0.0461	0.0125	0.9971	0.4895	NA	NA	chicken_pox
rs17161026	chr7	86468254	A/G	2.22E-04	-0.2628	0.0734	0.7666	0.9887	NA	NA	chicken_pox
rs17531435	chr2	201177202	A/C	2.22E-04	-0.0683	0.0184	0.9915	0.1278	NA	NA	chicken_pox
rs17531715	chr2	201239865	C/T	2.22E-04	0.0683	0.0184	0.9999	0.8734	0.8273	0.8741	chicken_pox
rs2844807	chr6	29930451	C/T	2.22E-04	0.0461	0.0125	0.9995	0.529	NA	NA	chicken_pox
rs11236970	chr11	76557342	C/T	2.22E-04	0.0683	0.0184	0.9209	0.8576	NA	NA	chicken_pox
rs151122306	chr13	36285523	D/I	2.22E-04	-2.864	1.2215	0.7289	0.9996	NA	NA	chicken_pox
rs78764512	chr5	35028535	C/T	2.22E-04	0.0692	0.0186	0.9845	0.8744	NA	NA	chicken_pox
rs10141816	chr14	93629403	C/T	2.22E-04	-0.048	0.013	0.9807	0.6232	NA	NA	chicken_pox
rs7037362	chr9	102767515	C/G	2.22E-04	0.0467	0.0126	0.9923	0.5796	NA	NA	chicken_pox
rs68080350	chr18	35397268	A/G	2.22E-04	0.0463	0.0125	0.996	0.5602	NA	NA	chicken_pox
rs192934849	chr19	24182009	A/C	2.22E-04	0.101	0.0271	0.984	0.9472	NA	NA	chicken_pox
rs149577481	chr2	156138699	G/T	2.22E-04	1.0337	0.26	0.7391	0.9996	NA	NA	chicken_pox
rs6932221	chr6	31095420	A/G	2.22E-04	0.0589	0.016	0.9673	0.2095	NA	NA	chicken_pox
rs11652572	chr17	4052449	G/T	2.22E-04	0.1851	0.0493	0.683	0.9785	NA	NA	chicken_pox
rs17751070	chr18	35303234	A/G	2.22E-04	0.0463	0.0125	0.9943	0.5499	NA	NA	chicken_pox
rs138043240	chr3	109609950	D/I	2.22E-04	-0.0531	0.0144	0.9963	0.7447	NA	NA	chicken_pox
rs2654910	chr1	213462908	C/T	2.22E-04	0.1023	0.0274	0.9823	0.9465	NA	NA	chicken_pox
rs681798	chr3	109667580	A/G	2.22E-04	0.0544	0.0148	0.987	0.2403	NA	NA	chicken_pox
rs835362	chr1	59813880	A/G	2.22E-04	-0.0706	0.0192	0.9996	0.8752	NA	NA	chicken_pox
rs183648490	chr6	71734542	C/G	2.23E-04	0.2713	0.0714	0.9345	0.9932	NA	NA	chicken_pox
rs4743386	chr9	102872241	A/G	2.23E-04	-0.0463	0.0126	0.9989	0.5388	NA	NA	chicken_pox
rs664399	chr3	109667552	G/T	2.23E-04	-0.0544	0.0148	0.987	0.7597	NA	NA	chicken_pox
rs652760	chr3	109621818	C/T	2.23E-04	0.0541	0.0147	0.9952	0.2414	0.9812	0.2398	chicken_pox
rs139410326	chr11	124578186	C/T	2.23E-04	0.1671	0.0445	0.9802	0.9818	NA	NA	chicken_pox
rs190224476	chr10	86107267	A/C	2.23E-04	-0.1037	0.0283	0.5782	0.9034	NA	NA	chicken_pox
rs622048	chr3	109624069	C/T	2.23E-04	0.0541	0.0147	0.9953	0.2414	NA	NA	chicken_pox
rs656624	chr8	108974658	A/G	2.23E-04	-0.0481	0.0131	0.9991	0.643	0.9999	0.6426	chicken_pox
rs35588671	chr4	187037499	A/T	2.23E-04	-0.0502	0.0136	0.8788	0.3928	NA	NA	chicken_pox
rs10988974	chr9	102871835	C/T	2.23E-04	0.0463	0.0126	0.9989	0.4611	NA	NA	chicken_pox
rs149174131	chr19	24077346	C/G	2.23E-04	0.1002	0.0269	0.9981	0.9471	NA	NA	chicken_pox
rs607571	chr3	109625019	C/T	2.23E-04	0.0541	0.0147	0.9953	0.2413	NA	NA	chicken_pox
rs138755437	chr6	134026091	A/C	2.23E-04	-0.933	0.286	0.7808	0.9988	NA	NA	chicken_pox
rs76473823	chr9	23986423	A/G	2.23E-04	0.1613	0.0431	0.5747	0.9649	NA	NA	chicken_pox
rs9260721	chr6	29931607	C/T	2.23E-04	-0.0462	0.0125	0.9931	0.4691	NA	NA	chicken_pox
rs201575255	chr6	32148909	D/I	2.23E-04	-0.2743	0.0769	0.9967	0.9917	NA	NA	chicken_pox
rs9263479	chr6	31055729	A/G	2.23E-04	0.0855	0.023	0.9982	0.9232	NA	NA	chicken_pox
rs9265144	chr6	31288202	C/T	2.23E-04	0.0895	0.0241	0.6969	0.8673	NA	NA	chicken_pox
rs180847262	chr2	20908084	G/T	2.23E-04	0.4823	0.1265	0.5145	0.9964	NA	NA	chicken_pox
rs7663866	chr4	32801473	A/G	2.23E-04	0.0557	0.015	0.9974	0.784	0.5432	0.782	chicken_pox
rs608926	chr3	109624686	C/G	2.23E-04	0.0541	0.0147	0.9953	0.2413	NA	NA	chicken_pox
rs2517681	chr6	29932330	C/T	2.23E-04	0.0461	0.0125	0.9975	0.4896	NA	NA	chicken_pox
rs10447126	chr5	35102853	C/T	2.23E-04	0.2381	0.0663	0.8807	0.0124	NA	NA	chicken_pox
rs6902551	chr6	115655223	A/G	2.24E-04	0.0467	0.0127	0.9773	0.4457	NA	NA	chicken_pox
rs150592811	chr3	34588981	C/T	2.24E-04	0.3004	0.0791	0.6665	0.9926	NA	NA	chicken_pox
rs2682539	chr3	109669460	A/T	2.24E-04	0.0544	0.0148	0.9862	0.2403	NA	NA	chicken_pox
rs73425300	chr6	41029956	A/G	2.24E-04	2.7365	0.9898	0.5723	7.00E-04	NA	NA	chicken_pox
rs10093203	chr8	120506289	A/G	2.24E-04	0.0492	0.0133	0.9116	0.6184	NA	NA	chicken_pox
rs186877594	chr10	93237891	C/T	2.24E-04	-0.739	0.218	0.5153	0.9974	NA	NA	chicken_pox
rs1164216	chr3	109615171	A/T	2.24E-04	0.0532	0.0145	0.9935	0.2547	NA	NA	chicken_pox
rs114048428	chr17	15360311	C/G	2.24E-04	-1.4457	0.4912	0.956	0.9993	NA	NA	chicken_pox
rs1539297	chr9	102871586	A/G	2.24E-04	0.0463	0.0126	0.999	0.4612	NA	NA	chicken_pox
rs35379681	chr4	32800640	A/G	2.24E-04	0.0556	0.015	0.9972	0.784	NA	NA	chicken_pox
rs111608534	chr8	41546820	A/T	2.24E-04	-0.4361	0.1245	0.8824	0.996	NA	NA	chicken_pox
rs2627848	chr2	66257288	C/T	2.24E-04	-0.0499	0.0136	0.987	0.6813	NA	NA	chicken_pox
rs3852214	chr6	31312476	C/T	2.24E-04	-0.0701	0.0189	0.8833	0.1383	NA	NA	chicken_pox
rs10107900	chr8	120506288	G/T	2.24E-04	0.0492	0.0133	0.9115	0.6184	NA	NA	chicken_pox
rs78752385	chr7	67903022	A/C	2.24E-04	0.4115	0.1082	0.5181	0.9949	NA	NA	chicken_pox
rs835356	chr1	59812293	A/G	2.25E-04	0.0706	0.0193	1	0.1245	0.9998	0.1245	chicken_pox
rs147004797	chr2	108377221	C/T	2.25E-04	0.6045	0.1756	0.6953	0.0025	NA	NA	chicken_pox
rs35267732	chr6	31326779	A/T	2.25E-04	0.0885	0.0238	0.9866	0.9302	NA	NA	chicken_pox
rs79531479	chr9	38341112	A/C	2.25E-04	0.154	0.0423	0.5487	0.0449	NA	NA	chicken_pox
rs1980235	chr12	90110782	A/G	2.25E-04	0.0492	0.0134	0.9936	0.3348	NA	NA	chicken_pox
rs10988973	chr9	102869846	A/G	2.25E-04	-0.0463	0.0126	0.9991	0.5389	NA	NA	chicken_pox
rs1187802	chr1	213456220	A/G	2.25E-04	0.0992	0.0266	0.9994	0.9436	0.9997	0.9439	chicken_pox
rs6021023	chr20	49795232	A/T	2.25E-04	1.0074	0.3135	0.7687	0.0012	NA	NA	chicken_pox
rs6061572	chr20	61086737	C/G	2.25E-04	-0.0682	0.0185	0.5199	0.6698	NA	NA	chicken_pox
rs12255589	chr10	55894616	A/G	2.25E-04	6.4041	5.838	0.8337	3.00E-04	NA	NA	chicken_pox
rs17124338	chr10	110126298	C/T	2.25E-04	0.0741	0.02	0.9999	0.8952	NA	NA	chicken_pox
rs56222556	chr2	242364119	A/G	2.25E-04	-0.0662	0.018	0.9834	0.8536	NA	NA	chicken_pox
rs139193090	chr16	86471334	C/T	2.25E-04	-0.8321	0.2521	0.879	0.9986	NA	NA	chicken_pox
rs150655507	chr6	71735815	G/T	2.25E-04	0.2655	0.07	0.9089	0.9927	NA	NA	chicken_pox
rs59715783	chr2	242366262	C/T	2.25E-04	0.0662	0.018	0.9835	0.1464	NA	NA	chicken_pox
rs11709862	chr3	4944248	A/C	2.25E-04	0.0467	0.0126	0.9771	0.5489	NA	NA	chicken_pox
rs1423404	chr5	41098908	C/T	2.25E-04	0.047	0.0128	0.997	0.4085	NA	NA	chicken_pox
rs73748625	chr6	81218835	C/T	2.26E-04	-1.1652	0.2909	0.8404	4.00E-04	NA	NA	chicken_pox
rs78461138	chr12	707744	A/T	2.26E-04	1.602	0.5099	0.5558	9.00E-04	NA	NA	chicken_pox
rs73617322	chr8	41546426	A/C	2.26E-04	-0.4355	0.1244	0.878	0.996	NA	NA	chicken_pox
rs193058473	chr10	66648063	A/C	2.26E-04	-1.0706	0.3234	0.5839	0.9987	NA	NA	chicken_pox
rs111423870	chr12	90121475	A/T	2.26E-04	0.0673	0.0184	0.9777	0.1422	NA	NA	chicken_pox
rs73193198	chr7	109939267	C/T	2.26E-04	-0.1206	0.0331	0.9953	0.9603	NA	NA	chicken_pox
rs17128128	chr14	55500906	C/G	2.26E-04	-0.0477	0.0129	0.9962	0.629	NA	NA	chicken_pox
rs7731377	chr5	41078344	A/G	2.26E-04	0.047	0.0128	0.9977	0.4092	NA	NA	chicken_pox
rs78102224	chr4	157582166	C/T	2.26E-04	0.0982	0.0269	0.9971	0.0612	NA	NA	chicken_pox
rs35605794	chr4	32800603	C/T	2.26E-04	-0.0556	0.015	0.9972	0.216	NA	NA	chicken_pox
rs62179496	chr2	201123574	C/T	2.26E-04	0.0676	0.0182	0.9864	0.8685	NA	NA	chicken_pox
rs622634	chr8	108930548	A/G	2.27E-04	0.0483	0.0131	0.9989	0.3508	NA	NA	chicken_pox
rs200942910	chr16	25031539	D/I	2.27E-04	-0.1202	0.0329	0.6802	0.9411	NA	NA	chicken_pox
rs7621548	chr3	4943554	C/G	2.27E-04	0.0467	0.0126	0.978	0.5527	NA	NA	chicken_pox
rs28482016	chr6	29905224	A/T	2.27E-04	-0.0567	0.0154	0.6639	0.4566	NA	NA	chicken_pox
rs114234402	chr2	154997349	C/T	2.27E-04	-2.5094	0.5744	0.6989	0.0014	NA	NA	chicken_pox
rs600054	chr3	109663694	A/G	2.27E-04	0.0543	0.0148	0.9885	0.2403	NA	NA	chicken_pox
rs74453059	chr4	157579531	A/G	2.27E-04	-0.0981	0.0269	0.9973	0.9388	NA	NA	chicken_pox
rs78434898	chr2	174710952	C/T	2.27E-04	-0.0544	0.0148	0.8341	0.691	NA	NA	chicken_pox
rs62190367	chr2	242376276	A/G	2.27E-04	-0.0661	0.018	0.985	0.8537	NA	NA	chicken_pox
rs4352711	chr6	115656681	C/T	2.27E-04	-0.0468	0.0127	0.9676	0.545	NA	NA	chicken_pox
rs140409901	chr6	81222360	A/G	2.27E-04	-1.137	0.2839	0.82	4.00E-04	NA	NA	chicken_pox
rs200259595	chr21	44048711	D/I	2.27E-04	0.2364	0.0628	0.5572	0.9842	NA	NA	chicken_pox
rs9264639	chr6	31238322	C/T	2.27E-04	-0.071	0.0191	0.9519	0.1255	NA	NA	chicken_pox
rs62081924	chr18	35632503	A/G	2.27E-04	0.06	0.0162	0.9863	0.8208	NA	NA	chicken_pox
rs200173824	chr6	31310073	D/I	2.27E-04	-0.0753	0.0205	0.8062	0.8171	NA	NA	chicken_pox
rs6478995	chr9	102792856	A/C	2.27E-04	0.0466	0.0126	0.9974	0.58	NA	NA	chicken_pox
rs61832509	chr1	213470400	A/G	2.27E-04	-0.1031	0.0277	0.9872	0.052	NA	NA	chicken_pox
rs62190365	chr2	242375008	A/G	2.27E-04	-0.0661	0.018	0.9849	0.8537	NA	NA	chicken_pox
rs67922716	chr7	73722577	A/G	2.27E-04	-0.1527	0.0421	0.6909	0.9637	NA	NA	chicken_pox
rs6573883	chr14	25056397	G/T	2.27E-04	-0.0474	0.0128	0.9816	0.3856	NA	NA	chicken_pox
rs74072591	chr14	93618088	C/T	2.27E-04	0.0507	0.0138	0.9103	0.3462	NA	NA	chicken_pox
rs77326659	chr19	24097517	C/T	2.27E-04	0.1006	0.027	0.9939	0.9474	NA	NA	chicken_pox
rs12204883	chr6	115655829	A/T	2.27E-04	0.0466	0.0127	0.9772	0.4457	NA	NA	chicken_pox
rs10491020	chr10	110126699	A/G	2.27E-04	0.074	0.0199	0.9999	0.8952	0.9994	0.8953	chicken_pox
rs11236965	chr11	76548083	C/T	2.28E-04	-0.0658	0.0177	0.9947	0.1415	NA	NA	chicken_pox
rs144668138	chr5	139995727	D/I	2.28E-04	0.0462	0.0125	0.9915	0.4929	NA	NA	chicken_pox
rs183712745	chr7	50697569	A/G	2.28E-04	0.3925	0.111	0.715	0.0053	NA	NA	chicken_pox
rs187640733	chr3	116223369	A/G	2.28E-04	2.8315	1.1125	0.6691	3.00E-04	NA	NA	chicken_pox
rs60975439	chr6	25263335	G/T	2.28E-04	-0.0568	0.0154	0.6643	0.4214	NA	NA	chicken_pox
rs2293768	chr7	100348384	C/T	2.28E-04	0.1337	0.0358	0.9944	0.9642	0.9985	0.9646	chicken_pox
rs3094678	chr6	29903404	C/T	2.28E-04	-0.0635	0.0172	0.552	0.4017	NA	NA	chicken_pox
rs67753451	chr6	31265432	D/I	2.28E-04	-0.0637	0.0174	0.9997	0.8367	NA	NA	chicken_pox
rs35709188	chr8	12935728	D/I	2.28E-04	0.8531	0.2168	0.7572	0.9992	NA	NA	chicken_pox
rs1047661	chr11	124502260	A/G	2.28E-04	-0.0782	0.0211	0.9981	0.0915	0.9992	0.0923	chicken_pox
rs61832510	chr1	213471025	A/G	2.28E-04	0.1031	0.0277	0.9855	0.9479	NA	NA	chicken_pox
rs111239218	chr7	52576348	D/I	2.28E-04	-0.0513	0.0139	0.9756	0.2836	NA	NA	chicken_pox
rs521494	chr8	108982905	C/G	2.28E-04	0.0481	0.0131	0.9982	0.3571	NA	NA	chicken_pox
rs147584788	chr7	109940481	C/T	2.28E-04	-0.1204	0.0331	0.9847	0.9598	NA	NA	chicken_pox
rs1164213	chr3	109616505	C/T	2.28E-04	0.0531	0.0145	0.9932	0.2546	NA	NA	chicken_pox
rs78750775	chr10	90189631	A/G	2.28E-04	0.0531	0.0144	0.9981	0.753	NA	NA	chicken_pox
rs138669870	chr19	42729305	D/I	2.28E-04	-2.8068	1.23	0.8701	0.9996	NA	NA	chicken_pox
rs9266044	chr6	31318820	A/C	2.28E-04	-0.0661	0.0178	0.9907	0.1402	NA	NA	chicken_pox
rs191952903	chr7	111381789	A/C	2.28E-04	1.5882	0.4272	0.7403	0.9998	NA	NA	chicken_pox
rs2181579	chr9	102863821	A/C	2.28E-04	-0.0466	0.0126	0.9843	0.5366	NA	NA	chicken_pox
rs113516817	chr6	71651305	D/I	2.28E-04	0.2515	0.0664	0.9821	0.9924	NA	NA	chicken_pox
rs183751082	chr2	154863413	A/C	2.28E-04	2.5785	0.5888	0.7815	0.9989	NA	NA	chicken_pox
rs1007103	chr3	109611074	A/G	2.28E-04	-0.053	0.0144	0.9958	0.7447	NA	NA	chicken_pox
rs117816254	chr10	44516559	C/T	2.28E-04	0.4102	0.1164	0.6991	0.0058	NA	NA	chicken_pox
rs117709556	chr21	44977920	A/G	2.28E-04	-0.1312	0.0351	0.9244	0.0316	NA	NA	chicken_pox
rs114458918	chr2	201233900	C/G	2.29E-04	0.0682	0.0184	0.9983	0.8734	NA	NA	chicken_pox
rs1202180	chr7	87203840	C/T	2.29E-04	0.0486	0.0132	0.9857	0.6571	NA	NA	chicken_pox
rs147842400	chr10	4022593	A/G	2.29E-04	0.4288	0.1224	0.6905	0.0052	NA	NA	chicken_pox
rs80152886	chr2	121197854	C/T	2.29E-04	-0.0987	0.0271	0.985	0.938	NA	NA	chicken_pox
rs1002046	chr6	29754016	C/T	2.29E-04	0.0504	0.0137	0.9969	0.2997	0.998	0.3007	chicken_pox
rs12457168	chr18	31853428	C/G	2.29E-04	0.0715	0.0193	0.9657	0.8797	NA	NA	chicken_pox
rs9263492	chr6	31058827	C/T	2.29E-04	-0.0854	0.023	0.9986	0.0768	NA	NA	chicken_pox
rs1332163	chr9	25556822	A/G	2.29E-04	-0.0591	0.0161	0.9726	0.8024	NA	NA	chicken_pox
rs2787375	chr9	103055938	A/G	2.29E-04	0.0466	0.0126	0.9965	0.582	NA	NA	chicken_pox
rs79147136	chr2	169593543	A/C	2.29E-04	2.652	0.633	0.5114	0.999	NA	NA	chicken_pox
rs78403606	chr5	32389521	C/T	2.29E-04	0.2999	0.0841	0.672	0.0097	NA	NA	chicken_pox
rs200936515	chr2	4115279	D/I	2.29E-04	0.1795	0.0498	0.9349	0.0197	NA	NA	chicken_pox
rs17708567	chr19	56296833	A/C	2.29E-04	0.0972	0.0267	0.8976	0.069	NA	NA	chicken_pox
rs72710144	chr4	172087861	C/G	2.29E-04	-0.06	0.0162	0.9549	0.1847	NA	NA	chicken_pox
rs887311	chr12	460726	G/T	2.29E-04	0.0523	0.0142	0.9432	0.2849	NA	NA	chicken_pox
rs79333002	chr5	153714023	C/T	2.29E-04	-0.1081	0.029	0.8148	0.0557	NA	NA	chicken_pox
rs73852810	chr3	111303841	G/T	2.29E-04	0.5944	0.1528	0.6807	0.9978	NA	NA	chicken_pox
rs4743384	chr9	102840271	A/G	2.30E-04	0.0465	0.0126	0.9888	0.5653	NA	NA	chicken_pox
rs72713435	chr14	55241558	A/G	2.30E-04	-0.058	0.0158	0.9074	0.7753	NA	NA	chicken_pox
rs1611142	chr6	29799306	C/T	2.30E-04	-0.0476	0.0129	0.9884	0.617	NA	NA	chicken_pox
rs238718	chr20	3475023	A/G	2.30E-04	-0.0489	0.0133	0.9604	0.3539	NA	NA	chicken_pox
rs74382894	chr5	32406726	A/G	2.30E-04	0.3009	0.0844	0.6752	0.0096	NA	NA	chicken_pox
rs60604866	chr2	242352257	A/G	2.30E-04	0.0661	0.0181	0.9812	0.1464	NA	NA	chicken_pox
rs75056070	chr5	22379246	A/C	2.30E-04	0.6796	0.1993	0.6612	0.0023	NA	NA	chicken_pox
rs479803	chr12	398749	C/T	2.30E-04	-0.0554	0.0151	0.925	0.7507	NA	NA	chicken_pox
rs7682682	chr4	32801698	C/G	2.30E-04	-0.0556	0.015	0.9972	0.2157	NA	NA	chicken_pox
rs2394884	chr6	31173395	A/T	2.30E-04	-0.0746	0.0202	0.8116	0.1675	NA	NA	chicken_pox
rs191456657	chr2	70864058	A/G	2.30E-04	-3.5238	1.5463	0.6462	0.9945	NA	NA	chicken_pox
rs73966293	chr2	159078824	C/T	2.30E-04	6.6247	4.2248	0.6947	3.00E-04	NA	NA	chicken_pox
rs73004354	chr2	242356239	G/T	2.30E-04	0.0661	0.0181	0.9816	0.1464	NA	NA	chicken_pox
rs62234043	chr22	24822410	C/G	2.31E-04	0.2347	0.0622	0.931	0.9909	NA	NA	chicken_pox
rs11158660	chr14	20556259	C/T	2.31E-04	-0.0587	0.016	0.8714	0.7699	NA	NA	chicken_pox
rs191589720	chr10	55410677	A/G	2.31E-04	-0.7982	0.2359	0.6117	0.9982	NA	NA	chicken_pox
rs76985320	chr3	87085536	A/T	2.31E-04	-0.2899	0.0767	0.6224	0.0096	NA	NA	chicken_pox
rs189065342	chr5	40448504	A/C	2.31E-04	-0.793	0.2365	0.6961	0.9984	NA	NA	chicken_pox
rs117039552	chr15	94109104	A/G	2.31E-04	-0.3544	0.0999	0.6301	0.9923	NA	NA	chicken_pox
rs12245478	chr10	45169801	G/T	2.31E-04	0.0516	0.014	0.9914	0.2807	NA	NA	chicken_pox
rs75456748	chr12	774056	A/G	2.31E-04	0.4081	0.1156	0.5624	0.0071	NA	NA	chicken_pox
rs188247870	chr13	99028987	A/G	2.31E-04	0.5767	0.1499	0.5006	0.997	NA	NA	chicken_pox
rs588237	chr3	109675043	A/C	2.31E-04	0.0545	0.0148	0.9791	0.2405	NA	NA	chicken_pox
rs2698999	chr9	102735865	A/C	2.31E-04	-0.0464	0.0126	0.9893	0.5386	0.9997	0.54	chicken_pox
rs143626095	chr1	193819128	D/I	2.31E-04	-1.6717	0.5689	0.5829	0.9992	NA	NA	chicken_pox
rs8087154	chr18	35622262	A/G	2.31E-04	-0.0569	0.0154	0.9888	0.2051	NA	NA	chicken_pox
rs3762783	chr3	4942300	C/T	2.31E-04	0.0467	0.0127	0.9726	0.5543	NA	NA	chicken_pox
rs187222098	chr6	126035378	C/T	2.31E-04	0.4239	0.1116	0.5009	0.995	NA	NA	chicken_pox
rs77897442	chr1	186834673	G/T	2.31E-04	-0.112	0.0301	0.7837	0.053	NA	NA	chicken_pox
rs142251323	chrX	153167300	A/G	2.32E-04	0.1845	0.0487	0.8444	0.9894	NA	NA	chicken_pox
rs201152705	chr16	4667689	D/I	2.32E-04	-0.0607	0.0166	0.9512	0.8122	NA	NA	chicken_pox
rs6884653	chr5	41089399	C/T	2.32E-04	0.0469	0.0127	0.9972	0.4126	NA	NA	chicken_pox
rs62193255	chr2	242361298	C/T	2.32E-04	0.066	0.018	0.9824	0.1465	NA	NA	chicken_pox
rs11106850	chr12	93491835	A/G	2.32E-04	-0.4963	0.1296	0.6058	0.0043	NA	NA	chicken_pox
rs73966292	chr2	159078658	A/G	2.32E-04	6.6136	4.2204	0.6949	3.00E-04	NA	NA	chicken_pox
rs6549214	chr3	69431261	A/G	2.32E-04	-0.049	0.0133	0.874	0.5184	NA	NA	chicken_pox
rs10167906	chr2	66288663	A/C	2.32E-04	0.0552	0.0151	0.9992	0.2262	0.9975	0.2265	chicken_pox
rs62193256	chr2	242362168	C/T	2.32E-04	0.066	0.018	0.9825	0.1465	NA	NA	chicken_pox
rs76167451	chr10	90196770	C/T	2.32E-04	0.0531	0.0144	0.997	0.7529	NA	NA	chicken_pox
rs9265732	chr6	31302297	G/T	2.32E-04	-0.0885	0.0239	0.6945	0.1038	NA	NA	chicken_pox
rs72713436	chr14	55241559	A/C	2.32E-04	0.0579	0.0158	0.9074	0.2248	NA	NA	chicken_pox
rs76524288	chr19	42710780	C/T	2.32E-04	2.6013	1.1206	0.9289	5.00E-04	NA	NA	chicken_pox
rs73824601	chr4	74857940	C/T	2.32E-04	0.3584	0.0943	0.7532	0.9953	NA	NA	chicken_pox
rs182397538	chr7	68101089	C/T	2.32E-04	0.3672	0.097	0.5544	0.9939	NA	NA	chicken_pox
rs11153551	chr6	115660174	C/T	2.32E-04	-0.0462	0.0125	0.9987	0.5554	NA	NA	chicken_pox
rs9265733	chr6	31302298	G/T	2.32E-04	-0.0885	0.0239	0.6945	0.1038	NA	NA	chicken_pox
rs9264929	chr6	31274137	A/G	2.32E-04	-0.069	0.0186	0.992	0.1251	NA	NA	chicken_pox
rs72901067	chr18	35406268	A/G	2.33E-04	0.0463	0.0126	0.991	0.5605	NA	NA	chicken_pox
rs75987811	chr11	76559018	C/T	2.33E-04	0.0685	0.0185	0.9142	0.8585	NA	NA	chicken_pox
rs116280760	chr11	40387872	A/C	2.33E-04	0.9486	0.2417	0.881	0.9996	NA	NA	chicken_pox
rs144173140	chr2	201165806	D/I	2.33E-04	0.0682	0.0184	0.9803	0.871	NA	NA	chicken_pox
rs74209217	chr7	378598	C/T	2.33E-04	-0.2925	0.0784	0.6771	0.2836	NA	NA	chicken_pox
rs189313249	chr2	112683197	A/G	2.33E-04	-0.5744	0.1477	0.8981	0.0014	NA	NA	chicken_pox
rs9374715	chr6	118415013	G/T	2.33E-04	0.0462	0.0126	0.9999	0.5744	0.9969	0.5756	chicken_pox
rs4416699	chr6	118414887	G/T	2.33E-04	-0.0462	0.0126	0.9998	0.4256	NA	NA	chicken_pox
rs7913787	chr10	92708650	G/T	2.33E-04	0.0594	0.0162	0.7712	0.2634	NA	NA	chicken_pox
rs7143637	chr14	25049603	A/G	2.33E-04	0.0466	0.0127	0.9894	0.5865	0.9995	0.5872	chicken_pox
rs1611143	chr6	29799316	C/T	2.33E-04	0.0506	0.0138	0.9893	0.2991	NA	NA	chicken_pox
rs9265348	chr6	31294401	A/G	2.34E-04	0.0864	0.0233	0.6309	0.8742	NA	NA	chicken_pox
rs11153550	chr6	115657387	G/T	2.34E-04	0.0466	0.0127	0.9767	0.4459	NA	NA	chicken_pox
6:31094634:G_GC	chr6	31094634	D/I	2.34E-04	0.0565	0.0154	0.9977	0.2198	NA	NA	chicken_pox
rs1201360	chr18	35303805	A/G	2.34E-04	-0.0462	0.0125	0.9941	0.4514	NA	NA	chicken_pox
rs72380374	chr21	21861586	D/I	2.34E-04	0.067	0.0181	0.932	0.8561	NA	NA	chicken_pox
rs183447926	chr21	15892937	A/C	2.34E-04	-0.9193	0.2725	0.5021	0.9976	NA	NA	chicken_pox
rs9488662	chr6	115783731	A/T	2.34E-04	-0.0468	0.0127	0.9926	0.5883	NA	NA	chicken_pox
rs75871309	chr8	120543003	D/I	2.34E-04	-0.0472	0.0128	0.9528	0.4318	NA	NA	chicken_pox
rs1187253	chr18	35297219	C/T	2.34E-04	0.0461	0.0125	0.998	0.5489	NA	NA	chicken_pox
rs77202849	chr1	69014978	A/G	2.34E-04	3.3613	1.7422	0.8972	3.00E-04	NA	NA	chicken_pox
rs613812	chr3	109627393	C/T	2.34E-04	0.054	0.0147	0.9944	0.2413	NA	NA	chicken_pox
rs140680047	chr6	167721981	C/G	2.34E-04	0.2107	0.0584	0.5879	0.0269	NA	NA	chicken_pox
rs2791335	chr9	102736844	A/G	2.34E-04	-0.0463	0.0126	0.9893	0.5386	NA	NA	chicken_pox
rs73824600	chr4	74857802	G/T	2.34E-04	0.3582	0.0943	0.7535	0.9953	NA	NA	chicken_pox
rs111442855	chr6	71651514	C/T	2.34E-04	0.2513	0.0665	0.9805	0.9924	NA	NA	chicken_pox
rs2047197	chr8	108937146	A/T	2.34E-04	-0.0481	0.0131	0.9992	0.6493	NA	NA	chicken_pox
rs11816967	chr10	90188608	A/G	2.34E-04	-0.053	0.0144	0.9981	0.247	NA	NA	chicken_pox
rs7025300	chr9	102811803	A/G	2.34E-04	-0.0465	0.0126	0.9966	0.4201	NA	NA	chicken_pox
rs12766378	chr10	114578875	C/T	2.35E-04	0.0527	0.0144	0.9994	0.2574	0.9998	0.258	chicken_pox
rs151534	chr20	3509454	A/G	2.35E-04	0.0488	0.0132	0.9802	0.6601	NA	NA	chicken_pox
rs2783371	chr1	16767506	C/T	2.35E-04	-0.4355	0.1144	0.5571	0.005	NA	NA	chicken_pox
rs139300674	chr10	90920671	C/T	2.35E-04	0.2452	0.0686	0.8073	0.0118	NA	NA	chicken_pox
rs78457160	chr4	157586705	A/C	2.35E-04	0.0979	0.0269	0.997	0.0613	NA	NA	chicken_pox
rs28714248	chr14	93616027	A/G	2.35E-04	-0.047	0.0128	0.9875	0.5962	NA	NA	chicken_pox
rs72743362	chr9	104222214	A/G	2.35E-04	0.1075	0.0289	0.9481	0.9515	NA	NA	chicken_pox
rs12477541	chr2	156563190	A/T	2.35E-04	-0.9708	0.2475	0.6451	7.00E-04	NA	NA	chicken_pox
rs114947236	chr13	100741789	C/G	2.35E-04	2.704	0.6121	0.526	0.9985	NA	NA	chicken_pox
rs487946	chr12	63212116	G/T	2.35E-04	-0.0605	0.0165	0.9233	0.8039	NA	NA	chicken_pox
rs6919856	chr6	115657970	C/T	2.35E-04	-0.0466	0.0127	0.9761	0.554	NA	NA	chicken_pox
rs139671660	chr15	52371792	C/T	2.35E-04	-0.2519	0.0668	0.743	0.0101	NA	NA	chicken_pox
rs11662785	chr18	8607757	C/G	2.35E-04	-0.0471	0.0128	0.9597	0.5644	NA	NA	chicken_pox
rs56357209	chr4	77211864	C/T	2.35E-04	1.2542	0.4026	0.5945	0.001	NA	NA	chicken_pox
rs534702	chr8	108940264	G/T	2.35E-04	-0.0481	0.0131	0.9995	0.649	NA	NA	chicken_pox
rs199681463	chr14	93626526	D/I	2.35E-04	-0.0477	0.013	0.9403	0.5722	NA	NA	chicken_pox
rs112515241	chr2	126452473	D/I	2.35E-04	-0.1186	0.0319	0.8323	0.046	NA	NA	chicken_pox
rs73979418	chr17	2074920	C/T	2.35E-04	-1.2003	0.2996	0.9277	3.00E-04	NA	NA	chicken_pox
rs2791337	chr9	102741443	C/T	2.35E-04	-0.0463	0.0126	0.9894	0.5386	NA	NA	chicken_pox
rs78948866	chr9	28191471	A/G	2.36E-04	-0.4012	0.1144	0.8523	0.995	NA	NA	chicken_pox
rs915670	chr6	29798419	A/G	2.36E-04	-0.0502	0.0137	0.999	0.699	NA	NA	chicken_pox
rs2524064	chr6	31247817	A/G	2.36E-04	0.0691	0.0187	0.9916	0.8751	NA	NA	chicken_pox
rs1610665	chr6	29779203	A/G	2.36E-04	-0.0505	0.0138	0.9975	0.7003	NA	NA	chicken_pox
rs10269383	chr7	88752601	A/T	2.36E-04	-0.0477	0.013	0.9988	0.3565	NA	NA	chicken_pox
rs557606	chr8	108931016	A/G	2.36E-04	-0.0481	0.0131	0.9988	0.6491	NA	NA	chicken_pox
rs79251340	chr10	2705073	C/T	2.36E-04	-0.2009	0.0538	0.5054	0.0256	NA	NA	chicken_pox
rs334722	chr1	61637945	C/G	2.36E-04	-0.0836	0.0226	0.9753	0.0818	NA	NA	chicken_pox
rs77372830	chr1	101690477	A/T	2.36E-04	0.5057	0.1322	0.6242	0.9966	NA	NA	chicken_pox
rs4328513	chr18	35406623	A/G	2.36E-04	-0.0463	0.0126	0.9901	0.4393	NA	NA	chicken_pox
rs10885421	chr10	114916586	G/T	2.36E-04	0.0474	0.0129	0.9903	0.6202	0.9994	0.6176	chicken_pox
rs13195617	chr6	29830732	A/T	2.36E-04	-0.0595	0.0161	0.9472	0.1914	NA	NA	chicken_pox
rs3129215	chr6	33117094	A/C	2.36E-04	-0.052	0.0141	0.9969	0.2624	NA	NA	chicken_pox
rs680451	chr3	109643759	C/G	2.36E-04	0.054	0.0147	0.9968	0.2397	NA	NA	chicken_pox
rs76296989	chr1	84231015	G/T	2.36E-04	-0.819	0.2102	0.5896	0.001	NA	NA	chicken_pox
rs7925015	chr11	121519233	G/T	2.36E-04	0.504	0.1459	0.8499	0.0036	NA	NA	chicken_pox
rs9264396	chr6	31229307	C/T	2.36E-04	-0.0468	0.0127	0.9744	0.4075	NA	NA	chicken_pox
rs139248564	chr3	3951848	A/G	2.36E-04	-0.0635	0.0174	0.8089	0.7947	NA	NA	chicken_pox
rs112713623	chr10	90197693	C/G	2.36E-04	0.053	0.0144	0.9969	0.7529	NA	NA	chicken_pox
rs4691370	chr4	157589751	A/G	2.36E-04	0.0976	0.0268	0.9961	0.0617	0.9997	0.0621	chicken_pox
rs6593436	chr10	45172469	A/C	2.36E-04	-0.0515	0.014	0.9922	0.7193	NA	NA	chicken_pox
rs6096298	chr20	49793278	C/T	2.36E-04	1.0044	0.3142	0.845	0.0011	NA	NA	chicken_pox
rs145193701	chr15	27441063	D/I	2.36E-04	-0.0985	0.0271	0.939	0.9366	NA	NA	chicken_pox
rs76079165	chr14	99501119	C/G	2.36E-04	0.1111	0.0306	0.8686	0.0541	NA	NA	chicken_pox
rs2144779	chr14	93627024	A/C	2.37E-04	-0.0478	0.013	0.9825	0.6225	NA	NA	chicken_pox
rs1185957	chr3	109628148	A/G	2.37E-04	-0.0539	0.0147	0.9943	0.7588	NA	NA	chicken_pox
rs4264986	chr5	139993266	A/T	2.37E-04	0.0459	0.0125	1	0.4909	0.9995	0.4897	chicken_pox
rs12208891	chr6	115658179	C/T	2.37E-04	0.0465	0.0127	0.976	0.4461	NA	NA	chicken_pox
rs73239997	chr10	55894151	A/G	2.37E-04	6.1992	5.6107	0.8402	3.00E-04	NA	NA	chicken_pox
rs669126	chr3	109628370	A/G	2.37E-04	-0.0539	0.0147	0.9942	0.7588	NA	NA	chicken_pox
rs200273076	chr4	101683762	D/I	2.37E-04	-0.1149	0.0316	0.8608	0.949	NA	NA	chicken_pox
rs6952000	chr7	107456675	C/G	2.37E-04	0.0624	0.0169	0.9893	0.841	NA	NA	chicken_pox
rs147341238	chr2	168664269	A/T	2.37E-04	-0.0915	0.0251	0.9267	0.9239	NA	NA	chicken_pox
rs145199265	chr1	15562349	C/T	2.37E-04	0.3936	0.1123	0.7514	0.0052	NA	NA	chicken_pox
rs75577417	chr8	60228176	A/T	2.37E-04	-0.1719	0.0475	0.6056	0.9679	NA	NA	chicken_pox
rs144261163	chr7	113893884	A/G	2.37E-04	0.0556	0.0151	0.969	0.7801	NA	NA	chicken_pox
rs75584985	chr14	93617817	A/G	2.37E-04	0.0538	0.0147	0.8445	0.3152	NA	NA	chicken_pox
rs201684351	chr14	93617482	D/I	2.37E-04	0.0472	0.0129	0.9598	0.426	NA	NA	chicken_pox
rs112673652	chr6	71649699	A/T	2.37E-04	0.2506	0.0664	0.989	0.9925	NA	NA	chicken_pox
rs77066568	chr4	157588339	C/T	2.37E-04	-0.0979	0.0269	0.9951	0.9387	NA	NA	chicken_pox
rs149387184	chr21	31041850	C/T	2.38E-04	0.5498	0.1597	0.779	0.0034	NA	NA	chicken_pox
rs148100515	chr11	63642783	G/T	2.38E-04	0.4287	0.123	0.828	0.0042	NA	NA	chicken_pox
rs10664666	chr17	9868608	D/I	2.38E-04	0.0567	0.0154	0.6923	0.3789	NA	NA	chicken_pox
rs76816555	chr4	157585411	A/G	2.38E-04	0.0978	0.0269	0.9974	0.0613	NA	NA	chicken_pox
rs141458037	chr5	35108261	A/G	2.38E-04	0.2419	0.0677	0.9193	0.0116	NA	NA	chicken_pox
rs2530304	chr7	148135684	A/C	2.38E-04	0.0472	0.0128	0.9458	0.5276	NA	NA	chicken_pox
rs9844850	chr3	4947217	C/T	2.38E-04	-0.046	0.0125	0.998	0.4473	NA	NA	chicken_pox
rs200401987	chr7	114267982	D/I	2.38E-04	-0.1055	0.029	0.7563	0.9292	NA	NA	chicken_pox
rs144148490	chr5	119483170	A/G	2.38E-04	0.4785	0.1256	0.5418	0.9961	NA	NA	chicken_pox
rs4945610	chr6	118410328	A/C	2.38E-04	-0.0464	0.0126	0.9905	0.4237	NA	NA	chicken_pox
rs183326888	chr21	27537082	A/G	2.38E-04	0.8259	0.2127	0.6363	0.9992	NA	NA	chicken_pox
rs201613895	chr6	31310077	D/I	2.38E-04	-0.0752	0.0206	0.8058	0.8184	NA	NA	chicken_pox
rs62234044	chr22	24823731	C/T	2.38E-04	-0.2341	0.0622	0.9276	0.0091	NA	NA	chicken_pox
rs3129217	chr6	33116993	C/T	2.38E-04	0.0519	0.0141	0.9969	0.7376	NA	NA	chicken_pox
rs141038100	chr4	157577889	D/I	2.38E-04	-0.0978	0.0269	0.9976	0.9388	NA	NA	chicken_pox
rs10848814	chr12	457645	C/G	2.38E-04	-0.0523	0.0143	0.9485	0.7206	NA	NA	chicken_pox
rs12373411	chr18	35622679	A/G	2.38E-04	0.0567	0.0154	0.9839	0.7923	NA	NA	chicken_pox
rs73196545	chr7	109971049	A/G	2.38E-04	0.1388	0.0384	0.9548	0.0307	NA	NA	chicken_pox
rs12606007	chr18	35304062	A/G	2.38E-04	-0.0461	0.0126	0.9934	0.4503	NA	NA	chicken_pox
rs16829465	chr1	42883244	A/G	2.38E-04	-0.2178	0.058	0.8989	0.0114	NA	NA	chicken_pox
rs1737056	chr6	29733537	C/G	2.39E-04	-0.0506	0.0138	0.9966	0.7011	NA	NA	chicken_pox
rs2604994	chr14	98343048	G/T	2.39E-04	0.0702	0.0192	0.8743	0.1449	NA	NA	chicken_pox
rs2854008	chr6	31312538	A/G	2.39E-04	0.0553	0.015	0.905	0.752	0.9636	0.7749	chicken_pox
rs115389997	chr5	35109511	C/T	2.39E-04	-0.2371	0.0664	0.9789	0.9887	NA	NA	chicken_pox
rs80106030	chr4	157667873	A/G	2.39E-04	-0.5339	0.1539	0.6209	0.9963	NA	NA	chicken_pox
rs72829720	chr2	121197889	C/T	2.39E-04	0.0984	0.0271	0.9852	0.0619	NA	NA	chicken_pox
rs140175645	chr18	3109027	A/G	2.39E-04	3.2345	0.8254	0.6843	0.9995	NA	NA	chicken_pox
rs143066541	chr2	121196509	D/I	2.39E-04	-0.0984	0.0271	0.9828	0.9379	NA	NA	chicken_pox
rs2057476	chr9	102878742	C/G	2.39E-04	-0.0461	0.0126	0.9982	0.5391	NA	NA	chicken_pox
rs2110470	chr7	19509870	C/T	2.39E-04	-0.0602	0.0163	0.979	0.1785	0.9998	0.1729	chicken_pox
rs193032860	chr19	24120127	A/G	2.39E-04	0.1003	0.027	0.991	0.9474	NA	NA	chicken_pox
rs142601188	chr6	71647664	C/T	2.39E-04	0.2505	0.0664	0.9876	0.9925	NA	NA	chicken_pox
rs34174650	chr6	115681805	D/I	2.39E-04	0.0461	0.0126	0.9983	0.4441	NA	NA	chicken_pox
rs145215146	chr10	6336266	C/G	2.39E-04	8.7898	4.8802	0.6696	0.0048	NA	NA	chicken_pox
rs9263795	chr6	31132656	C/T	2.39E-04	0.085	0.0229	0.9972	0.9228	NA	NA	chicken_pox
rs2844591	chr6	31288585	C/T	2.39E-04	0.0892	0.0241	0.6939	0.8681	NA	NA	chicken_pox
rs112797609	chr6	71650137	C/T	2.39E-04	0.2505	0.0664	0.9894	0.9925	NA	NA	chicken_pox
rs2795575	chr9	102741475	A/G	2.39E-04	0.0462	0.0126	0.9895	0.4613	0.9969	0.4598	chicken_pox
rs1001065	chr10	92090566	C/T	2.39E-04	-0.0468	0.0128	0.9976	0.601	0.9995	0.6007	chicken_pox
rs72733233	chr9	38274109	C/G	2.39E-04	-0.0473	0.0129	0.9543	0.417	NA	NA	chicken_pox
rs60805089	chr14	55503348	C/T	2.39E-04	0.0475	0.0129	0.9965	0.3709	NA	NA	chicken_pox
rs2150736	chr9	104218978	C/T	2.39E-04	0.1075	0.0289	0.9433	0.9514	NA	NA	chicken_pox
rs36013854	chr3	2928672	A/G	2.39E-04	0.108	0.0297	0.916	0.0535	NA	NA	chicken_pox
rs6013102	chr20	49790654	A/G	2.39E-04	-1.0252	0.322	0.8506	0.999	NA	NA	chicken_pox
rs617441	chr3	109591610	A/G	2.39E-04	-0.0528	0.0144	0.9951	0.7441	NA	NA	chicken_pox
rs34063587	chr6	71650966	A/G	2.39E-04	-0.2511	0.0665	0.9865	0.0075	NA	NA	chicken_pox
rs66980399	chr2	201167206	A/G	2.39E-04	-0.0677	0.0183	0.9887	0.1293	NA	NA	chicken_pox
rs141942401	chr4	168783857	A/G	2.40E-04	-0.0573	0.0155	0.9928	0.1963	NA	NA	chicken_pox
rs8128909	chr21	21876920	G/T	2.40E-04	-0.064	0.0173	0.9678	0.1529	NA	NA	chicken_pox
rs193173392	chr10	122008258	A/C	2.40E-04	0.9422	0.2435	0.6037	0.9993	NA	NA	chicken_pox
rs4901151	chr14	52223258	C/T	2.40E-04	-0.0585	0.0159	0.599	0.5394	NA	NA	chicken_pox
rs31332	chr5	123603631	C/T	2.40E-04	-0.0592	0.0162	0.9792	0.8088	0.9984	0.8119	chicken_pox
rs11672984	chr19	18356334	A/G	2.40E-04	-0.0472	0.0128	0.9673	0.402	NA	NA	chicken_pox
rs72918170	chr3	87086931	A/C	2.40E-04	0.2837	0.0753	0.6022	0.9896	NA	NA	chicken_pox
rs685147	chr3	109631628	C/T	2.40E-04	0.0539	0.0147	0.9939	0.2412	NA	NA	chicken_pox
rs437464	chr6	29928270	C/G	2.40E-04	-0.046	0.0125	0.9931	0.5193	NA	NA	chicken_pox
rs184029513	chr15	56140972	A/G	2.40E-04	-2.0473	0.48	0.5888	0.002	NA	NA	chicken_pox
rs5837729	chr2	201135341	D/I	2.40E-04	0.0673	0.0182	0.9875	0.8685	NA	NA	chicken_pox
rs113860505	chr9	114350599	C/G	2.41E-04	1.6009	0.5566	0.7407	8.00E-04	NA	NA	chicken_pox
rs138618635	chr15	84253965	D/I	2.41E-04	0.0917	0.0252	0.8821	0.0787	NA	NA	chicken_pox
rs28380799	chr6	31310057	G/T	2.41E-04	0.0725	0.0198	0.8311	0.191	NA	NA	chicken_pox
rs79269685	chr13	77207824	C/T	2.41E-04	-0.3569	0.0943	0.7235	0.0049	NA	NA	chicken_pox
rs56308146	chr5	170944397	A/T	2.41E-04	0.0518	0.0141	0.9572	0.7187	NA	NA	chicken_pox
rs2791336	chr9	102739446	C/G	2.41E-04	-0.0462	0.0126	0.9893	0.5386	NA	NA	chicken_pox
rs61990396	chr14	76974682	C/T	2.41E-04	-0.1231	0.0339	0.7732	0.951	NA	NA	chicken_pox
rs1450832	chr7	113863384	A/G	2.41E-04	0.0515	0.014	0.9981	0.7327	0.9935	0.7324	chicken_pox
rs7235671	chr18	31815045	A/G	2.41E-04	0.0705	0.0191	0.9976	0.881	NA	NA	chicken_pox
rs7705375	chr5	41111032	C/T	2.41E-04	0.0468	0.0128	0.9963	0.4089	NA	NA	chicken_pox
rs77804922	chr22	24830029	A/G	2.41E-04	0.2394	0.0636	0.9026	0.9911	NA	NA	chicken_pox
rs111908126	chr10	90188164	D/I	2.41E-04	0.0529	0.0144	0.9916	0.7496	NA	NA	chicken_pox
rs148897993	chr17	1492134	A/G	2.41E-04	-0.4684	0.1346	0.6295	0.9945	NA	NA	chicken_pox
rs77854885	chr19	43136239	G/T	2.41E-04	2.0457	0.7764	0.7228	6.00E-04	NA	NA	chicken_pox
rs16832794	chr2	201124509	C/G	2.41E-04	0.0673	0.0182	0.9868	0.8685	NA	NA	chicken_pox
rs17134805	chr7	109932279	C/T	2.41E-04	-0.1189	0.0328	0.9775	0.9589	NA	NA	chicken_pox
rs17156733	chr10	45145453	C/G	2.41E-04	-0.0533	0.0146	0.9164	0.7233	NA	NA	chicken_pox
rs1187881	chr14	55489197	A/G	2.41E-04	0.0474	0.0129	0.9525	0.4268	NA	NA	chicken_pox
rs148821755	chr6	71646847	A/T	2.41E-04	-0.2504	0.0664	0.9875	0.0075	NA	NA	chicken_pox
rs589637	chr12	63212175	A/G	2.42E-04	-0.0604	0.0165	0.9214	0.8034	NA	NA	chicken_pox
rs67372647	chr2	201125875	A/G	2.42E-04	0.0673	0.0182	0.9871	0.8685	NA	NA	chicken_pox
rs112228608	chr6	71645331	C/T	2.42E-04	0.2503	0.0664	0.9875	0.9925	NA	NA	chicken_pox
rs151180362	chr6	167702878	A/G	2.42E-04	0.1805	0.05	0.652	0.0277	NA	NA	chicken_pox
rs1049033	chr6	29797639	C/T	2.42E-04	0.0501	0.0137	0.9992	0.301	NA	NA	chicken_pox
rs149212260	chr9	114043034	A/C	2.42E-04	-0.2683	0.075	0.6078	0.9865	NA	NA	chicken_pox
rs1528091	chr7	113837071	A/C	2.42E-04	-0.0551	0.015	0.9844	0.2208	NA	NA	chicken_pox
rs114839919	chr4	187937501	A/G	2.42E-04	-0.6217	0.1814	0.5726	0.9965	NA	NA	chicken_pox
rs143000982	chr15	40628485	C/T	2.42E-04	-4.1754	0.9835	0.5126	7.00E-04	NA	NA	chicken_pox
rs112642956	chr6	71645168	C/T	2.42E-04	0.2503	0.0664	0.9875	0.9925	NA	NA	chicken_pox
rs4945611	chr6	118410368	G/T	2.42E-04	-0.0462	0.0126	0.9966	0.4259	NA	NA	chicken_pox
rs7557437	chr2	230164728	A/T	2.42E-04	-1.0453	0.2651	0.8675	4.00E-04	NA	NA	chicken_pox
rs72472276	chr12	412159	A/G	2.42E-04	0.0533	0.0146	0.9626	0.2619	NA	NA	chicken_pox
rs184500804	chr13	93625549	C/G	2.42E-04	0.3901	0.1115	0.8942	0.0045	NA	NA	chicken_pox
rs111760320	chr6	71644434	A/C	2.42E-04	0.2503	0.0664	0.9874	0.9925	NA	NA	chicken_pox
rs114196975	chr2	426486	A/G	2.42E-04	0.0646	0.0176	0.6858	0.7656	NA	NA	chicken_pox
rs117719771	chr19	24168433	C/T	2.42E-04	0.1003	0.027	0.9984	0.9478	NA	NA	chicken_pox
rs73038683	chr6	170699922	A/G	2.42E-04	-0.0794	0.0218	0.9945	0.9056	NA	NA	chicken_pox
rs7898821	chr10	669358	A/G	2.42E-04	0.1943	0.0518	NA	NA	0.9998	0.9856	chicken_pox
rs113702093	chr6	71642856	A/G	2.42E-04	-0.2503	0.0664	0.9873	0.0075	NA	NA	chicken_pox
rs9263487	chr6	31056855	C/G	2.42E-04	0.085	0.023	0.9984	0.9231	NA	NA	chicken_pox
rs57154222	chr2	201200893	A/G	2.42E-04	0.0672	0.0182	0.9828	0.8673	NA	NA	chicken_pox
rs3771564	chr2	242355701	A/G	2.42E-04	-0.0658	0.018	0.9814	0.8533	NA	NA	chicken_pox
rs1737050	chr6	29734696	A/G	2.42E-04	0.0505	0.0138	0.9966	0.2989	NA	NA	chicken_pox
rs1436165	chr2	201158237	C/T	2.42E-04	0.0678	0.0184	0.9916	0.8715	NA	NA	chicken_pox
rs10584129	chr15	39312424	D/I	2.42E-04	-1.8158	0.6609	0.7588	0.9995	NA	NA	chicken_pox
rs187040970	chr3	194389083	A/C	2.43E-04	-0.5813	0.1524	0.503	0.0026	NA	NA	chicken_pox
rs17531736	chr2	201241415	C/T	2.43E-04	0.0679	0.0184	0.9984	0.8732	NA	NA	chicken_pox
rs115738221	chr2	50951914	A/C	2.43E-04	0.109	0.03	0.9569	0.0503	NA	NA	chicken_pox
rs140134868	chr10	7228380	D/I	2.43E-04	-0.059	0.0161	0.6627	0.6534	NA	NA	chicken_pox
rs144268192	chr6	118462045	D/I	2.43E-04	0.0461	0.0126	0.9982	0.5687	NA	NA	chicken_pox
rs113250213	chr6	89964946	A/G	2.43E-04	0.1505	0.0417	0.9589	0.026	NA	NA	chicken_pox
rs7239064	chr18	3108816	C/T	2.43E-04	-3.2305	0.8249	0.688	5.00E-04	NA	NA	chicken_pox
rs1634733	chr6	31308265	A/G	2.43E-04	-0.0839	0.0227	0.7464	0.1378	NA	NA	chicken_pox
rs188665221	chr1	247254554	C/T	2.43E-04	3.8242	0.9536	0.7185	0.9996	NA	NA	chicken_pox
rs67132994	chr6	115803057	D/I	2.43E-04	0.0468	0.0128	0.9823	0.4239	NA	NA	chicken_pox
rs148141934	chr19	24167935	A/C	2.43E-04	-0.1003	0.027	0.9983	0.0522	NA	NA	chicken_pox
rs11858380	chr15	80711583	A/G	2.43E-04	0.3627	0.0957	0.7841	0.9953	NA	NA	chicken_pox
rs5899446	chr9	104218901	D/I	2.43E-04	-0.1083	0.0292	0.9336	0.0482	NA	NA	chicken_pox
rs73529360	chr11	96885046	A/G	2.43E-04	-1.1574	0.3648	0.7975	0.9991	NA	NA	chicken_pox
rs147085253	chr19	24167930	C/T	2.43E-04	0.1003	0.027	0.9983	0.9478	NA	NA	chicken_pox
rs62520472	chr8	80127633	C/T	2.43E-04	-0.171	0.0474	0.7129	0.9727	NA	NA	chicken_pox
rs6938998	chr6	115684008	G/T	2.43E-04	-0.046	0.0126	0.9983	0.5556	NA	NA	chicken_pox
rs181410256	chr1	247254560	C/T	2.43E-04	3.8245	0.9538	0.7186	0.9996	NA	NA	chicken_pox
rs77977180	chr6	71642096	C/T	2.43E-04	-0.2502	0.0664	0.9873	0.0075	NA	NA	chicken_pox
rs12965468	chr18	35303678	G/T	2.43E-04	-0.0461	0.0125	0.9943	0.4504	NA	NA	chicken_pox
rs62196352	chr20	61086057	C/T	2.43E-04	0.0679	0.0185	0.5194	0.3298	NA	NA	chicken_pox
rs193266848	chr4	37224781	A/G	2.43E-04	0.6069	0.1572	0.7723	0.9984	NA	NA	chicken_pox
rs31333	chr5	123603595	C/T	2.43E-04	-0.0592	0.0162	0.9791	0.8088	0.9995	0.8116	chicken_pox
rs111930648	chr6	71641848	C/T	2.43E-04	0.2502	0.0664	0.9872	0.9925	NA	NA	chicken_pox
rs1187252	chr18	35297968	A/C	2.43E-04	-0.046	0.0125	0.9992	0.4515	0.9994	0.4522	chicken_pox
rs117702265	chr9	20572695	A/T	2.43E-04	-0.221	0.0589	0.7592	0.0128	NA	NA	chicken_pox
rs12991828	chr2	27082559	A/G	2.44E-04	0.0471	0.0128	0.9822	0.398	NA	NA	chicken_pox
rs1187883	chr14	55488234	C/T	2.44E-04	0.0476	0.013	0.9446	0.4225	NA	NA	chicken_pox
rs150538182	chr3	159387255	C/T	2.44E-04	-0.4399	0.1158	0.5405	0.0039	NA	NA	chicken_pox
rs148170727	chr11	78368418	D/I	2.44E-04	-3.0966	0.7295	0.677	9.00E-04	NA	NA	chicken_pox
rs73118582	chr7	52575476	C/T	2.44E-04	-0.0513	0.0139	0.9762	0.2787	NA	NA	chicken_pox
rs12682408	chr8	133048502	A/G	2.44E-04	0.0835	0.023	1	0.0841	0.9977	0.0835	chicken_pox
rs6061571	chr20	61086295	A/G	2.44E-04	0.0678	0.0185	0.52	0.3294	NA	NA	chicken_pox
rs190921779	chr2	107558655	G/T	2.44E-04	0.323	0.0916	0.8874	0.0066	NA	NA	chicken_pox
rs76021976	chr5	53231204	A/G	2.44E-04	0.0804	0.0217	0.9813	0.913	NA	NA	chicken_pox
rs4819061	chr21	46735747	A/G	2.44E-04	0.0598	0.0164	0.9457	0.1951	NA	NA	chicken_pox
rs7151579	chr14	20556265	A/G	2.44E-04	0.0581	0.0159	0.8694	0.235	NA	NA	chicken_pox
rs115064665	chr13	59154478	C/T	2.44E-04	0.3553	0.1002	0.5345	0.009	NA	NA	chicken_pox
rs10792320	chr11	61746291	A/C	2.44E-04	-0.0484	0.0132	0.9812	0.3466	NA	NA	chicken_pox
rs28477885	chr15	78199936	C/T	2.44E-04	0.0717	0.0196	0.7185	0.226	NA	NA	chicken_pox
rs1178855	chr3	109596595	A/G	2.44E-04	0.0527	0.0144	0.9954	0.2555	NA	NA	chicken_pox
rs2524090	chr6	31240823	A/C	2.44E-04	0.066	0.0179	0.9848	0.8596	NA	NA	chicken_pox
rs112275819	chr10	55893998	G/T	2.45E-04	6.0616	5.4152	0.8421	3.00E-04	NA	NA	chicken_pox
rs72707330	chr4	168776580	C/T	2.45E-04	0.0571	0.0155	0.9959	0.8032	NA	NA	chicken_pox
rs111958828	chr10	90197900	A/C	2.45E-04	-0.0531	0.0144	0.9936	0.2462	NA	NA	chicken_pox
rs2308592	chr6	31238930	A/C	2.45E-04	-0.0678	0.0184	0.6287	0.3198	NA	NA	chicken_pox
rs1610655	chr6	29770187	A/C	2.45E-04	0.0507	0.0138	0.9941	0.2985	0.9492	0.2805	chicken_pox
rs10848815	chr12	457655	C/T	2.45E-04	-0.0524	0.0143	0.9438	0.7217	NA	NA	chicken_pox
rs188465058	chr5	14022673	C/T	2.45E-04	0.3083	0.0818	0.642	0.9924	NA	NA	chicken_pox
rs62179497	chr2	201126655	A/C	2.45E-04	-0.0672	0.0182	0.9875	0.1314	NA	NA	chicken_pox
rs7243636	chr18	3108766	C/T	2.45E-04	3.2283	0.8245	0.6963	0.9995	NA	NA	chicken_pox
rs12989446	chr2	27091957	G/T	2.45E-04	-0.0475	0.013	0.976	0.6121	NA	NA	chicken_pox
rs59129900	chr7	70107565	A/G	2.45E-04	0.1457	0.0403	0.6237	0.0449	NA	NA	chicken_pox
rs77266500	chr5	35034319	A/C	2.45E-04	-0.0683	0.0185	0.9951	0.1259	NA	NA	chicken_pox
rs117423120	chr19	24111381	A/G	2.45E-04	-0.0999	0.027	0.9974	0.0526	NA	NA	chicken_pox
rs55751610	chr2	242346057	C/T	2.45E-04	0.0659	0.0181	0.9818	0.1462	NA	NA	chicken_pox
rs2735044	chr6	29735391	C/T	2.45E-04	-0.0505	0.0138	0.9961	0.7013	NA	NA	chicken_pox
rs17128132	chr14	55506757	C/T	2.45E-04	0.0474	0.0129	0.9968	0.3709	NA	NA	chicken_pox
rs2765287	chr1	96980922	A/G	2.45E-04	0.0643	0.0174	0.9975	0.8546	NA	NA	chicken_pox
rs62179505	chr2	201168851	A/G	2.46E-04	-0.068	0.0184	0.9877	0.1276	NA	NA	chicken_pox
rs151511	chr20	3495074	A/G	2.46E-04	0.0486	0.0132	0.9832	0.6599	NA	NA	chicken_pox
rs12278103	chr11	121213827	C/G	2.46E-04	-0.0679	0.0184	0.9791	0.1296	NA	NA	chicken_pox
rs13159248	chr5	41107840	C/G	2.46E-04	0.0467	0.0127	0.9979	0.4089	NA	NA	chicken_pox
rs1164195	chr3	109595922	A/C	2.46E-04	-0.0527	0.0144	0.9965	0.7443	NA	NA	chicken_pox
rs1868837	chr8	90241977	A/G	2.46E-04	-1.2356	0.4025	0.8201	0.9991	NA	NA	chicken_pox
rs1473774	chr21	30299777	A/G	2.46E-04	-1.6207	0.4039	NA	NA	0.9959	1.00E-04	chicken_pox
rs139194199	chr15	27434209	A/G	2.46E-04	-0.1018	0.0281	0.913	0.9399	NA	NA	chicken_pox
rs200074002	chr2	220926049	D/I	2.46E-04	-0.058	0.0159	0.7806	0.7235	NA	NA	chicken_pox
rs142765733	chr17	1493132	C/T	2.46E-04	0.4646	0.1337	0.6616	0.0053	NA	NA	chicken_pox
rs7140218	chr14	76065056	C/T	2.46E-04	0.1632	0.0454	0.9489	0.0226	NA	NA	chicken_pox
rs2996571	chr1	96981193	A/T	2.46E-04	-0.0643	0.0175	0.9962	0.1455	NA	NA	chicken_pox
rs28380864	chr6	31311957	C/T	2.47E-04	-0.0574	0.0157	0.8809	0.7591	NA	NA	chicken_pox
rs1611180	chr6	29778973	A/G	2.47E-04	0.051	0.014	0.9783	0.2946	NA	NA	chicken_pox
rs71555023	chr7	78728995	A/G	2.47E-04	1.3753	0.4522	0.6555	0.0212	NA	NA	chicken_pox
rs9263507	chr6	31065808	C/T	2.47E-04	0.0849	0.023	0.9989	0.9231	NA	NA	chicken_pox
rs624188	chr3	109623603	C/G	2.47E-04	0.0538	0.0147	0.9928	0.2418	NA	NA	chicken_pox
rs180837369	chr3	179092768	A/C	2.47E-04	-0.2729	0.0727	0.7074	0.0087	NA	NA	chicken_pox
rs55980557	chr8	58436642	A/T	2.47E-04	0.0739	0.0203	0.9528	0.1157	NA	NA	chicken_pox
rs9265817	chr6	31310944	A/G	2.47E-04	-0.0762	0.0207	0.7509	0.1746	NA	NA	chicken_pox
rs9286959	chr1	29840322	A/T	2.47E-04	0.0489	0.0133	0.8724	0.5532	NA	NA	chicken_pox
rs689411	chr8	108984290	A/G	2.47E-04	0.0478	0.0131	0.9981	0.3574	NA	NA	chicken_pox
rs144311078	chr6	71628221	C/T	2.47E-04	0.2497	0.0663	0.9315	0.992	NA	NA	chicken_pox
rs72918416	chr2	201150386	A/G	2.47E-04	0.0673	0.0183	0.9987	0.8708	NA	NA	chicken_pox
rs73040892	chr6	170718326	G/T	2.47E-04	-0.0807	0.0222	0.9883	0.9086	NA	NA	chicken_pox
rs11600516	chr11	76771047	C/T	2.47E-04	-0.0636	0.0173	0.9392	0.1625	NA	NA	chicken_pox
rs7701382	chr5	53223123	C/G	2.47E-04	0.0801	0.0217	0.9836	0.9126	NA	NA	chicken_pox
rs67726343	chr2	74226756	D/I	2.47E-04	0.0717	0.0194	0.992	0.8883	NA	NA	chicken_pox
rs1639113	chr6	31221503	A/G	2.47E-04	0.0695	0.0189	0.9831	0.8764	NA	NA	chicken_pox
rs142620810	chr6	127824955	G/T	2.47E-04	0.1837	0.0493	0.6902	0.9791	NA	NA	chicken_pox
rs183355354	chr8	84089672	C/T	2.47E-04	8.131	4.0331	0.5244	0.0045	NA	NA	chicken_pox
rs1332161	chr9	25555288	A/G	2.47E-04	-0.0595	0.0163	0.9641	0.8063	NA	NA	chicken_pox
rs117802235	chr2	169712930	C/T	2.48E-04	1.429	0.4714	0.704	6.00E-04	NA	NA	chicken_pox
rs116352275	chr19	24110880	A/G	2.48E-04	-0.0998	0.027	0.9973	0.0526	NA	NA	chicken_pox
rs11666013	chr19	24113596	C/T	2.48E-04	0.0998	0.027	0.9974	0.9474	NA	NA	chicken_pox
rs184643086	chr1	211049013	C/T	2.48E-04	0.3089	0.087	0.7326	0.0085	NA	NA	chicken_pox
rs73296737	chr14	52997954	C/T	2.48E-04	-1.3346	0.3334	0.8226	3.00E-04	NA	NA	chicken_pox
rs139190369	chr21	27544071	A/G	2.48E-04	0.8264	0.2134	0.651	0.9992	NA	NA	chicken_pox
rs12348368	chr9	28188455	A/G	2.48E-04	0.124	0.0343	0.9651	0.0393	NA	NA	chicken_pox
rs112959782	chr2	4109746	A/G	2.48E-04	-0.179	0.0499	0.9468	0.9806	NA	NA	chicken_pox
rs3888115	chr5	65192040	A/G	2.48E-04	-0.1185	0.0327	0.939	0.9565	NA	NA	chicken_pox
rs77405869	chr10	110106799	G/T	2.48E-04	-0.074	0.0201	0.981	0.1054	NA	NA	chicken_pox
rs116489367	chr11	61778758	A/G	2.48E-04	-0.3954	0.1038	0.9259	0.0032	NA	NA	chicken_pox
rs199571791	chr6	32188003	C/T	2.48E-04	-1.028	0.313	0.6215	0.9988	NA	NA	chicken_pox
rs516039	chr4	127045680	C/T	2.48E-04	0.1257	0.0339	0.9521	0.966	NA	NA	chicken_pox
rs57787499	chr2	159077535	C/T	2.49E-04	-6.4896	4.1621	0.6979	0.9997	NA	NA	chicken_pox
rs114896154	chr6	30009745	C/T	2.49E-04	-0.2235	0.0601	0.5382	0.0182	NA	NA	chicken_pox
rs111537830	chr16	86466841	G/T	2.49E-04	-0.802	0.2427	0.7537	0.9983	NA	NA	chicken_pox
rs9264932	chr6	31274206	A/T	2.49E-04	0.0716	0.0194	0.9588	0.882	NA	NA	chicken_pox
rs3762784	chr3	4942430	A/G	2.49E-04	0.0465	0.0127	0.9713	0.5549	NA	NA	chicken_pox
rs114049419	chr6	71627917	A/C	2.49E-04	0.2496	0.0663	0.9649	0.9923	NA	NA	chicken_pox
rs139742437	chr19	24116274	C/G	2.49E-04	-0.0998	0.027	0.9973	0.0526	NA	NA	chicken_pox
rs872070	chr4	172089574	C/T	2.49E-04	0.0597	0.0162	0.9553	0.8156	NA	NA	chicken_pox
rs150954517	chr6	71626787	C/T	2.49E-04	-0.2496	0.0663	0.9649	0.0077	NA	NA	chicken_pox
rs78397680	chr19	24117145	A/G	2.49E-04	-0.0998	0.027	0.9973	0.0526	NA	NA	chicken_pox
rs142438866	chr10	36821913	C/T	2.49E-04	0.1997	0.0556	0.631	0.0226	NA	NA	chicken_pox
rs181862092	chr5	20630148	G/T	2.49E-04	2.0091	0.75	0.8223	4.00E-04	NA	NA	chicken_pox
rs76486715	chr16	72893581	A/G	2.49E-04	0.1594	0.0428	0.8425	0.9763	NA	NA	chicken_pox
rs140289477	chr6	71626694	A/G	2.49E-04	0.2495	0.0663	0.9649	0.9923	NA	NA	chicken_pox
rs2744537	chr6	33162215	A/C	2.49E-04	0.0511	0.0139	0.9986	0.7277	0.9988	0.7253	chicken_pox
rs78479381	chr6	31086424	A/T	2.49E-04	-0.0848	0.023	0.9998	0.0769	NA	NA	chicken_pox
rs141194785	chr2	156269097	A/C	2.49E-04	0.9893	0.2512	0.8303	0.9995	NA	NA	chicken_pox
rs62043641	chr15	93971624	A/G	2.50E-04	-0.0864	0.0238	0.9976	0.9215	NA	NA	chicken_pox
rs116876289	chr19	24105106	A/G	2.50E-04	0.1	0.027	0.9938	0.9475	NA	NA	chicken_pox
rs147013280	chr9	102756707	D/I	2.50E-04	-0.0472	0.0129	0.9478	0.5491	NA	NA	chicken_pox
rs114581230	chr9	28192290	A/G	2.50E-04	-0.3996	0.1143	0.8523	0.995	NA	NA	chicken_pox
rs12471005	chr2	156274987	C/T	2.50E-04	0.9892	0.2512	0.831	0.9995	NA	NA	chicken_pox
rs149283383	chr2	156273022	C/T	2.50E-04	-0.9892	0.2512	0.8309	5.00E-04	NA	NA	chicken_pox
rs77956495	chr19	24171035	A/T	2.50E-04	-0.1001	0.0271	0.9979	0.0522	NA	NA	chicken_pox
rs1202184	chr7	87213901	C/T	2.50E-04	0.0457	0.0125	0.9956	0.4942	0.9988	0.4937	chicken_pox
rs72961889	chr6	118458641	C/T	2.50E-04	-0.046	0.0125	0.9983	0.4315	NA	NA	chicken_pox
rs11672619	chr19	24126610	G/T	2.50E-04	-0.0998	0.027	0.9952	0.0526	0.9968	0.0498	chicken_pox
[truncated: 15,593,126 more chars]
