# Supplementary material for: Genome-wide association and HLA region fine-mapping studies identify susceptibility loci for multiple common infections
Source: Nat Commun. 2017 Sep 19;8:599. doi: 10.1038/s41467-017-00257-5 (PMC5605711; doi:10.1038/s41467-017-00257-5)
Supplement: Supplementary file 3 — Supplementary Data 2 [file 41467_2017_257_MOESM3_ESM.txt]

assay.name	scaffold	position	alleles	pvalue	effect	stderr	freq	rsqr	phenotype
HLA-A*02:01	chr6	NA	NA	1.08E-09	-0.0841	0.0137	0.2716	0.9776	chicken_pox
HLA-B*44:02	chr6	NA	NA	3.38E-07	-0.1096	0.0213	0.0868	0.9807	chicken_pox
HLA-C*02:02	chr6	NA	NA	4.14E-07	-0.1453	0.0283	0.0442	0.9791	chicken_pox
HLA-C*05:01	chr6	NA	NA	6.93E-07	-0.1068	0.0213	0.0857	0.9924	chicken_pox
HLA-A*02:35	chr6	NA	NA	2.69E-04	-20.9766	5.6888	2.00E-04	0.0048	chicken_pox
HLA-B*27:05	chr6	NA	NA	3.15E-04	-0.1199	0.0329	0.0355	0.9136	chicken_pox
HLA-B*44:08	chr6	NA	NA	3.55E-04	-23.0946	6.3245	2.00E-04	0.0042	chicken_pox
HLA-DRB1*13:02	chr6	NA	NA	4.30E-04	0.1092	0.0314	0.0447	0.9441	chicken_pox
HLA-DQB1*06:04	chr6	NA	NA	8.12E-04	0.1205	0.0364	0.0344	0.9008	chicken_pox
HLA-DPB1*04:01	chr6	NA	NA	2.45E-03	-0.0389	0.0128	0.4259	0.9028	chicken_pox
HLA-DRB1*13:10	chr6	NA	NA	5.14E-03	-6.8394	2.3372	2.00E-04	0.0246	chicken_pox
HLA-C*17:01	chr6	NA	NA	5.81E-03	0.1959	0.0725	0.0098	0.8968	chicken_pox
HLA-DQA1*01:02	chr6	NA	NA	6.77E-03	0.0421	0.0156	0.196	0.9718	chicken_pox
HLA-B*44:05	chr6	NA	NA	9.36E-03	-0.2533	0.0951	0.0041	0.8639	chicken_pox
HLA-DRB1*08:04	chr6	NA	NA	1.33E-02	0.4792	0.2048	0.0016	0.8116	chicken_pox
HLA-DRB1*13:01	chr6	NA	NA	1.65E-02	-0.0619	0.0257	0.0611	0.9321	chicken_pox
HLA-DQA1*01:06	chr6	NA	NA	1.83E-02	6.7515	2.9546	2.00E-04	0.0249	chicken_pox
HLA-C*17:03	chr6	NA	NA	2.18E-02	1.2665	0.5661	9.00E-04	0.1499	chicken_pox
HLA-A*30:01	chr6	NA	NA	2.25E-02	0.1236	0.0549	0.0138	0.9932	chicken_pox
HLA-A*02:17	chr6	NA	NA	2.47E-02	-11.1107	4.7783	2.00E-04	0.0071	chicken_pox
HLA-C*06:02	chr6	NA	NA	2.49E-02	0.0474	0.0213	0.0935	0.9891	chicken_pox
HLA-B*15:02	chr6	NA	NA	2.89E-02	-4.2998	2.1301	1.00E-04	0.1989	chicken_pox
HLA-DRB1*14:01	chr6	NA	NA	3.02E-02	-0.0865	0.0396	0.0256	0.9105	chicken_pox
HLA-C*12:03	chr6	NA	NA	3.30E-02	0.0577	0.0272	0.0588	1.0012	chicken_pox
HLA-B*27:02	chr6	NA	NA	3.38E-02	-0.2291	0.1059	0.0051	0.5399	chicken_pox
HLA-DQA1*01:03	chr6	NA	NA	3.41E-02	-0.051	0.024	0.0721	0.9346	chicken_pox
HLA-DQB1*05:03	chr6	NA	NA	3.91E-02	-0.0787	0.0378	0.0268	0.9626	chicken_pox
HLA-DQA1*01:04	chr6	NA	NA	3.93E-02	-0.0866	0.0417	0.0244	0.8696	chicken_pox
HLA-B*40:27	chr6	NA	NA	3.93E-02	-5.0718	2.3485	1.00E-04	0.0623	chicken_pox
HLA-DQA1*01:05	chr6	NA	NA	4.03E-02	-0.1739	0.0836	0.0074	0.6606	chicken_pox
HLA-DRB1*13:18	chr6	NA	NA	4.13E-02	-7.6871	3.6032	1.00E-04	0.0334	chicken_pox
HLA-B*39:29	chr6	NA	NA	4.27E-02	7.0646	3.5646	2.00E-04	0.0196	chicken_pox
HLA-DQB1*06:03	chr6	NA	NA	4.40E-02	-0.0512	0.0253	0.0658	0.9034	chicken_pox
HLA-DRB1*13:03	chr6	NA	NA	4.68E-02	0.1175	0.0599	0.0114	0.9803	chicken_pox
HLA-B*41:02	chr6	NA	NA	4.86E-02	0.1743	0.0902	0.0057	0.9302	chicken_pox
HLA-B*51:07	chr6	NA	NA	4.90E-02	-0.8673	0.4287	8.00E-04	0.2152	chicken_pox
HLA-A G107	6	29911093	GW	3.77E-10	0.084	0.0134	0.7109	0.9886	chicken_pox
HLA-A G62	6	29910717	QGERL	4.50E-10	-0.0838	0.0134	0.287	0.9906	chicken_pox
HLA-A D74	6	29910753	DHN	4.56E-10	0.0838	0.0134	0.7131	0.9896	chicken_pox
HLA-A H74	6	29910753	DHN	4.61E-10	-0.0838	0.0134	0.2868	0.9895	chicken_pox
HLA-A V95	6	29911057	IVL	9.09E-10	-0.0833	0.0135	0.2771	0.9899	chicken_pox
HLA-A GL62	6	29910717	QGERL	1.42E-08	-0.0738	0.013	0.324	0.9919	chicken_pox
HLA-A I142	6	29911198	IT	8.40E-08	0.0693	0.0129	0.6706	0.9896	chicken_pox
HLA-A R145	6	29911207	RH	8.40E-08	0.0693	0.0129	0.6706	0.9896	chicken_pox
HLA-C T211	6	31238178	ATx	4.14E-07	-0.1453	0.0283	0.0442	0.9791	chicken_pox
HLA-C G16	6	31239600	GS	4.49E-07	0.1442	0.0282	0.9552	0.9782	chicken_pox
HLA-C A211	6	31238178	ATx	5.00E-07	0.144	0.0282	0.9553	0.9733	chicken_pox
HLA-A I95	6	29911057	IVL	2.02E-06	0.0593	0.0125	0.6007	0.9847	chicken_pox
HLA-A GE62	6	29910717	QGERL	2.44E-06	-0.0589	0.0125	0.3977	0.985	chicken_pox
HLA-A N66	6	29910729	NK	2.45E-06	0.0589	0.0125	0.6027	0.9839	chicken_pox
HLA-A L156	6	29911240	RQLW	6.47E-06	-0.0563	0.0125	0.5734	0.9821	chicken_pox
HLA-B DHN116	6	31324144	YSLFDHN	7.86E-06	-0.0703	0.0157	0.1843	0.9804	chicken_pox
HLA-B DN116	6	31324144	YSLFDHN	8.19E-06	-0.0702	0.0157	0.1842	0.9798	chicken_pox
HLA-B DH116	6	31324144	YSLFDHN	8.33E-06	-0.0701	0.0157	0.1842	0.9809	chicken_pox
HLA-B D116	6	31324144	YSLFDHN	8.69E-06	-0.07	0.0157	0.1841	0.9802	chicken_pox
HLA-A H114	6	29911114	RHQE	1.18E-05	-0.0545	0.0124	0.4083	0.983	chicken_pox
HLA-A Y116	6	29911120	DYH	1.18E-05	-0.0545	0.0124	0.4083	0.983	chicken_pox
HLA-A R97	6	29911063	IRM	1.53E-05	-0.055	0.0127	0.3613	0.9852	chicken_pox
HLA-A QR62	6	29910717	QGERL	1.62E-05	0.0533	0.0123	0.5654	0.9852	chicken_pox
HLA-C T73	6	31239429	TA	2.09E-05	-0.053	0.0124	0.4077	0.9981	chicken_pox
HLA-A F9	6	29910558	FSYT	2.49E-05	-0.0538	0.0128	0.608	0.9895	chicken_pox
HLA-A GR62	6	29910717	QGERL	3.88E-05	-0.0511	0.0124	0.4067	0.9872	chicken_pox
HLA-A FT9	6	29910558	FSYT	5.08E-05	-0.0545	0.0135	0.6845	0.9875	chicken_pox
HLA-A N127	6	29911153	NK	5.31E-05	0.0498	0.0123	0.5602	0.9846	chicken_pox
HLA-B Q32	6	31324641	QL	8.95E-05	0.0528	0.0134	0.7074	0.9852	chicken_pox
HLA-B N97	6	31324201	STWRNV	9.52E-05	-0.1176	0.0298	0.0409	0.9705	chicken_pox
HLA-B K70	6	31324527	QNSK	9.94E-05	-0.1167	0.0296	0.0416	0.966	chicken_pox
HLA-A V152	6	29911228	AVEWR	1.05E-04	-0.0479	0.0124	0.556	0.9826	chicken_pox
HLA-C E177	6	31238867	EK	1.35E-04	0.0661	0.0172	0.8572	0.9966	chicken_pox
HLA-A VR152	6	29911228	AVEWR	1.37E-04	-0.0472	0.0124	0.5653	0.9838	chicken_pox
HLA-A F294	6	29912334	LFx	1.60E-04	-0.0462	0.0122	0.5037	0.9821	chicken_pox
HLA-A P184	6	29911902	PAx	1.84E-04	0.0457	0.0122	0.5321	0.9877	chicken_pox
HLA-A A184	6	29911902	PAx	1.90E-04	-0.0456	0.0122	0.467	0.9891	chicken_pox
HLA-A G207	6	29911971	GSx	1.93E-04	0.0455	0.0122	0.4928	0.9887	chicken_pox
HLA-A E253	6	29912109	EQxK	1.93E-04	0.0455	0.0122	0.4928	0.9887	chicken_pox
HLA-A RQ114	6	29911114	RHQE	1.94E-04	0.046	0.0123	0.5672	0.9835	chicken_pox
HLA-A D116	6	29911120	DYH	1.94E-04	0.046	0.0123	0.5672	0.9835	chicken_pox
HLA-A QE62	6	29910717	QGERL	1.94E-04	0.0458	0.0123	0.5564	0.9889	chicken_pox
HLA-A P193	6	29911929	PAx	1.94E-04	0.0455	0.0122	0.4929	0.9885	chicken_pox
HLA-A I194	6	29911932	IVx	1.94E-04	0.0455	0.0122	0.4929	0.9885	chicken_pox
HLA-A EK253	6	29912109	EQxK	1.94E-04	0.0455	0.0122	0.4929	0.9885	chicken_pox
HLA-A L294	6	29912334	LFx	1.95E-04	0.0455	0.0122	0.4926	0.9876	chicken_pox
HLA-A Ex253	6	29912109	EQxK	1.96E-04	0.0455	0.0122	0.4937	0.9879	chicken_pox
HLA-A S207	6	29911971	GSx	1.96E-04	-0.0455	0.0122	0.5063	0.9879	chicken_pox
HLA-A A193	6	29911929	PAx	1.97E-04	-0.0455	0.0122	0.5062	0.9877	chicken_pox
HLA-A V194	6	29911932	IVx	1.97E-04	-0.0455	0.0122	0.5062	0.9877	chicken_pox
HLA-A Q253	6	29912109	EQxK	1.97E-04	-0.0455	0.0122	0.5062	0.9877	chicken_pox
HLA-C T138	6	31238984	TK	2.02E-04	0.068	0.0182	0.8745	0.9963	chicken_pox
HLA-B H113	6	31324153	HY	2.06E-04	0.0507	0.0136	0.7219	0.9807	chicken_pox
HLA-A RL156	6	29911240	RQLW	2.19E-04	-0.0518	0.0141	0.7302	0.9835	chicken_pox
HLA-C G275	6	31237862	ExKG	2.42E-04	-0.0669	0.0181	0.1265	0.9985	chicken_pox
HLA-C R35	6	31239543	RQ	2.42E-04	0.0669	0.0181	0.8735	0.9985	chicken_pox
HLA-C EK275	6	31237862	ExKG	2.63E-04	0.0666	0.0181	0.8728	0.9934	chicken_pox
HLA-B A199	6	31323321	AxV	3.05E-04	0.0634	0.0175	0.8581	0.9757	chicken_pox
HLA-B V199	6	31323321	AxV	3.08E-04	-0.0634	0.0175	0.1403	0.9861	chicken_pox
HLA-B W167	6	31323991	WS	3.51E-04	0.0618	0.0172	0.8535	0.9832	chicken_pox
HLA-A V76	6	29910759	AVE	3.53E-04	-0.0447	0.0125	0.5896	0.9829	chicken_pox
HLA-A D77	6	29910762	NDS	3.53E-04	-0.0447	0.0125	0.5896	0.9829	chicken_pox
HLA-B D156	6	31324024	RDLW	3.76E-04	-0.0518	0.0145	0.2307	0.9878	chicken_pox
HLA-DQB1 Q130	6	32629920	RxQ	4.02E-04	0.1107	0.0317	0.0446	0.9283	chicken_pox
HLA-DQB1 G86	6	32632601	EAxG	4.02E-04	0.1107	0.0317	0.0446	0.9283	chicken_pox
HLA-B RL156	6	31324024	RDLW	4.21E-04	0.048	0.0136	0.709	0.9898	chicken_pox
HLA-B T80	6	31324497	NTI	4.36E-04	-0.0523	0.0148	0.2184	0.9676	chicken_pox
HLA-DRB1 I67	6	32551969	LIF	4.55E-04	0.0443	0.0126	0.4382	0.9383	chicken_pox
HLA-C E163	6	31238909	TEL	5.12E-04	-0.0918	0.0262	0.0553	0.976	chicken_pox
HLA-A N77	6	29910762	NDS	5.18E-04	0.0452	0.013	0.3513	0.9693	chicken_pox
HLA-A QG62	6	29910717	QGERL	6.10E-04	-0.0481	0.0141	0.7328	0.9947	chicken_pox
HLA-DQB1 R130	6	32629920	RxQ	6.84E-04	-0.1054	0.0314	0.954	0.9119	chicken_pox
HLA-DQB1 x-10	6	32634317	SxA	7.20E-04	0.1192	0.0357	0.0399	0.8127	chicken_pox
HLA-DQB1 x-17	6	32634338	AxP	7.20E-04	0.1192	0.0357	0.0399	0.8127	chicken_pox
HLA-DQB1 x-18	6	32634341	AxV	7.20E-04	0.1192	0.0357	0.0399	0.8127	chicken_pox
HLA-DQB1 x-21	6	32634350	GxD	7.20E-04	0.1192	0.0357	0.0399	0.8127	chicken_pox
HLA-DQB1 x-27	6	32634368	AxS	7.20E-04	0.1192	0.0357	0.0399	0.8127	chicken_pox
HLA-DQB1 x-4	6	32634299	VxL	7.20E-04	0.1192	0.0357	0.0399	0.8127	chicken_pox
HLA-DQB1 x-5	6	32634302	PxSL	7.20E-04	0.1192	0.0357	0.0399	0.8127	chicken_pox
HLA-DQB1 x-6	6	32634305	TxS	7.20E-04	0.1192	0.0357	0.0399	0.8127	chicken_pox
HLA-DQB1 x-9	6	32634314	MxI	7.20E-04	0.1192	0.0357	0.0399	0.8127	chicken_pox
HLA-DQB1 G-1	6	32634290	Gx	7.20E-04	-0.1192	0.0357	0.9601	0.8127	chicken_pox
HLA-DQB1 L-11	6	32634320	Lx	7.20E-04	-0.1192	0.0357	0.9601	0.8127	chicken_pox
HLA-DQB1 M-12	6	32634323	Mx	7.20E-04	-0.1192	0.0357	0.9601	0.8127	chicken_pox
HLA-DQB1 L-13	6	32634326	Lx	7.20E-04	-0.1192	0.0357	0.9601	0.8127	chicken_pox
HLA-DQB1 T-14	6	32634329	Tx	7.20E-04	-0.1192	0.0357	0.9601	0.8127	chicken_pox
HLA-DQB1 V-15	6	32634332	Vx	7.20E-04	-0.1192	0.0357	0.9601	0.8127	chicken_pox
HLA-DQB1 T-16	6	32634335	Tx	7.20E-04	-0.1192	0.0357	0.9601	0.8127	chicken_pox
HLA-DQB1 R-19	6	32634344	Rx	7.20E-04	-0.1192	0.0357	0.9601	0.8127	chicken_pox
HLA-DQB1 E-2	6	32634293	Ex	7.20E-04	-0.1192	0.0357	0.9601	0.8127	chicken_pox
HLA-DQB1 L-20	6	32634347	Lx	7.20E-04	-0.1192	0.0357	0.9601	0.8127	chicken_pox
HLA-DQB1 G-22	6	32634353	Gx	7.20E-04	-0.1192	0.0357	0.9601	0.8127	chicken_pox
HLA-DQB1 P-23	6	32634356	Px	7.20E-04	-0.1192	0.0357	0.9601	0.8127	chicken_pox
HLA-DQB1 I-24	6	32634359	Ix	7.20E-04	-0.1192	0.0357	0.9601	0.8127	chicken_pox
HLA-DQB1 R-25	6	32634362	Rx	7.20E-04	-0.1192	0.0357	0.9601	0.8127	chicken_pox
HLA-DQB1 L-26	6	32634365	Lx	7.20E-04	-0.1192	0.0357	0.9601	0.8127	chicken_pox
HLA-DQB1 K-28	6	32634371	Kx	7.20E-04	-0.1192	0.0357	0.9601	0.8127	chicken_pox
HLA-DQB1 K-29	6	32634374	Kx	7.20E-04	-0.1192	0.0357	0.9601	0.8127	chicken_pox
HLA-DQB1 A-3	6	32634296	Ax	7.20E-04	-0.1192	0.0357	0.9601	0.8127	chicken_pox
HLA-DQB1 W-30	6	32634377	Wx	7.20E-04	-0.1192	0.0357	0.9601	0.8127	chicken_pox
HLA-DQB1 S-31	6	32634380	Sx	7.20E-04	-0.1192	0.0357	0.9601	0.8127	chicken_pox
HLA-DQB1 M-32	6	32634383	Mx	7.20E-04	-0.1192	0.0357	0.9601	0.8127	chicken_pox
HLA-DQB1 S-7	6	32634308	Sx	7.20E-04	-0.1192	0.0357	0.9601	0.8127	chicken_pox
HLA-DQB1 L-8	6	32634311	Lx	7.20E-04	-0.1192	0.0357	0.9601	0.8127	chicken_pox
HLA-DQB1 EA86	6	32632601	EAxG	7.26E-04	-0.1049	0.0314	0.9545	0.922	chicken_pox
HLA-A VW152	6	29911228	AVEWR	7.72E-04	-0.0417	0.0124	0.5697	0.9832	chicken_pox
HLA-A RE114	6	29911114	RHQE	8.12E-04	0.0413	0.0123	0.4519	0.9857	chicken_pox
HLA-A AE152	6	29911228	AVEWR	9.76E-04	0.041	0.0124	0.421	0.9845	chicken_pox
HLA-B SLF116	6	31324144	YSLFDHN	1.06E-03	0.0416	0.0127	0.4231	0.9728	chicken_pox
HLA-B YDN116	6	31324144	YSLFDHN	1.08E-03	-0.0416	0.0127	0.5763	0.9704	chicken_pox
HLA-B YDH116	6	31324144	YSLFDHN	1.09E-03	-0.0415	0.0127	0.5763	0.9706	chicken_pox
HLA-B YD116	6	31324144	YSLFDHN	1.12E-03	-0.0414	0.0127	0.5762	0.9702	chicken_pox
HLA-A P105	6	29911087	PS	1.15E-03	0.0425	0.0131	0.3273	0.9913	chicken_pox
HLA-A R163	6	29911261	RTE	1.17E-03	0.0443	0.0137	0.2813	0.9944	chicken_pox
HLA-A T163	6	29911261	RTE	1.18E-03	-0.0443	0.0137	0.7186	0.994	chicken_pox
HLA-A D90	6	29910801	DA	1.22E-03	0.0441	0.0137	0.2823	0.9933	chicken_pox
HLA-B T24	6	31324665	STA	1.25E-03	-0.0425	0.0131	0.3176	0.9834	chicken_pox
HLA-A ER62	6	29910717	QGERL	1.41E-03	0.0471	0.0148	0.2303	0.9976	chicken_pox
HLA-A RW156	6	29911240	RQLW	1.49E-03	0.0439	0.0139	0.2738	0.993	chicken_pox
HLA-C W97	6	31239107	WRS	2.12E-03	0.0445	0.0145	0.2374	0.9948	chicken_pox
HLA-C R97	6	31239107	WRS	2.12E-03	-0.0445	0.0145	0.7624	0.994	chicken_pox
HLA-DQB1 A-17	6	32634338	AxP	2.40E-03	-0.0955	0.0318	0.9511	0.8427	chicken_pox
HLA-A RQ156	6	29911240	RQLW	2.41E-03	0.0404	0.0133	0.3096	0.9771	chicken_pox
HLA-A QL62	6	29910717	QGERL	2.57E-03	0.0371	0.0123	0.4827	0.985	chicken_pox
HLA-B H114	6	31324150	DNH	3.38E-03	-0.0829	0.028	0.0478	0.9657	chicken_pox
HLA-B LF116	6	31324144	YSLFDHN	3.77E-03	0.0464	0.0161	0.2027	0.9555	chicken_pox
HLA-B LFH116	6	31324144	YSLFDHN	3.92E-03	0.0462	0.0161	0.2029	0.9548	chicken_pox
HLA-B LFN116	6	31324144	YSLFDHN	3.93E-03	0.0462	0.0161	0.2028	0.9552	chicken_pox
HLA-A V-15	6	29910359	LVx	4.05E-03	-0.0353	0.0123	0.5014	0.98	chicken_pox
HLA-B YSD116	6	31324144	YSLFDHN	4.07E-03	-0.046	0.0161	0.7966	0.9516	chicken_pox
HLA-C R-18	6	31239829	RxQ	4.30E-03	-0.1843	0.066	0.9886	0.9258	chicken_pox
HLA-C T-5	6	31239790	TxI	4.30E-03	-0.1843	0.066	0.9886	0.9258	chicken_pox
HLA-C I284	6	31237835	IxN	4.30E-03	-0.1843	0.066	0.9886	0.9258	chicken_pox
HLA-C VM285	6	31237832	VxML	4.30E-03	-0.1843	0.066	0.9886	0.9258	chicken_pox
HLA-C A289	6	31237820	AxS	4.30E-03	-0.1843	0.066	0.9886	0.9258	chicken_pox
HLA-C L291	6	31237814	LxP	4.30E-03	-0.1843	0.066	0.9886	0.9258	chicken_pox
HLA-C M308	6	31237763	MxI	4.30E-03	-0.1843	0.066	0.9886	0.9258	chicken_pox
HLA-C C309	6	31237760	CxH	4.30E-03	-0.1843	0.066	0.9886	0.9258	chicken_pox
HLA-A L-15	6	29910359	LVx	4.60E-03	0.0348	0.0123	0.4951	0.9826	chicken_pox
HLA-C HP184	6	31238259	HxPR	4.68E-03	-0.1826	0.0659	0.9888	0.9416	chicken_pox
HLA-C L270	6	31238001	LxC	4.68E-03	-0.1826	0.0659	0.9888	0.9416	chicken_pox
HLA-DPB1 V8	6	33048458	VL	4.82E-03	0.0391	0.0139	0.2709	0.9787	chicken_pox
HLA-A P276	6	29912280	LPx	4.85E-03	-0.0356	0.0126	0.6136	0.9809	chicken_pox
HLA-A S321	6	29912857	TSx	4.85E-03	-0.0356	0.0126	0.6136	0.9809	chicken_pox
HLA-DPB1 F9	6	33048461	YFH	5.15E-03	-0.0389	0.0139	0.7238	0.9594	chicken_pox
HLA-C T143	6	31238969	TS	5.27E-03	-0.1811	0.0663	0.9893	0.9746	chicken_pox
HLA-C R170	6	31238888	RG	5.27E-03	-0.1811	0.0663	0.9893	0.9746	chicken_pox
HLA-C VLAVLA295x296	6	31237800	AP	5.27E-03	-0.1811	0.0663	0.9893	0.9746	chicken_pox
HLA-C Q-18	6	31239829	RxQ	5.27E-03	0.1811	0.0663	0.0107	0.9746	chicken_pox
HLA-C I-5	6	31239790	TxI	5.27E-03	0.1811	0.0663	0.0107	0.9746	chicken_pox
HLA-C R184	6	31238259	HxPR	5.27E-03	0.1811	0.0663	0.0107	0.9746	chicken_pox
HLA-C C270	6	31238001	LxC	5.27E-03	0.1811	0.0663	0.0107	0.9746	chicken_pox
HLA-C N284	6	31237835	IxN	5.27E-03	0.1811	0.0663	0.0107	0.9746	chicken_pox
HLA-C L285	6	31237832	VxML	5.27E-03	0.1811	0.0663	0.0107	0.9746	chicken_pox
HLA-C S289	6	31237820	AxS	5.27E-03	0.1811	0.0663	0.0107	0.9746	chicken_pox
HLA-C P291	6	31237814	LxP	5.27E-03	0.1811	0.0663	0.0107	0.9746	chicken_pox
HLA-C I308	6	31237763	MxI	5.27E-03	0.1811	0.0663	0.0107	0.9746	chicken_pox
HLA-A L276	6	29912280	LPx	5.63E-03	0.0349	0.0126	0.3827	0.9898	chicken_pox
HLA-A T321	6	29912857	TSx	5.63E-03	0.0349	0.0126	0.3827	0.9898	chicken_pox
HLA-A FS9	6	29910558	FSYT	5.63E-03	-0.0394	0.0143	0.7429	0.9823	chicken_pox
HLA-A I97	6	29911063	IRM	5.64E-03	0.0349	0.0126	0.3838	0.9903	chicken_pox
HLA-C H309	6	31237760	CxH	5.81E-03	0.1959	0.0725	0.0098	0.8968	chicken_pox
HLA-C S77	6	31239417	SN	5.87E-03	0.0348	0.0126	0.623	0.9833	chicken_pox
HLA-DQA1 M-7	6	32605285	VMx	5.95E-03	-0.1034	0.0372	0.0318	0.8352	chicken_pox
HLA-DQA1 G2	6	32605309	DGx	5.95E-03	-0.1034	0.0372	0.0318	0.8352	chicken_pox
HLA-C N80	6	31239408	NK	5.98E-03	0.0347	0.0126	0.623	0.9839	chicken_pox
HLA-A R114	6	29911114	RHQE	5.98E-03	0.0342	0.0124	0.4275	0.9874	chicken_pox
HLA-A RL62	6	29910717	QGERL	6.50E-03	0.0466	0.0172	0.1566	0.9973	chicken_pox
HLA-A E63	6	29910720	ENQ	6.50E-03	-0.0466	0.0172	0.8434	0.9973	chicken_pox
HLA-DQA1 V-7	6	32605285	VMx	6.51E-03	0.1023	0.0373	0.9674	0.8158	chicken_pox
HLA-DQA1 D2	6	32605309	DGx	6.51E-03	0.1023	0.0373	0.9674	0.8158	chicken_pox
HLA-DQA1 V207	6	32610462	VMx	6.54E-03	-0.0422	0.0156	0.8033	0.9695	chicken_pox
HLA-B YSF116	6	31324144	YSLFDHN	6.56E-03	0.0376	0.0138	0.732	0.9783	chicken_pox
HLA-A VE152	6	29911228	AVEWR	6.62E-03	-0.039	0.0144	0.759	0.9884	chicken_pox
HLA-DQA1 M207	6	32610462	VMx	6.77E-03	0.0421	0.0156	0.196	0.9718	chicken_pox
HLA-B LDN116	6	31324144	YSLFDHN	6.79E-03	-0.0374	0.0138	0.2674	0.9801	chicken_pox
HLA-C RD156	6	31238930	RWLDQ	6.80E-03	-0.036	0.0133	0.3004	0.992	chicken_pox
HLA-A H70	6	29910741	HQ	6.80E-03	-0.0364	0.0135	0.7	0.9812	chicken_pox
HLA-B LDH116	6	31324144	YSLFDHN	6.84E-03	-0.0373	0.0138	0.2675	0.981	chicken_pox
HLA-B LD116	6	31324144	YSLFDHN	7.02E-03	-0.0372	0.0138	0.2673	0.9804	chicken_pox
HLA-DPB1 G84	6	33048686	DGV	7.12E-03	-0.0361	0.0134	0.6929	0.9734	chicken_pox
HLA-A Y9	6	29910558	FSYT	7.22E-03	0.0437	0.0163	0.1807	0.9799	chicken_pox
HLA-A Q62	6	29910717	QGERL	7.22E-03	0.0332	0.0124	0.4458	0.9854	chicken_pox
HLA-B V-16	6	31324910	VxL	7.51E-03	0.0356	0.0133	0.6864	0.9621	chicken_pox
HLA-B L-8	6	31324886	LxV	7.62E-03	0.0331	0.0124	0.5102	0.9725	chicken_pox
HLA-B V-8	6	31324886	LxV	7.62E-03	-0.0331	0.0124	0.4871	0.9711	chicken_pox
HLA-B L-16	6	31324910	VxL	7.67E-03	-0.0355	0.0133	0.3108	0.9706	chicken_pox
HLA-A AW152	6	29911228	AVEWR	7.76E-03	0.0387	0.0146	0.2316	0.9908	chicken_pox
HLA-B YLF116	6	31324144	YSLFDHN	8.54E-03	0.0335	0.0127	0.5948	0.9448	chicken_pox
HLA-B SDN116	6	31324144	YSLFDHN	8.83E-03	-0.0333	0.0127	0.4045	0.9462	chicken_pox
HLA-B SDH116	6	31324144	YSLFDHN	8.88E-03	-0.0333	0.0127	0.4046	0.9469	chicken_pox
HLA-B SD116	6	31324144	YSLFDHN	9.10E-03	-0.0332	0.0127	0.4045	0.9465	chicken_pox
HLA-B YM67	6	31324536	YCFSM	9.45E-03	0.0398	0.0154	0.203	0.9802	chicken_pox
HLA-B QS70	6	31324527	QNSK	9.59E-03	0.0396	0.0153	0.2031	0.9821	chicken_pox
HLA-A W156	6	29911240	RQLW	9.88E-03	0.0502	0.0196	0.117	0.9934	chicken_pox
HLA-C R21	6	31239585	RH	1.05E-02	0.0391	0.0152	0.8033	0.9976	chicken_pox
HLA-B YSL116	6	31324144	YSLFDHN	1.06E-02	0.0347	0.0136	0.6957	0.9485	chicken_pox
HLA-A AV152	6	29911228	AVEWR	1.06E-02	-0.0378	0.0148	0.7738	0.98	chicken_pox
HLA-A A76	6	29910759	AVE	1.06E-02	0.0377	0.0148	0.2304	0.975	chicken_pox
HLA-B FDN116	6	31324144	YSLFDHN	1.10E-02	-0.0345	0.0136	0.3037	0.9502	chicken_pox
HLA-B FDH116	6	31324144	YSLFDHN	1.10E-02	-0.0345	0.0136	0.3038	0.951	chicken_pox
HLA-C A90	6	31239378	AD	1.11E-02	-0.031	0.0122	0.4885	0.9913	chicken_pox
HLA-B FD116	6	31324144	YSLFDHN	1.13E-02	-0.0344	0.0136	0.3036	0.9504	chicken_pox
HLA-A D166	6	29911270	DE	1.17E-02	0.0352	0.014	0.2648	0.9743	chicken_pox
HLA-A G167	6	29911273	GW	1.17E-02	0.0352	0.014	0.2648	0.9743	chicken_pox
HLA-A R62	6	29910717	QGERL	1.19E-02	0.0483	0.0193	0.1196	1.0007	chicken_pox
HLA-A N63	6	29910720	ENQ	1.19E-02	0.0483	0.0193	0.1196	1.0007	chicken_pox
HLA-A EW152	6	29911228	AVEWR	1.23E-02	0.0375	0.015	0.2168	0.9816	chicken_pox
HLA-DRB1 L67	6	32551969	LIF	1.25E-02	-0.0319	0.0128	0.4078	0.9504	chicken_pox
HLA-A FY9	6	29910558	FSYT	1.26E-02	-0.0378	0.0152	0.7887	0.9855	chicken_pox
HLA-C R156	6	31238930	RWLDQ	1.27E-02	-0.0337	0.0135	0.2842	0.9937	chicken_pox
HLA-DPB1 F35	6	33048539	YFL	1.28E-02	-0.0486	0.0196	0.8742	0.8923	chicken_pox
HLA-B S77	6	31324506	SNDG	1.32E-02	0.0318	0.0128	0.6193	0.951	chicken_pox
HLA-B SRN97	6	31324201	STWRNV	1.33E-02	-0.0391	0.0158	0.8031	0.9581	chicken_pox
HLA-B SG77	6	31324506	SNDG	1.33E-02	0.0317	0.0128	0.6198	0.9509	chicken_pox
HLA-B N80	6	31324497	NTI	1.33E-02	0.0317	0.0128	0.6198	0.9509	chicken_pox
HLA-B R82	6	31324491	RL	1.33E-02	0.0317	0.0128	0.6198	0.9509	chicken_pox
HLA-B G83	6	31324488	GR	1.33E-02	0.0317	0.0128	0.6198	0.9509	chicken_pox
HLA-B L156	6	31324024	RDLW	1.36E-02	0.0314	0.0127	0.572	0.986	chicken_pox
HLA-A S9	6	29910558	FSYT	1.42E-02	0.0444	0.0182	0.1348	0.9848	chicken_pox
HLA-A A149	6	29911219	AT	1.43E-02	-0.0626	0.0257	0.9358	1.0028	chicken_pox
HLA-DPB1 D84	6	33048686	DGV	1.53E-02	0.0327	0.0135	0.2935	0.9906	chicken_pox
HLA-DPB1 E85	6	33048689	EG	1.53E-02	0.0327	0.0135	0.2935	0.9906	chicken_pox
HLA-DPB1 A86	6	33048692	AP	1.53E-02	0.0327	0.0135	0.2935	0.9906	chicken_pox
HLA-DPB1 V87	6	33048695	VM	1.53E-02	0.0327	0.0135	0.2935	0.9906	chicken_pox
HLA-C FY9	6	31239621	FYSD	1.55E-02	-0.0296	0.0122	0.4765	0.9916	chicken_pox
HLA-DPB1 I170	6	33052958	ITx	1.62E-02	0.0328	0.0137	0.2852	0.9885	chicken_pox
HLA-DPB1 K96	6	33052736	KRx	1.62E-02	0.0328	0.0137	0.2852	0.9885	chicken_pox
HLA-DQA1 V100	6	32609785	Vx	1.83E-02	-6.7515	2.9546	0.9998	0.0249	chicken_pox
HLA-DQA1 T101	6	32609788	Tx	1.83E-02	-6.7515	2.9546	0.9998	0.0249	chicken_pox
HLA-DQA1 L102	6	32609791	Lx	1.83E-02	-6.7515	2.9546	0.9998	0.0249	chicken_pox
HLA-DQA1 G103	6	32609794	Gx	1.83E-02	-6.7515	2.9546	0.9998	0.0249	chicken_pox
HLA-DQA1 Q104	6	32609797	Qx	1.83E-02	-6.7515	2.9546	0.9998	0.0249	chicken_pox
HLA-DQA1 P105	6	32609800	Px	1.83E-02	-6.7515	2.9546	0.9998	0.0249	chicken_pox
HLA-DQA1 N106	6	32609803	Nx	1.83E-02	-6.7515	2.9546	0.9998	0.0249	chicken_pox
HLA-DQA1 L108	6	32609809	Lx	1.83E-02	-6.7515	2.9546	0.9998	0.0249	chicken_pox
HLA-DQA1 I109	6	32609812	Ix	1.83E-02	-6.7515	2.9546	0.9998	0.0249	chicken_pox
HLA-DQA1 C110	6	32609815	Cx	1.83E-02	-6.7515	2.9546	0.9998	0.0249	chicken_pox
HLA-DQA1 L111	6	32609818	Lx	1.83E-02	-6.7515	2.9546	0.9998	0.0249	chicken_pox
HLA-DQA1 V112	6	32609821	Vx	1.83E-02	-6.7515	2.9546	0.9998	0.0249	chicken_pox
HLA-DQA1 D113	6	32609824	Dx	1.83E-02	-6.7515	2.9546	0.9998	0.0249	chicken_pox
HLA-DQA1 N114	6	32609827	Nx	1.83E-02	-6.7515	2.9546	0.9998	0.0249	chicken_pox
HLA-DQA1 I115	6	32609830	Ix	1.83E-02	-6.7515	2.9546	0.9998	0.0249	chicken_pox
HLA-DQA1 F116	6	32609833	Fx	1.83E-02	-6.7515	2.9546	0.9998	0.0249	chicken_pox
HLA-DQA1 P117	6	32609836	Px	1.83E-02	-6.7515	2.9546	0.9998	0.0249	chicken_pox
HLA-DQA1 P118	6	32609839	Px	1.83E-02	-6.7515	2.9546	0.9998	0.0249	chicken_pox
HLA-DQA1 V119	6	32609842	Vx	1.83E-02	-6.7515	2.9546	0.9998	0.0249	chicken_pox
HLA-DQA1 V120	6	32609845	Vx	1.83E-02	-6.7515	2.9546	0.9998	0.0249	chicken_pox
HLA-DQA1 N121	6	32609848	Nx	1.83E-02	-6.7515	2.9546	0.9998	0.0249	chicken_pox
HLA-DQA1 I122	6	32609851	Ix	1.83E-02	-6.7515	2.9546	0.9998	0.0249	chicken_pox
HLA-DQA1 T123	6	32609854	Tx	1.83E-02	-6.7515	2.9546	0.9998	0.0249	chicken_pox
HLA-DQA1 W124	6	32609857	Wx	1.83E-02	-6.7515	2.9546	0.9998	0.0249	chicken_pox
HLA-DQA1 L125	6	32609860	Lx	1.83E-02	-6.7515	2.9546	0.9998	0.0249	chicken_pox
HLA-DQA1 S126	6	32609863	Sx	1.83E-02	-6.7515	2.9546	0.9998	0.0249	chicken_pox
HLA-DQA1 N127	6	32609866	Nx	1.83E-02	-6.7515	2.9546	0.9998	0.0249	chicken_pox
HLA-DQA1 G128	6	32609869	Gx	1.83E-02	-6.7515	2.9546	0.9998	0.0249	chicken_pox
HLA-DQA1 V131	6	32609878	Vx	1.83E-02	-6.7515	2.9546	0.9998	0.0249	chicken_pox
HLA-DQA1 T132	6	32609881	Tx	1.83E-02	-6.7515	2.9546	0.9998	0.0249	chicken_pox
HLA-DQA1 E133	6	32609884	Ex	1.83E-02	-6.7515	2.9546	0.9998	0.0249	chicken_pox
HLA-DQA1 G134	6	32609887	Gx	1.83E-02	-6.7515	2.9546	0.9998	0.0249	chicken_pox
HLA-DQA1 V135	6	32609890	Vx	1.83E-02	-6.7515	2.9546	0.9998	0.0249	chicken_pox
HLA-DQA1 S136	6	32609893	Sx	1.83E-02	-6.7515	2.9546	0.9998	0.0249	chicken_pox
HLA-DQA1 E137	6	32609896	Ex	1.83E-02	-6.7515	2.9546	0.9998	0.0249	chicken_pox
HLA-DQA1 S139	6	32609902	Sx	1.83E-02	-6.7515	2.9546	0.9998	0.0249	chicken_pox
HLA-DQA1 F140	6	32609905	Fx	1.83E-02	-6.7515	2.9546	0.9998	0.0249	chicken_pox
HLA-DQA1 L141	6	32609908	Lx	1.83E-02	-6.7515	2.9546	0.9998	0.0249	chicken_pox
HLA-DQA1 S142	6	32609911	Sx	1.83E-02	-6.7515	2.9546	0.9998	0.0249	chicken_pox
HLA-DQA1 K143	6	32609914	Kx	1.83E-02	-6.7515	2.9546	0.9998	0.0249	chicken_pox
HLA-DQA1 S144	6	32609917	Sx	1.83E-02	-6.7515	2.9546	0.9998	0.0249	chicken_pox
HLA-DQA1 D145	6	32609920	Dx	1.83E-02	-6.7515	2.9546	0.9998	0.0249	chicken_pox
HLA-DQA1 H146	6	32609923	Hx	1.83E-02	-6.7515	2.9546	0.9998	0.0249	chicken_pox
HLA-DQA1 S147	6	32609926	Sx	1.83E-02	-6.7515	2.9546	0.9998	0.0249	chicken_pox
HLA-DQA1 F148	6	32609929	Fx	1.83E-02	-6.7515	2.9546	0.9998	0.0249	chicken_pox
HLA-DQA1 F149	6	32609932	Fx	1.83E-02	-6.7515	2.9546	0.9998	0.0249	chicken_pox
HLA-DQA1 K150	6	32609935	Kx	1.83E-02	-6.7515	2.9546	0.9998	0.0249	chicken_pox
HLA-DQA1 I151	6	32609938	Ix	1.83E-02	-6.7515	2.9546	0.9998	0.0249	chicken_pox
HLA-DQA1 S152	6	32609941	Sx	1.83E-02	-6.7515	2.9546	0.9998	0.0249	chicken_pox
HLA-DQA1 Y153	6	32609944	Yx	1.83E-02	-6.7515	2.9546	0.9998	0.0249	chicken_pox
HLA-DQA1 L154	6	32609947	Lx	1.83E-02	-6.7515	2.9546	0.9998	0.0249	chicken_pox
HLA-DQA1 T155	6	32609950	Tx	1.83E-02	-6.7515	2.9546	0.9998	0.0249	chicken_pox
HLA-DQA1 L157	6	32609956	Lx	1.83E-02	-6.7515	2.9546	0.9998	0.0249	chicken_pox
HLA-DQA1 P158	6	32609959	Px	1.83E-02	-6.7515	2.9546	0.9998	0.0249	chicken_pox
HLA-DQA1 S159	6	32609962	Sx	1.83E-02	-6.7515	2.9546	0.9998	0.0249	chicken_pox
HLA-DQA1 E162	6	32609971	Ex	1.83E-02	-6.7515	2.9546	0.9998	0.0249	chicken_pox
HLA-DQA1 Y164	6	32609977	Yx	1.83E-02	-6.7515	2.9546	0.9998	0.0249	chicken_pox
HLA-DQA1 D165	6	32609980	Dx	1.83E-02	-6.7515	2.9546	0.9998	0.0249	chicken_pox
HLA-DQA1 C166	6	32609983	Cx	1.83E-02	-6.7515	2.9546	0.9998	0.0249	chicken_pox
HLA-DQA1 K167	6	32609986	Kx	1.83E-02	-6.7515	2.9546	0.9998	0.0249	chicken_pox
HLA-DQA1 V168	6	32609989	Vx	1.83E-02	-6.7515	2.9546	0.9998	0.0249	chicken_pox
HLA-DQA1 E169	6	32609992	Ex	1.83E-02	-6.7515	2.9546	0.9998	0.0249	chicken_pox
HLA-DQA1 H170	6	32609995	Hx	1.83E-02	-6.7515	2.9546	0.9998	0.0249	chicken_pox
HLA-DQA1 W171	6	32609998	Wx	1.83E-02	-6.7515	2.9546	0.9998	0.0249	chicken_pox
HLA-DQA1 G172	6	32610001	Gx	1.83E-02	-6.7515	2.9546	0.9998	0.0249	chicken_pox
HLA-DQA1 L173	6	32610004	Lx	1.83E-02	-6.7515	2.9546	0.9998	0.0249	chicken_pox
HLA-DQA1 D174	6	32610007	Dx	1.83E-02	-6.7515	2.9546	0.9998	0.0249	chicken_pox
HLA-DQA1 P176	6	32610013	Px	1.83E-02	-6.7515	2.9546	0.9998	0.0249	chicken_pox
HLA-DQA1 L177	6	32610016	Lx	1.83E-02	-6.7515	2.9546	0.9998	0.0249	chicken_pox
HLA-DQA1 L178	6	32610019	Lx	1.83E-02	-6.7515	2.9546	0.9998	0.0249	chicken_pox
HLA-DQA1 K179	6	32610022	Kx	1.83E-02	-6.7515	2.9546	0.9998	0.0249	chicken_pox
HLA-DQA1 H180	6	32610025	Hx	1.83E-02	-6.7515	2.9546	0.9998	0.0249	chicken_pox
HLA-DQA1 W181	6	32610028	Wx	1.83E-02	-6.7515	2.9546	0.9998	0.0249	chicken_pox
HLA-DQA1 T44	6	32609204	TA	1.83E-02	-6.7515	2.9546	0.9998	0.0249	chicken_pox
HLA-DQA1 E88	6	32609749	Ex	1.83E-02	-6.7515	2.9546	0.9998	0.0249	chicken_pox
HLA-DQA1 V89	6	32609752	Vx	1.83E-02	-6.7515	2.9546	0.9998	0.0249	chicken_pox
HLA-DQA1 P90	6	32609755	Px	1.83E-02	-6.7515	2.9546	0.9998	0.0249	chicken_pox
HLA-DQA1 E91	6	32609758	Ex	1.83E-02	-6.7515	2.9546	0.9998	0.0249	chicken_pox
HLA-DQA1 V92	6	32609761	Vx	1.83E-02	-6.7515	2.9546	0.9998	0.0249	chicken_pox
HLA-DQA1 T93	6	32609764	Tx	1.83E-02	-6.7515	2.9546	0.9998	0.0249	chicken_pox
HLA-DQA1 V94	6	32609767	Vx	1.83E-02	-6.7515	2.9546	0.9998	0.0249	chicken_pox
HLA-DQA1 F95	6	32609770	Fx	1.83E-02	-6.7515	2.9546	0.9998	0.0249	chicken_pox
HLA-DQA1 S96	6	32609773	Sx	1.83E-02	-6.7515	2.9546	0.9998	0.0249	chicken_pox
HLA-DQA1 K97	6	32609776	Kx	1.83E-02	-6.7515	2.9546	0.9998	0.0249	chicken_pox
HLA-DQA1 S98	6	32609779	Sx	1.83E-02	-6.7515	2.9546	0.9998	0.0249	chicken_pox
HLA-DQA1 P99	6	32609782	Px	1.83E-02	-6.7515	2.9546	0.9998	0.0249	chicken_pox
HLA-DQA1 x107	6	32609806	TxI	1.83E-02	6.7515	2.9546	2.00E-04	0.0249	chicken_pox
HLA-DQA1 x129	6	32609872	QHx	1.83E-02	6.7515	2.9546	2.00E-04	0.0249	chicken_pox
HLA-DQA1 x130	6	32609875	SAx	1.83E-02	6.7515	2.9546	2.00E-04	0.0249	chicken_pox
HLA-DQA1 x138	6	32609899	TxI	1.83E-02	6.7515	2.9546	2.00E-04	0.0249	chicken_pox
HLA-DQA1 x156	6	32609953	FxL	1.83E-02	6.7515	2.9546	2.00E-04	0.0249	chicken_pox
HLA-DQA1 x160	6	32609965	AxDS	1.83E-02	6.7515	2.9546	2.00E-04	0.0249	chicken_pox
HLA-DQA1 x161	6	32609968	DxE	1.83E-02	6.7515	2.9546	2.00E-04	0.0249	chicken_pox
HLA-DQA1 x163	6	32609974	IxS	1.83E-02	6.7515	2.9546	2.00E-04	0.0249	chicken_pox
HLA-DQA1 x175	6	32610010	QxEK	1.83E-02	6.7515	2.9546	2.00E-04	0.0249	chicken_pox
HLA-DPB1 T170	6	33052958	ITx	1.85E-02	-0.0321	0.0136	0.7078	0.974	chicken_pox
HLA-DPB1 R96	6	33052736	KRx	1.85E-02	-0.0321	0.0136	0.7078	0.974	chicken_pox
HLA-DPB1 R194	6	33053577	QRx	1.87E-02	-0.0486	0.0207	0.8596	0.721	chicken_pox
HLA-A K144	6	29911204	KQ	1.94E-02	-0.0349	0.0149	0.7778	0.9932	chicken_pox
HLA-DPB1 Y35	6	33048539	YFL	2.02E-02	0.0494	0.0214	0.094	0.9749	chicken_pox
HLA-B RD156	6	31324024	RDLW	2.05E-02	-0.03	0.013	0.3676	0.9786	chicken_pox
HLA-B RN97	6	31324201	STWRNV	2.09E-02	-0.0286	0.0124	0.5462	0.9668	chicken_pox
HLA-C Y9	6	31239621	FYSD	2.10E-02	-0.0284	0.0123	0.4421	0.9909	chicken_pox
HLA-B K45	6	31324602	EMTKG	2.18E-02	-0.0325	0.0141	0.2509	0.9866	chicken_pox
HLA-C T-1	6	31239778	AxT	2.18E-02	1.2665	0.5661	9.00E-04	0.1499	chicken_pox
HLA-B WN97	6	31324201	STWRNV	2.21E-02	-0.0509	0.0221	0.0819	0.9802	chicken_pox
HLA-A W152	6	29911228	AVEWR	2.25E-02	0.1236	0.0549	0.0138	0.9932	chicken_pox
HLA-B KG45	6	31324602	EMTKG	2.25E-02	-0.0323	0.0141	0.2511	0.9856	chicken_pox
HLA-DQB1 G26	6	32632781	LYG	2.25E-02	-0.0353	0.0154	0.1945	0.9822	chicken_pox
HLA-DQB1 S74	6	32632637	AES	2.29E-02	-0.0351	0.0154	0.1933	0.9892	chicken_pox
HLA-DQB1 KT71	6	32632646	KTDA	2.29E-02	0.0351	0.0154	0.8067	0.9892	chicken_pox
HLA-B TV97	6	31324201	STWRNV	2.32E-02	0.0392	0.0173	0.1554	0.9534	chicken_pox
HLA-B SF116	6	31324144	YSLFDHN	2.34E-02	0.03	0.0132	0.3399	0.9713	chicken_pox
HLA-DRB1 R70	6	32551960	QDR	2.34E-02	-0.0674	0.0295	0.0455	0.9405	chicken_pox
HLA-C LQ156	6	31238930	RWLDQ	2.40E-02	0.028	0.0124	0.4898	1.0072	chicken_pox
HLA-B S24	6	31324665	STA	2.40E-02	0.0285	0.0126	0.3896	0.9828	chicken_pox
HLA-B SFH116	6	31324144	YSLFDHN	2.40E-02	0.0299	0.0132	0.34	0.9708	chicken_pox
HLA-B SFN116	6	31324144	YSLFDHN	2.41E-02	0.0298	0.0132	0.3399	0.9711	chicken_pox
HLA-B YLD116	6	31324144	YSLFDHN	2.47E-02	-0.0297	0.0133	0.6594	0.9684	chicken_pox
HLA-A Q156	6	29911240	RQLW	2.47E-02	0.0386	0.0172	0.1528	0.9723	chicken_pox
HLA-B T163	6	31324003	ETL	2.50E-02	0.0307	0.0137	0.2862	0.982	chicken_pox
HLA-B SL116	6	31324144	YSLFDHN	2.58E-02	0.0305	0.0137	0.3036	0.9406	chicken_pox
HLA-B SLH116	6	31324144	YSLFDHN	2.64E-02	0.0304	0.0137	0.3037	0.94	chicken_pox
HLA-B SLN116	6	31324144	YSLFDHN	2.65E-02	0.0304	0.0137	0.3036	0.9403	chicken_pox
HLA-DRB1 LSV11	6	32552137	LSVGDP	2.65E-02	-0.0296	0.0134	0.6999	0.9876	chicken_pox
HLA-B YFD116	6	31324144	YSLFDHN	2.71E-02	-0.0303	0.0137	0.6957	0.9376	chicken_pox
HLA-DRB1 A-1	6	32557434	AxS	2.74E-02	-0.0355	0.0161	0.8189	0.9655	chicken_pox
HLA-A RH114	6	29911114	RHQE	2.92E-02	-0.0366	0.0168	0.8359	0.9909	chicken_pox
HLA-B HN116	6	31324144	YSLFDHN	2.92E-02	-3.02	1.3302	2.00E-04	0.084	chicken_pox
HLA-DRB1 GP11	6	32552137	LSVGDP	2.94E-02	0.0293	0.0135	0.291	0.99	chicken_pox
HLA-DRB1 YR13	6	32552131	FSHYGR	2.94E-02	0.0293	0.0135	0.291	0.99	chicken_pox
HLA-DRB1 Y112	6	32549564	HxY	3.02E-02	-0.0865	0.0396	0.0256	0.9105	chicken_pox
HLA-C x309	6	31237760	CxH	3.08E-02	0.8692	0.4137	0.0016	0.1628	chicken_pox
HLA-C x326	6	31237162	SxC	3.08E-02	0.8692	0.4137	0.0016	0.1628	chicken_pox
HLA-C x339	6	31237123	AxT	3.08E-02	0.8692	0.4137	0.0016	0.1628	chicken_pox
HLA-C x342	6	31236950	AxP	3.08E-02	0.8692	0.4137	0.0016	0.1628	chicken_pox
HLA-C A-1	6	31239778	AxT	3.08E-02	-0.8691	0.4137	0.9984	0.1628	chicken_pox
HLA-C R310	6	31237757	Rx	3.08E-02	-0.8691	0.4137	0.9984	0.1628	chicken_pox
HLA-C R311	6	31237754	Rx	3.08E-02	-0.8691	0.4137	0.9984	0.1628	chicken_pox
HLA-C K312	6	31237751	Kx	3.08E-02	-0.8691	0.4137	0.9984	0.1628	chicken_pox
HLA-C S313	6	31237748	Sx	3.08E-02	-0.8691	0.4137	0.9984	0.1628	chicken_pox
HLA-C S314	6	31237745	Sx	3.08E-02	-0.8691	0.4137	0.9984	0.1628	chicken_pox
HLA-C G315	6	31237302	Gx	3.08E-02	-0.8691	0.4137	0.9984	0.1628	chicken_pox
HLA-C G316	6	31237299	Gx	3.08E-02	-0.8691	0.4137	0.9984	0.1628	chicken_pox
HLA-C K317	6	31237296	Kx	3.08E-02	-0.8691	0.4137	0.9984	0.1628	chicken_pox
HLA-C G318	6	31237293	Gx	3.08E-02	-0.8691	0.4137	0.9984	0.1628	chicken_pox
HLA-C G319	6	31237290	Gx	3.08E-02	-0.8691	0.4137	0.9984	0.1628	chicken_pox
HLA-C S320	6	31237287	Sx	3.08E-02	-0.8691	0.4137	0.9984	0.1628	chicken_pox
HLA-C C321	6	31237284	Cx	3.08E-02	-0.8691	0.4137	0.9984	0.1628	chicken_pox
HLA-C S322	6	31237281	Sx	3.08E-02	-0.8691	0.4137	0.9984	0.1628	chicken_pox
HLA-C Q323	6	31237278	Qx	3.08E-02	-0.8691	0.4137	0.9984	0.1628	chicken_pox
HLA-C A324	6	31237275	Ax	3.08E-02	-0.8691	0.4137	0.9984	0.1628	chicken_pox
HLA-C A325	6	31237272	Ax	3.08E-02	-0.8691	0.4137	0.9984	0.1628	chicken_pox
HLA-C S327	6	31237159	Sx	3.08E-02	-0.8691	0.4137	0.9984	0.1628	chicken_pox
HLA-C N328	6	31237156	Nx	3.08E-02	-0.8691	0.4137	0.9984	0.1628	chicken_pox
HLA-C S329	6	31237153	Sx	3.08E-02	-0.8691	0.4137	0.9984	0.1628	chicken_pox
HLA-C A330	6	31237150	Ax	3.08E-02	-0.8691	0.4137	0.9984	0.1628	chicken_pox
HLA-C Q331	6	31237147	Qx	3.08E-02	-0.8691	0.4137	0.9984	0.1628	chicken_pox
HLA-C G332	6	31237144	Gx	3.08E-02	-0.8691	0.4137	0.9984	0.1628	chicken_pox
HLA-C S333	6	31237141	Sx	3.08E-02	-0.8691	0.4137	0.9984	0.1628	chicken_pox
HLA-C D334	6	31237138	Dx	3.08E-02	-0.8691	0.4137	0.9984	0.1628	chicken_pox
HLA-C E335	6	31237135	Ex	3.08E-02	-0.8691	0.4137	0.9984	0.1628	chicken_pox
HLA-C S336	6	31237132	Sx	3.08E-02	-0.8691	0.4137	0.9984	0.1628	chicken_pox
HLA-C L337	6	31237129	Lx	3.08E-02	-0.8691	0.4137	0.9984	0.1628	chicken_pox
HLA-C I338	6	31237126	Ix	3.08E-02	-0.8691	0.4137	0.9984	0.1628	chicken_pox
HLA-C C340	6	31237120	Cx	3.08E-02	-0.8691	0.4137	0.9984	0.1628	chicken_pox
HLA-C K341	6	31237117	Kx	3.08E-02	-0.8691	0.4137	0.9984	0.1628	chicken_pox
HLA-DRB1 H112	6	32549564	HxY	3.13E-02	0.0857	0.0395	0.9728	0.8673	chicken_pox
HLA-DRB1 FSH13	6	32552131	FSHYGR	3.13E-02	-0.0281	0.013	0.6626	0.9745	chicken_pox
HLA-C A342	6	31236950	AxP	3.15E-02	-0.8583	0.4099	0.9981	0.1427	chicken_pox
HLA-A AR152	6	29911228	AVEWR	3.19E-02	0.0314	0.0147	0.2272	0.9897	chicken_pox
HLA-C D9	6	31239621	FYSD	3.31E-02	0.0267	0.0125	0.3993	0.9993	chicken_pox
HLA-B SN77	6	31324506	SNDG	3.32E-02	0.0587	0.0274	0.9459	0.9164	chicken_pox
HLA-B D77	6	31324506	SNDG	3.36E-02	-0.0589	0.0275	0.053	0.9252	chicken_pox
HLA-B S-11	6	31324895	SxW	3.41E-02	0.0263	0.0124	0.4851	0.9722	chicken_pox
HLA-DQA1 R41	6	32609195	RK	3.41E-02	0.051	0.024	0.9279	0.9346	chicken_pox
HLA-DQA1 A130	6	32609875	SAx	3.41E-02	-0.051	0.024	0.0721	0.9346	chicken_pox
HLA-B W-11	6	31324895	SxW	3.42E-02	-0.0263	0.0124	0.5122	0.9707	chicken_pox
HLA-DQB1 M14	6	32632817	ML	3.46E-02	0.0346	0.0163	0.8333	0.9896	chicken_pox
HLA-C F116	6	31239050	YSFL	3.46E-02	-0.0292	0.0138	0.27	0.995	chicken_pox
HLA-B N63	6	31324548	NE	3.51E-02	0.0261	0.0124	0.5472	0.978	chicken_pox
HLA-DQB1 V116	6	32629962	VIx	3.52E-02	0.0345	0.0163	0.8328	0.9863	chicken_pox
HLA-DQB1 AG125	6	32629935	ASxG	3.52E-02	0.0345	0.0163	0.8328	0.9863	chicken_pox
HLA-DQA1 S130	6	32609875	SAx	3.59E-02	0.0505	0.024	0.9276	0.9322	chicken_pox
HLA-DRB1 A57	6	32551999	DSVA	3.67E-02	-0.0795	0.0378	0.027	0.9574	chicken_pox
HLA-DRB1 H60	6	32551990	YSH	3.67E-02	-0.0795	0.0378	0.027	0.9574	chicken_pox
HLA-A A152	6	29911228	AVEWR	3.70E-02	0.0309	0.0149	0.2179	0.9923	chicken_pox
HLA-A R17	6	29910582	RSC	3.72E-02	-0.0854	0.0414	0.9752	0.9582	chicken_pox
HLA-B A-10	6	31324892	AxG	3.75E-02	0.0261	0.0126	0.4164	0.9715	chicken_pox
HLA-DPB1 I215	6	33053640	IxT	3.77E-02	-0.0532	0.0257	0.8994	0.6303	chicken_pox
HLA-A S17	6	29910582	RSC	3.77E-02	0.0851	0.0414	0.0246	0.9625	chicken_pox
HLA-B G-10	6	31324892	AxG	3.78E-02	-0.0261	0.0126	0.5809	0.9699	chicken_pox
HLA-DQA1 T199	6	32610438	ATx	3.93E-02	-0.0866	0.0417	0.0244	0.8696	chicken_pox
HLA-B N116	6	31324144	YSLFDHN	3.93E-02	-5.0719	2.3485	1.00E-04	0.0623	chicken_pox
HLA-DQB1 L26	6	32632781	LYG	3.95E-02	0.026	0.0126	0.5973	0.9854	chicken_pox
HLA-DQB1 S-27	6	32634368	AxS	4.06E-02	-0.0336	0.0164	0.1658	0.9887	chicken_pox
HLA-DQB1 S-5	6	32634302	PxSL	4.06E-02	-0.0336	0.0164	0.1658	0.9887	chicken_pox
HLA-DQB1 I-9	6	32634314	MxI	4.06E-02	-0.0336	0.0164	0.1658	0.9887	chicken_pox
HLA-DQB1 I116	6	32629962	VIx	4.06E-02	-0.0336	0.0164	0.1658	0.9887	chicken_pox
HLA-DQB1 S125	6	32629935	ASxG	4.06E-02	-0.0336	0.0164	0.1658	0.9887	chicken_pox
HLA-DQB1 R224	6	32629129	QxR	4.06E-02	-0.0336	0.0164	0.1658	0.9887	chicken_pox
HLA-DQB1 A71	6	32632646	KTDA	4.06E-02	-0.0336	0.0164	0.1658	0.9887	chicken_pox
HLA-A E114	6	29911114	RHQE	4.16E-02	0.0835	0.0414	0.0244	0.9695	chicken_pox
HLA-A H116	6	29911120	DYH	4.16E-02	0.0835	0.0414	0.0244	0.9695	chicken_pox
HLA-DPB1 H9	6	33048461	YFH	4.16E-02	0.0573	0.0283	0.0527	0.9613	chicken_pox
HLA-DPB1 M76	6	33048662	VMI	4.16E-02	-0.0326	0.016	0.7831	0.8592	chicken_pox
HLA-A WR152	6	29911228	AVEWR	4.22E-02	0.0855	0.0425	0.0231	0.9724	chicken_pox
HLA-B T94	6	31324210	TI	4.24E-02	0.0278	0.0137	0.7189	0.9727	chicken_pox
HLA-DQA1 A199	6	32610438	ATx	4.26E-02	0.0852	0.0417	0.9748	0.8437	chicken_pox
HLA-DPB1 K69	6	33048641	KER	4.29E-02	-0.0314	0.0155	0.7352	0.7982	chicken_pox
HLA-C RW156	6	31238930	RWLDQ	4.30E-02	-0.0251	0.0124	0.4939	1.0092	chicken_pox
HLA-B STV97	6	31324201	STWRNV	4.30E-02	0.0255	0.0126	0.4123	0.9666	chicken_pox
HLA-C YS116	6	31239050	YSFL	4.50E-02	0.0271	0.0135	0.7094	0.9898	chicken_pox
HLA-C WL156	6	31238930	RWLDQ	4.51E-02	0.0259	0.0129	0.6628	0.9888	chicken_pox
HLA-DQB1 Q224	6	32629129	QxR	4.57E-02	0.0328	0.0164	0.8287	0.9652	chicken_pox
HLA-C S24	6	31239576	SA	4.80E-02	0.0245	0.0124	0.4337	0.9982	chicken_pox
HLA-C FD9	6	31239621	FYSD	4.80E-02	0.0245	0.0124	0.4337	0.9982	chicken_pox
HLA-A ER152	6	29911228	AVEWR	4.92E-02	0.0297	0.0151	0.2124	0.9788	chicken_pox
HLA-A EL62	6	29910717	QGERL	4.96E-02	0.0341	0.0174	0.1476	0.9819	chicken_pox
HLA-B*44:02	chr6	NA	NA	3.54E-23	-0.2164	0.0223	0.0868	0.9807	shingles
HLA-A*02:01	chr6	NA	NA	8.91E-20	-0.1251	0.0138	0.2716	0.9776	shingles
HLA-C*05:01	chr6	NA	NA	1.76E-18	-0.1903	0.0221	0.0857	0.9924	shingles
HLA-B*44:08	chr6	NA	NA	4.21E-14	-53.3806	7.4126	2.00E-04	0.0042	shingles
HLA-DQB1*03:01	chr6	NA	NA	7.10E-13	-0.1134	0.0159	0.1953	0.9652	shingles
HLA-DRB1*11:01	chr6	NA	NA	2.96E-11	-0.2312	0.0353	0.0583	0.6286	shingles
HLA-B*57:01	chr6	NA	NA	1.81E-10	0.1955	0.0301	0.0355	0.9859	shingles
HLA-DRB1*11:28	chr6	NA	NA	2.57E-09	-54.292	9.3697	2.00E-04	0.0032	shingles
HLA-DRB1*11:08	chr6	NA	NA	6.89E-09	-42.2572	7.7633	2.00E-04	0.0053	shingles
HLA-A*01:01	chr6	NA	NA	2.32E-08	0.0898	0.016	0.1564	0.9926	shingles
HLA-DQB1*03:03	chr6	NA	NA	7.25E-08	0.1566	0.0286	0.0433	0.9263	shingles
HLA-DRB1*04:09	chr6	NA	NA	1.34E-07	-29.4605	5.7075	2.00E-04	0.0057	shingles
HLA-C*06:02	chr6	NA	NA	1.72E-07	0.1057	0.02	0.0935	0.9891	shingles
HLA-DRB1*11:04	chr6	NA	NA	3.70E-07	-0.2645	0.0532	0.0348	0.5294	shingles
HLA-DQA1*05:05	chr6	NA	NA	5.41E-07	-0.0948	0.0191	0.134	0.9881	shingles
HLA-DQA1*03:03	chr6	NA	NA	7.91E-07	-0.1289	0.0264	0.068	0.8064	shingles
HLA-DRB1*07:01	chr6	NA	NA	9.72E-07	0.0847	0.0172	0.1323	0.9869	shingles
HLA-DQA1*02:01	chr6	NA	NA	1.15E-06	0.084	0.0172	0.1325	0.9888	shingles
HLA-B*07:10	chr6	NA	NA	3.45E-06	46.7636	9.9893	2.00E-04	0.0017	shingles
HLA-A*24:02	chr6	NA	NA	1.26E-05	0.0939	0.0213	0.087	0.9501	shingles
HLA-DQA1*01:04	chr6	NA	NA	1.60E-05	-0.1913	0.0452	0.0244	0.8696	shingles
HLA-C*07:02	chr6	NA	NA	2.06E-05	0.0722	0.0169	0.1361	1.003	shingles
HLA-DRB1*14:01	chr6	NA	NA	2.08E-05	-0.1791	0.0429	0.0256	0.9105	shingles
HLA-DRB1*11:03	chr6	NA	NA	2.10E-05	-1.0153	0.2444	0.0066	0.1103	shingles
HLA-DQB1*05:03	chr6	NA	NA	2.40E-05	-0.1695	0.0409	0.0268	0.9626	shingles
HLA-DRB1*14:04	chr6	NA	NA	2.60E-05	-2.6694	0.6654	0.0013	0.0907	shingles
HLA-B*07:02	chr6	NA	NA	2.88E-05	0.0739	0.0176	0.1248	0.9897	shingles
HLA-B*18:01	chr6	NA	NA	4.13E-05	-0.1281	0.0317	0.0472	0.913	shingles
HLA-C*02:02	chr6	NA	NA	2.56E-04	-0.1104	0.0305	0.0442	0.9791	shingles
HLA-A*02:35	chr6	NA	NA	3.63E-04	-21.0895	5.9927	2.00E-04	0.0048	shingles
HLA-DQA1*01:02	chr6	NA	NA	5.66E-04	0.0517	0.015	0.196	0.9718	shingles
HLA-A*02:20	chr6	NA	NA	6.38E-04	-28.3603	8.5929	2.00E-04	0.0026	shingles
HLA-B*18:03	chr6	NA	NA	1.01E-03	-1.664	0.5225	0.0015	0.123	shingles
HLA-B*40:01	chr6	NA	NA	1.21E-03	0.0861	0.0264	0.05	0.9833	shingles
HLA-DQB1*02:01	chr6	NA	NA	1.42E-03	0.0585	0.0183	0.1149	0.9941	shingles
HLA-C*03:04	chr6	NA	NA	1.48E-03	0.0731	0.0229	0.0713	0.9601	shingles
HLA-A*03:02	chr6	NA	NA	1.48E-03	2.3023	0.7073	0.0016	0.0422	shingles
HLA-DRB1*03:01	chr6	NA	NA	1.51E-03	0.0581	0.0182	0.1158	0.9923	shingles
HLA-DQB1*06:02	chr6	NA	NA	1.53E-03	0.0563	0.0177	0.1254	0.977	shingles
HLA-DQA1*05:01	chr6	NA	NA	1.54E-03	0.058	0.0182	0.1152	0.9973	shingles
HLA-DRB1*15:01	chr6	NA	NA	2.12E-03	0.0531	0.0172	0.1308	1.0016	shingles
HLA-B*40:02	chr6	NA	NA	2.32E-03	-0.1824	0.0611	0.0126	0.9197	shingles
HLA-DRB1*04:01	chr6	NA	NA	2.45E-03	-0.0709	0.0235	0.0823	0.8146	shingles
HLA-B*08:01	chr6	NA	NA	3.25E-03	0.0554	0.0187	0.1068	0.9982	shingles
HLA-A*24:03	chr6	NA	NA	3.69E-03	1.5841	0.5397	0.0025	0.0472	shingles
HLA-B*13:02	chr6	NA	NA	4.84E-03	0.1093	0.0383	0.025	0.9736	shingles
HLA-B*35:01	chr6	NA	NA	4.95E-03	-0.0829	0.0297	0.053	0.8341	shingles
HLA-C*16:04	chr6	NA	NA	6.22E-03	-0.7494	0.2966	0.0016	0.5112	shingles
HLA-B*15:03	chr6	NA	NA	6.63E-03	-0.9238	0.371	8.00E-04	0.5809	shingles
HLA-C*04:01	chr6	NA	NA	7.28E-03	-0.0532	0.0199	0.1119	0.9964	shingles
HLA-DRB1*11:12	chr6	NA	NA	9.47E-03	-4.8917	2.2156	3.00E-04	0.0621	shingles
HLA-B*45:01	chr6	NA	NA	1.44E-02	0.1971	0.0789	0.0053	0.8692	shingles
HLA-B*40:06	chr6	NA	NA	1.51E-02	-1.3773	0.6204	6.00E-04	0.3552	shingles
HLA-A*01:25	chr6	NA	NA	1.53E-02	5.2783	2.0756	2.00E-04	0.0245	shingles
HLA-B*39:29	chr6	NA	NA	1.79E-02	7.58	3.1288	2.00E-04	0.0196	shingles
HLA-A*29:10	chr6	NA	NA	1.87E-02	-7.6702	5.5877	0	0.2879	shingles
HLA-A*02:22	chr6	NA	NA	1.98E-02	-8.5175	3.7659	3.00E-04	0.0104	shingles
HLA-C*08:02	chr6	NA	NA	2.02E-02	0.0713	0.0305	0.0398	0.981	shingles
HLA-DPB1*11:01	chr6	NA	NA	2.30E-02	0.0965	0.042	0.0191	0.9464	shingles
HLA-DPB1*03:01	chr6	NA	NA	2.35E-02	-0.0566	0.0251	0.0839	0.7291	shingles
HLA-DQB1*03:04	chr6	NA	NA	2.44E-02	-0.5251	0.243	0.0028	0.2672	shingles
HLA-DRB1*01:01	chr6	NA	NA	2.62E-02	-0.0497	0.0225	0.0851	0.918	shingles
HLA-B*35:55	chr6	NA	NA	2.75E-02	-26.5745	12.7241	0	0.0084	shingles
HLA-DRB1*08:04	chr6	NA	NA	2.81E-02	-0.4292	0.2057	0.0016	0.8116	shingles
HLA-A*74:03	chr6	NA	NA	2.98E-02	0.846	0.3656	4.00E-04	0.4837	shingles
HLA-C*12:13	chr6	NA	NA	2.99E-02	-18.1402	8.4788	1.00E-04	0.0051	shingles
HLA-B*35:41	chr6	NA	NA	3.21E-02	-6.4399	3.1477	2.00E-04	0.0194	shingles
HLA-DPB1*16:01	chr6	NA	NA	3.23E-02	0.1888	0.0866	0.0052	0.7011	shingles
HLA-DQA1*01:01	chr6	NA	NA	3.57E-02	-0.041	0.0196	0.1118	0.9527	shingles
HLA-B*35:03	chr6	NA	NA	3.60E-02	-0.1113	0.0537	0.0196	0.7519	shingles
HLA-A*25:01	chr6	NA	NA	4.51E-02	-0.0889	0.0448	0.0225	0.8712	shingles
HLA-DRB1*08:01	chr6	NA	NA	4.63E-02	0.0804	0.04	0.0224	0.948	shingles
HLA-DQB1*02:02	chr6	NA	NA	4.65E-02	0.0396	0.0198	0.099	0.9759	shingles
HLA-A R97	6	29911063	IRM	2.75E-22	-0.1223	0.0127	0.3613	0.9852	shingles
HLA-A D74	6	29910753	DHN	6.63E-20	0.1224	0.0135	0.7131	0.9896	shingles
HLA-A G62	6	29910717	QGERL	7.05E-20	-0.1223	0.0135	0.287	0.9906	shingles
HLA-A H74	6	29910753	DHN	7.13E-20	-0.1223	0.0135	0.2868	0.9895	shingles
HLA-A G107	6	29911093	GW	8.09E-20	0.1219	0.0135	0.7109	0.9886	shingles
HLA-A V95	6	29911057	IVL	2.39E-19	-0.1219	0.0137	0.2771	0.9899	shingles
HLA-B EM45	6	31324602	EMTKG	1.65E-18	0.1067	0.0122	0.5182	0.9802	shingles
HLA-B TK45	6	31324602	EMTKG	1.74E-18	-0.1065	0.0122	0.4811	0.9827	shingles
HLA-A GR62	6	29910717	QGERL	2.23E-18	-0.1074	0.0123	0.4067	0.9872	shingles
HLA-B A199	6	31323321	AxV	4.73E-18	0.1518	0.0178	0.8581	0.9757	shingles
HLA-B V199	6	31323321	AxV	5.85E-18	-0.1513	0.0178	0.1403	0.9861	shingles
HLA-B V-16	6	31324910	VxL	2.87E-17	0.1119	0.0133	0.6864	0.9621	shingles
HLA-B L-16	6	31324910	VxL	3.24E-17	-0.1115	0.0133	0.3108	0.9706	shingles
HLA-B RN97	6	31324201	STWRNV	1.74E-16	-0.0998	0.0121	0.5462	0.9668	shingles
HLA-A GL62	6	29910717	QGERL	1.89E-16	-0.1062	0.013	0.324	0.9919	shingles
HLA-A I142	6	29911198	IT	3.00E-16	0.1049	0.0129	0.6706	0.9896	shingles
HLA-A R145	6	29911207	RH	3.00E-16	0.1049	0.0129	0.6706	0.9896	shingles
HLA-A QE62	6	29910717	QGERL	6.23E-16	0.0979	0.0121	0.5564	0.9889	shingles
HLA-B R97	6	31324201	STWRNV	8.80E-16	-0.0974	0.0121	0.5053	0.9659	shingles
HLA-A P184	6	29911902	PAx	1.29E-15	0.0962	0.012	0.5321	0.9877	shingles
HLA-A A184	6	29911902	PAx	1.34E-15	-0.0961	0.012	0.467	0.9891	shingles
HLA-B W167	6	31323991	WS	1.49E-15	0.1371	0.0174	0.8535	0.9832	shingles
HLA-B DN116	6	31324144	YSLFDHN	1.76E-15	-0.1247	0.0158	0.1842	0.9798	shingles
HLA-B D116	6	31324144	YSLFDHN	1.79E-15	-0.1247	0.0158	0.1841	0.9802	shingles
HLA-B DHN116	6	31324144	YSLFDHN	1.91E-15	-0.1245	0.0158	0.1843	0.9804	shingles
HLA-B DH116	6	31324144	YSLFDHN	1.94E-15	-0.1244	0.0158	0.1842	0.9809	shingles
HLA-DQB1 L26	6	32632781	LYG	2.65E-15	0.099	0.0126	0.5973	0.9854	shingles
HLA-B SWV97	6	31324201	STWRNV	3.78E-15	0.0992	0.0126	0.3337	0.983	shingles
HLA-B A-10	6	31324892	AxG	9.00E-15	0.0949	0.0122	0.4164	0.9715	shingles
HLA-B G-10	6	31324892	AxG	9.17E-15	-0.0948	0.0122	0.5809	0.9699	shingles
HLA-A D166	6	29911270	DE	5.84E-14	0.1015	0.0134	0.2648	0.9743	shingles
HLA-A G167	6	29911273	GW	5.84E-14	0.1015	0.0134	0.2648	0.9743	shingles
HLA-B TR97	6	31324201	STWRNV	5.92E-14	-0.0929	0.0123	0.6249	0.9837	shingles
HLA-A F294	6	29912334	LFx	9.32E-14	-0.0895	0.012	0.5037	0.9821	shingles
HLA-B STV97	6	31324201	STWRNV	1.24E-13	0.0908	0.0122	0.4123	0.9666	shingles
HLA-DQB1 H167	6	32629809	RHx	1.80E-13	-0.113	0.0155	0.2082	0.983	shingles
HLA-DQB1 Y26	6	32632781	LYG	1.80E-13	-0.113	0.0155	0.2082	0.983	shingles
HLA-DQB1 G13	6	32632820	GA	1.80E-13	0.113	0.0155	0.7918	0.983	shingles
HLA-A S207	6	29911971	GSx	1.89E-13	-0.0882	0.012	0.5063	0.9879	shingles
HLA-A Ex253	6	29912109	EQxK	1.89E-13	0.0882	0.012	0.4937	0.9879	shingles
HLA-A G207	6	29911971	GSx	1.94E-13	0.0881	0.012	0.4928	0.9887	shingles
HLA-A E253	6	29912109	EQxK	1.94E-13	0.0881	0.012	0.4928	0.9887	shingles
HLA-A L294	6	29912334	LFx	1.98E-13	0.0881	0.012	0.4926	0.9876	shingles
HLA-A A193	6	29911929	PAx	1.99E-13	-0.0881	0.012	0.5062	0.9877	shingles
HLA-A V194	6	29911932	IVx	1.99E-13	-0.0881	0.012	0.5062	0.9877	shingles
HLA-A Q253	6	29912109	EQxK	1.99E-13	-0.0881	0.012	0.5062	0.9877	shingles
HLA-A P193	6	29911929	PAx	2.05E-13	0.088	0.012	0.4929	0.9885	shingles
HLA-A I194	6	29911932	IVx	2.05E-13	0.088	0.012	0.4929	0.9885	shingles
HLA-A EK253	6	29912109	EQxK	2.05E-13	0.088	0.012	0.4929	0.9885	shingles
HLA-DQB1 R167	6	32629809	RHx	2.13E-13	0.1126	0.0155	0.7904	0.9777	shingles
HLA-B W-11	6	31324895	SxW	3.43E-13	-0.0884	0.0122	0.5122	0.9707	shingles
HLA-B S-11	6	31324895	SxW	3.51E-13	0.0883	0.0121	0.4851	0.9722	shingles
HLA-B V-8	6	31324886	LxV	4.18E-13	-0.0883	0.0122	0.4871	0.9711	shingles
HLA-B L-8	6	31324886	LxV	4.34E-13	0.0882	0.0122	0.5102	0.9725	shingles
HLA-B SDN116	6	31324144	YSLFDHN	4.36E-13	-0.0907	0.0125	0.4045	0.9462	shingles
HLA-B SD116	6	31324144	YSLFDHN	4.41E-13	-0.0906	0.0125	0.4045	0.9465	shingles
HLA-B SDH116	6	31324144	YSLFDHN	4.62E-13	-0.0905	0.0125	0.4046	0.9469	shingles
HLA-B YLF116	6	31324144	YSLFDHN	4.71E-13	0.0906	0.0126	0.5948	0.9448	shingles
HLA-DQB1 G45	6	32632724	GE	5.02E-13	0.1123	0.0157	0.8008	0.9813	shingles
HLA-B WR97	6	31324201	STWRNV	7.25E-13	-0.0872	0.0122	0.5463	0.9678	shingles
HLA-B SV97	6	31324201	STWRNV	7.96E-13	0.0936	0.013	0.2927	0.9858	shingles
HLA-DRB1 A58	6	32551996	AE	5.54E-12	0.1521	0.0224	0.8964	0.957	shingles
HLA-A N77	6	29910762	NDS	6.46E-12	0.0869	0.0126	0.3513	0.9693	shingles
HLA-B D177	6	31323961	DE	7.02E-12	0.0891	0.013	0.2983	1.0023	shingles
HLA-B E180	6	31323952	EQ	7.02E-12	0.0891	0.013	0.2983	1.0023	shingles
HLA-B SNV97	6	31324201	STWRNV	1.36E-11	0.0859	0.0127	0.3336	0.9842	shingles
HLA-C F116	6	31239050	YSFL	1.71E-11	-0.0922	0.0138	0.27	0.995	shingles
HLA-A RQ156	6	29911240	RQLW	2.46E-11	0.0862	0.0129	0.3096	0.9771	shingles
HLA-B FS67	6	31324536	YCFSM	3.79E-11	-0.0842	0.0127	0.6664	0.9754	shingles
HLA-B S67	6	31324536	YCFSM	5.27E-11	-0.0808	0.0123	0.4125	0.97	shingles
HLA-C E275	6	31237862	ExKG	6.46E-11	0.0919	0.0141	0.7498	0.9952	shingles
HLA-C D114	6	31239056	DVN	7.12E-11	0.0916	0.0141	0.7503	0.9972	shingles
HLA-C Ex275	6	31237862	ExKG	7.35E-11	0.0915	0.0141	0.7505	0.9981	shingles
HLA-C N114	6	31239056	DVN	7.35E-11	-0.0915	0.0141	0.2495	0.9981	shingles
HLA-DRB1 AE74	6	32551948	AREQL	7.83E-11	-0.0863	0.0132	0.7241	0.9858	shingles
HLA-B T80	6	31324497	NTI	8.27E-11	-0.0958	0.0148	0.2184	0.9676	shingles
HLA-C YS116	6	31239050	YSFL	9.38E-11	0.0868	0.0135	0.7094	0.9898	shingles
HLA-B M-21	6	31324925	MxT	1.03E-10	0.0826	0.0127	0.3222	0.9792	shingles
HLA-B L-23	6	31324931	LxR	1.03E-10	0.0826	0.0127	0.3222	0.9792	shingles
HLA-B T-21	6	31324925	MxT	1.03E-10	-0.0826	0.0127	0.6751	0.9751	shingles
HLA-B R-23	6	31324931	LxR	1.03E-10	-0.0826	0.0127	0.6751	0.9751	shingles
HLA-C E177	6	31238867	EK	1.55E-10	0.1097	0.0173	0.8572	0.9966	shingles
HLA-C S24	6	31239576	SA	1.56E-10	0.0773	0.0121	0.4337	0.9982	shingles
HLA-C FD9	6	31239621	FYSD	1.56E-10	0.0773	0.0121	0.4337	0.9982	shingles
HLA-C RD156	6	31238930	RWLDQ	1.64E-10	-0.0842	0.0132	0.3004	0.992	shingles
HLA-C WL156	6	31238930	RWLDQ	1.94E-10	0.0812	0.0128	0.6628	0.9888	shingles
HLA-C D9	6	31239621	FYSD	2.06E-10	0.0774	0.0122	0.3993	0.9993	shingles
HLA-B SFD116	6	31324144	YSLFDHN	2.19E-10	-0.0771	0.0122	0.524	0.9611	shingles
HLA-B YLH116	6	31324144	YSLFDHN	2.21E-10	0.0772	0.0122	0.4755	0.959	shingles
HLA-B YL116	6	31324144	YSLFDHN	2.30E-10	0.0771	0.0122	0.4753	0.9595	shingles
HLA-B YLN116	6	31324144	YSLFDHN	2.32E-10	0.0771	0.0122	0.4754	0.9597	shingles
HLA-B V97	6	31324201	STWRNV	3.48E-10	0.1918	0.03	0.0358	0.9881	shingles
HLA-B QS70	6	31324527	QNSK	4.35E-10	0.0913	0.0145	0.2031	0.9821	shingles
HLA-B YM67	6	31324536	YCFSM	4.37E-10	0.0914	0.0146	0.203	0.9802	shingles
HLA-B SLD116	6	31324144	YSLFDHN	4.89E-10	-0.0761	0.0122	0.4877	0.9488	shingles
HLA-B YFH116	6	31324144	YSLFDHN	4.96E-10	0.0762	0.0123	0.5117	0.9468	shingles
HLA-DRB1 A73	6	32551951	AG	5.00E-10	-0.0851	0.0136	0.7518	0.9881	shingles
HLA-DRB1 RQ74	6	32551948	AREQL	5.00E-10	0.0851	0.0136	0.2482	0.9881	shingles
HLA-B YF116	6	31324144	YSLFDHN	5.15E-10	0.0761	0.0122	0.5116	0.9472	shingles
HLA-B YFN116	6	31324144	YSLFDHN	5.20E-10	0.0761	0.0122	0.5117	0.9474	shingles
HLA-A V76	6	29910759	AVE	5.59E-10	-0.0759	0.0122	0.5896	0.9829	shingles
HLA-A D77	6	29910762	NDS	5.59E-10	-0.0759	0.0122	0.5896	0.9829	shingles
HLA-A V-15	6	29910359	LVx	5.82E-10	-0.0745	0.012	0.5014	0.98	shingles
HLA-DRB1 FSH13	6	32552131	FSHYGR	5.90E-10	-0.0783	0.0126	0.6626	0.9745	shingles
HLA-B WV97	6	31324201	STWRNV	7.56E-10	0.1355	0.0217	0.0768	0.9906	shingles
HLA-A L-15	6	29910359	LVx	1.03E-09	0.0734	0.012	0.4951	0.9826	shingles
HLA-B D74	6	31324515	DY	1.17E-09	0.076	0.0125	0.3638	0.9733	shingles
HLA-B FDN116	6	31324144	YSLFDHN	1.24E-09	-0.0815	0.0135	0.3037	0.9502	shingles
HLA-B FD116	6	31324144	YSLFDHN	1.25E-09	-0.0814	0.0135	0.3036	0.9504	shingles
HLA-C EK275	6	31237862	ExKG	1.28E-09	0.1094	0.0182	0.8728	0.9934	shingles
HLA-B FDH116	6	31324144	YSLFDHN	1.30E-09	-0.0813	0.0135	0.3038	0.951	shingles
HLA-B YSL116	6	31324144	YSLFDHN	1.35E-09	0.0813	0.0135	0.6957	0.9485	shingles
HLA-C R35	6	31239543	RQ	1.46E-09	0.109	0.0182	0.8735	0.9985	shingles
HLA-C G275	6	31237862	ExKG	1.46E-09	-0.109	0.0182	0.1265	0.9985	shingles
HLA-B R131	6	31324099	RS	1.55E-09	0.0777	0.0128	0.3125	0.9984	shingles
HLA-C T138	6	31238984	TK	1.57E-09	0.1092	0.0183	0.8745	0.9963	shingles
HLA-A QL62	6	29910717	QGERL	1.87E-09	0.0722	0.012	0.4827	0.985	shingles
HLA-B LDN116	6	31324144	YSLFDHN	1.95E-09	-0.082	0.0137	0.2674	0.9801	shingles
HLA-B LD116	6	31324144	YSLFDHN	1.96E-09	-0.082	0.0137	0.2673	0.9804	shingles
HLA-C R156	6	31238930	RWLDQ	2.05E-09	-0.0803	0.0135	0.2842	0.9937	shingles
HLA-B LDH116	6	31324144	YSLFDHN	2.06E-09	-0.0818	0.0137	0.2675	0.981	shingles
HLA-B YSF116	6	31324144	YSLFDHN	2.14E-09	0.0818	0.0137	0.732	0.9783	shingles
HLA-A R114	6	29911114	RHQE	2.23E-09	0.0724	0.0121	0.4275	0.9874	shingles
HLA-C RQ156	6	31238930	RWLDQ	2.54E-09	-0.077	0.013	0.3209	0.9905	shingles
HLA-B I95	6	31324207	LWI	2.94E-09	-0.0791	0.0134	0.295	0.974	shingles
HLA-DRB1 GP11	6	32552137	LSVGDP	3.04E-09	0.0772	0.013	0.291	0.99	shingles
HLA-DRB1 YR13	6	32552131	FSHYGR	3.04E-09	0.0772	0.013	0.291	0.99	shingles
HLA-A RE114	6	29911114	RHQE	3.13E-09	0.0713	0.012	0.4519	0.9857	shingles
HLA-B T94	6	31324210	TI	3.49E-09	0.08	0.0136	0.7189	0.9727	shingles
HLA-B E45	6	31324602	EMTKG	3.67E-09	0.0725	0.0123	0.3926	0.9782	shingles
HLA-B H113	6	31324153	HY	3.84E-09	0.0794	0.0135	0.7219	0.9807	shingles
HLA-B EG45	6	31324602	EMTKG	3.86E-09	0.0724	0.0123	0.3928	0.9788	shingles
HLA-DRB1 YD37	6	32552059	SNYFDL	3.95E-09	-0.0779	0.0133	0.3171	0.9626	shingles
HLA-DRB1 LSV11	6	32552137	LSVGDP	3.97E-09	-0.0761	0.0129	0.6999	0.9876	shingles
HLA-DRB1 Y37	6	32552059	SNYFDL	4.01E-09	-0.0779	0.0133	0.3169	0.9617	shingles
HLA-B STW97	6	31324201	STWRNV	5.17E-09	0.0714	0.0122	0.4175	0.9666	shingles
HLA-A H114	6	29911114	RHQE	5.87E-09	-0.0713	0.0123	0.4083	0.983	shingles
HLA-A Y116	6	29911120	DYH	5.87E-09	-0.0713	0.0123	0.4083	0.983	shingles
HLA-A RQ114	6	29911114	RHQE	6.70E-09	0.0704	0.0122	0.5672	0.9835	shingles
HLA-A D116	6	29911120	DYH	6.70E-09	0.0704	0.0122	0.5672	0.9835	shingles
HLA-A I95	6	29911057	IVL	7.09E-09	0.0712	0.0123	0.6007	0.9847	shingles
HLA-A GE62	6	29910717	QGERL	7.12E-09	-0.0712	0.0123	0.3977	0.985	shingles
HLA-A N66	6	29910729	NK	7.56E-09	0.0711	0.0123	0.6027	0.9839	shingles
HLA-B L163	6	31324003	ETL	9.35E-09	-0.0695	0.0121	0.4504	0.9854	shingles
HLA-B KG45	6	31324602	EMTKG	9.55E-09	-0.0799	0.014	0.2511	0.9856	shingles
HLA-B K45	6	31324602	EMTKG	1.00E-08	-0.0798	0.014	0.2509	0.9866	shingles
HLA-DRB1 SNF37	6	32552059	SNYFDL	1.07E-08	0.0744	0.013	0.6653	0.9686	shingles
HLA-DRB1 YL37	6	32552059	SNYFDL	1.09E-08	-0.0744	0.0131	0.3344	0.9677	shingles
HLA-DRB1 I67	6	32551969	LIF	1.14E-08	0.0703	0.0123	0.4382	0.9383	shingles
HLA-B Q32	6	31324641	QL	1.23E-08	0.0756	0.0133	0.7074	0.9852	shingles
HLA-A L156	6	29911240	RQLW	1.40E-08	-0.0691	0.0122	0.5734	0.9821	shingles
HLA-B T69	6	31324530	ATR	1.63E-08	-0.0778	0.0137	0.7548	0.9798	shingles
HLA-B N70	6	31324527	QNSK	1.63E-08	-0.0778	0.0137	0.7548	0.9798	shingles
HLA-B A71	6	31324524	AT	1.63E-08	0.078	0.0137	0.2447	0.9772	shingles
HLA-B A69	6	31324530	ATR	1.74E-08	0.0778	0.0137	0.2446	0.9776	shingles
HLA-B K178	6	31323958	KT	2.00E-08	0.0856	0.0152	0.1802	0.9969	shingles
HLA-B RV97	6	31324201	STWRNV	2.02E-08	-0.068	0.0121	0.5411	0.9679	shingles
HLA-A V150	6	29911222	VA	2.25E-08	0.0897	0.0159	0.157	0.9951	shingles
HLA-A V158	6	29911246	VA	2.25E-08	0.0897	0.0159	0.157	0.9951	shingles
HLA-A K44	6	29910663	KR	2.25E-08	0.0897	0.0159	0.157	0.9951	shingles
HLA-A M67	6	29910732	MV	2.25E-08	0.0897	0.0159	0.157	0.9951	shingles
HLA-B YH116	6	31324144	YSLFDHN	2.34E-08	0.0691	0.0124	0.3922	0.9629	shingles
HLA-B YHN116	6	31324144	YSLFDHN	2.36E-08	0.0691	0.0124	0.3923	0.9631	shingles
HLA-A R156	6	29911240	RQLW	2.37E-08	0.0897	0.016	0.1568	0.9934	shingles
HLA-B Y116	6	31324144	YSLFDHN	2.41E-08	0.0691	0.0124	0.3921	0.9634	shingles
HLA-B YN116	6	31324144	YSLFDHN	2.43E-08	0.069	0.0124	0.3922	0.9636	shingles
HLA-B R62	6	31324551	RG	3.08E-08	-0.1568	0.0279	0.9556	0.9675	shingles
HLA-A Q62	6	29910717	QGERL	4.08E-08	0.0662	0.0121	0.4458	0.9854	shingles
HLA-B SW97	6	31324201	STWRNV	4.59E-08	0.071	0.013	0.2979	0.9848	shingles
HLA-C L156	6	31238930	RWLDQ	9.45E-08	0.0646	0.0121	0.4531	1.0054	shingles
HLA-B CS67	6	31324536	YCFSM	1.04E-07	-0.0642	0.0121	0.5426	0.9775	shingles
HLA-DRB1 T181	6	32549357	TxM	1.92E-07	-0.0817	0.0156	0.8252	0.9606	shingles
HLA-A M97	6	29911063	IRM	2.07E-07	0.071	0.0136	0.2549	0.9871	shingles
HLA-C LQ156	6	31238930	RWLDQ	2.25E-07	0.0627	0.0121	0.4898	1.0072	shingles
HLA-B SRN97	6	31324201	STWRNV	2.41E-07	-0.0792	0.0152	0.8031	0.9581	shingles
HLA-A QR62	6	29910717	QGERL	2.43E-07	0.0626	0.0121	0.5654	0.9852	shingles
HLA-A N127	6	29911153	NK	2.65E-07	0.0623	0.0121	0.5602	0.9846	shingles
HLA-DRB1 QL74	6	32551948	AREQL	3.11E-07	0.082	0.0159	0.1599	0.9835	shingles
HLA-B SWN97	6	31324201	STWRNV	3.21E-07	0.0645	0.0126	0.3388	0.9835	shingles
HLA-B I66	6	31324539	INK	3.51E-07	-0.139	0.0269	0.9508	0.9624	shingles
HLA-B E163	6	31324003	ETL	3.56E-07	0.0689	0.0135	0.2629	0.9926	shingles
HLA-B Q65	6	31324542	QR	3.90E-07	-0.1385	0.0269	0.9509	0.9639	shingles
HLA-B N66	6	31324539	INK	4.46E-07	0.1377	0.0269	0.0486	0.974	shingles
HLA-B M67	6	31324536	YCFSM	4.46E-07	0.1377	0.0269	0.0486	0.974	shingles
HLA-B S70	6	31324527	QNSK	4.46E-07	0.1377	0.0269	0.0486	0.974	shingles
HLA-B ST97	6	31324201	STWRNV	5.09E-07	0.0625	0.0124	0.3765	0.9684	shingles
HLA-A P276	6	29912280	LPx	5.16E-07	-0.0617	0.0123	0.6136	0.9809	shingles
HLA-A S321	6	29912857	TSx	5.16E-07	-0.0617	0.0123	0.6136	0.9809	shingles
HLA-DRB1 DA57	6	32551999	DSVA	5.71E-07	-0.0746	0.0148	0.797	0.9545	shingles
HLA-DQA1 T-13	6	32605267	AxT	5.84E-07	-0.0933	0.0188	0.1361	1.0003	shingles
HLA-DRB1 SH13	6	32552131	FSHYGR	6.23E-07	-0.0602	0.0121	0.5316	0.9722	shingles
HLA-DQA1 A-13	6	32605267	AxT	6.28E-07	0.0931	0.0188	0.8631	0.9942	shingles
HLA-DRB1 YG13	6	32552131	FSHYGR	8.09E-07	0.0766	0.0155	0.1788	0.9649	shingles
HLA-A L276	6	29912280	LPx	8.47E-07	0.0604	0.0122	0.3827	0.9898	shingles
HLA-A T321	6	29912857	TSx	8.47E-07	0.0604	0.0122	0.3827	0.9898	shingles
HLA-C Y9	6	31239621	FYSD	8.80E-07	-0.0593	0.0121	0.4421	0.9909	shingles
HLA-DRB1 G11	6	32552137	LSVGDP	9.72E-07	0.0847	0.0172	0.1323	0.9869	shingles
HLA-DRB1 Y13	6	32552131	FSHYGR	9.72E-07	0.0847	0.0172	0.1323	0.9869	shingles
HLA-DRB1 L30	6	32552080	CYLGRH	9.72E-07	0.0847	0.0172	0.1323	0.9869	shingles
HLA-DRB1 Q74	6	32551948	AREQL	9.72E-07	0.0847	0.0172	0.1323	0.9869	shingles
HLA-DRB1 E14	6	32552128	EK	9.72E-07	-0.0847	0.0172	0.8677	0.9869	shingles
HLA-DRB1 R25	6	32552095	RQ	9.72E-07	-0.0847	0.0172	0.8677	0.9869	shingles
HLA-C LD156	6	31238930	RWLDQ	1.10E-06	0.0589	0.0121	0.4694	1.0074	shingles
HLA-DQA1 F54	6	32609234	FL	1.15E-06	-0.084	0.0172	0.8675	0.9888	shingles
HLA-DQA1 K47	6	32609213	RKQC	1.15E-06	0.084	0.0172	0.1325	0.9888	shingles
HLA-DQA1 H52	6	32609228	SHR	1.15E-06	0.084	0.0172	0.1325	0.9888	shingles
HLA-A I97	6	29911063	IRM	1.16E-06	0.0596	0.0122	0.3838	0.9903	shingles
HLA-DRB1 LR30	6	32552080	CYLGRH	1.25E-06	0.0821	0.0168	0.1416	0.9799	shingles
HLA-A A76	6	29910759	AVE	1.30E-06	0.0687	0.0141	0.2304	0.975	shingles
HLA-B STR97	6	31324201	STWRNV	1.39E-06	-0.0885	0.0182	0.8818	0.9786	shingles
HLA-C N80	6	31239408	NK	1.45E-06	0.0601	0.0125	0.623	0.9839	shingles
HLA-B LFD116	6	31324144	YSLFDHN	1.45E-06	-0.0606	0.0126	0.3869	0.9575	shingles
HLA-B YSH116	6	31324144	YSLFDHN	1.49E-06	0.0606	0.0126	0.6126	0.9553	shingles
HLA-B YS116	6	31324144	YSLFDHN	1.54E-06	0.0605	0.0126	0.6125	0.9558	shingles
HLA-B YSN116	6	31324144	YSLFDHN	1.55E-06	0.0605	0.0126	0.6125	0.956	shingles
HLA-C S77	6	31239417	SN	1.56E-06	0.06	0.0125	0.623	0.9833	shingles
HLA-DRB1 LH30	6	32552080	CYLGRH	1.61E-06	0.0797	0.0165	0.15	0.9716	shingles
HLA-C FY9	6	31239621	FYSD	1.69E-06	-0.0574	0.012	0.4765	0.9916	shingles
HLA-DRB1 GD11	6	32552137	LSVGDP	1.79E-06	0.0807	0.0168	0.1415	0.9806	shingles
HLA-DRB1 LG30	6	32552080	CYLGRH	1.79E-06	0.0807	0.0168	0.1415	0.9806	shingles
HLA-DRB1 Q4	6	32557422	RxQ	1.79E-06	0.0807	0.0168	0.1415	0.9806	shingles
HLA-DRB1 Y78	6	32551936	YV	1.79E-06	-0.0807	0.0168	0.8585	0.9806	shingles
HLA-DRB1 CYG30	6	32552080	CYLGRH	1.92E-06	-0.0776	0.0162	0.8406	0.9659	shingles
HLA-B STN97	6	31324201	STWRNV	1.94E-06	0.0584	0.0123	0.4174	0.9679	shingles
HLA-DRB1 CYH30	6	32552080	CYLGRH	2.20E-06	-0.0784	0.0165	0.8492	0.9743	shingles
HLA-DRB1 M181	6	32549357	TxM	2.20E-06	0.0784	0.0165	0.1508	0.9743	shingles
HLA-C RW156	6	31238930	RWLDQ	2.29E-06	-0.0574	0.0121	0.4939	1.0092	shingles
HLA-B L95	6	31324207	LWI	2.33E-06	0.0576	0.0122	0.5458	0.9786	shingles
HLA-B S97	6	31324201	STWRNV	2.53E-06	0.064	0.0136	0.2569	0.9884	shingles
HLA-DQA1 A160	6	32609965	AxDS	2.57E-06	0.1148	0.0247	0.9214	0.8076	shingles
HLA-DQA1 Ax160	6	32609965	AxDS	2.62E-06	0.1147	0.0247	0.9216	0.8101	shingles
HLA-B N114	6	31324150	DNH	2.63E-06	0.0582	0.0124	0.4451	0.9581	shingles
HLA-DRB1 R4	6	32557422	RxQ	2.68E-06	-0.0795	0.0168	0.8557	0.9605	shingles
HLA-DRB1 CYR30	6	32552080	CYLGRH	2.73E-06	-0.0762	0.0162	0.8408	0.9673	shingles
HLA-DRB1 V57	6	32551999	DSVA	2.88E-06	0.0761	0.0162	0.159	0.9683	shingles
HLA-DRB1 S60	6	32551990	YSH	2.88E-06	0.0761	0.0162	0.159	0.9683	shingles
HLA-DRB1 CY30	6	32552080	CYLGRH	3.14E-06	-0.0745	0.0159	0.8314	0.962	shingles
HLA-B T24	6	31324665	STA	3.35E-06	-0.0602	0.013	0.3176	0.9834	shingles
HLA-DRB1 A74	6	32551948	AREQL	3.44E-06	-0.0609	0.0131	0.6631	0.9134	shingles
HLA-B TG45	6	31324602	EMTKG	3.67E-06	-0.0693	0.015	0.2304	0.9897	shingles
HLA-B T45	6	31324602	EMTKG	3.82E-06	-0.0692	0.015	0.2302	0.9907	shingles
HLA-C A90	6	31239378	AD	3.99E-06	-0.0552	0.012	0.4885	0.9913	shingles
HLA-DRB1 F67	6	32551969	LIF	4.35E-06	-0.0827	0.0181	0.154	0.9696	shingles
HLA-DQA1 AS160	6	32609965	AxDS	4.41E-06	0.1124	0.0247	0.9223	0.8116	shingles
HLA-B A41	6	31324614	AT	4.45E-06	0.062	0.0135	0.7236	0.9801	shingles
HLA-DQA1 D160	6	32609965	AxDS	4.49E-06	-0.1122	0.0247	0.0775	0.8141	shingles
HLA-A FY9	6	29910558	FSYT	4.66E-06	-0.0674	0.0147	0.7887	0.9855	shingles
HLA-DRB1 FYR13	6	32552131	FSHYGR	4.68E-06	0.0554	0.0121	0.4219	0.9854	shingles
HLA-B SR97	6	31324201	STWRNV	4.77E-06	-0.0652	0.0142	0.7622	0.9586	shingles
HLA-DRB1 A140	6	32549480	ATx	4.87E-06	0.0556	0.0122	0.4123	0.9828	shingles
HLA-DRB1 LGP11	6	32552137	LSVGDP	4.92E-06	0.0556	0.0122	0.4034	0.9856	shingles
HLA-DRB1 W9	6	32552143	WEK	4.92E-06	0.0556	0.0122	0.4034	0.9856	shingles
HLA-DRB1 SV11	6	32552137	LSVGDP	5.16E-06	-0.0554	0.0122	0.5874	0.9836	shingles
HLA-DRB1 E9	6	32552143	WEK	5.16E-06	-0.0554	0.0122	0.5874	0.9836	shingles
HLA-B D114	6	31324150	DNH	5.17E-06	-0.056	0.0123	0.5066	0.9577	shingles
HLA-DRB1 T140	6	32549480	ATx	5.67E-06	-0.0553	0.0122	0.5862	0.9793	shingles
HLA-B YC67	6	31324536	YCFSM	8.16E-06	0.0593	0.0133	0.2845	0.973	shingles
HLA-B CM67	6	31324536	YCFSM	9.56E-06	0.0707	0.0159	0.1787	0.9819	shingles
HLA-C YF116	6	31239050	YSFL	9.75E-06	-0.0536	0.0121	0.428	0.989	shingles
HLA-A AW152	6	29911228	AVEWR	9.86E-06	0.0619	0.0139	0.2316	0.9908	shingles
HLA-B T305	6	31322910	AxT	1.01E-05	-0.0571	0.013	0.3556	0.9778	shingles
HLA-B A305	6	31322910	AxT	1.01E-05	0.057	0.0129	0.6413	0.9775	shingles
HLA-B E46	6	31324599	EA	1.07E-05	-0.0786	0.0177	0.8739	0.9706	shingles
HLA-DQB1 KD71	6	32632646	KTDA	1.08E-05	0.0611	0.0138	0.2416	0.9816	shingles
HLA-A EL62	6	29910717	QGERL	1.09E-05	0.0741	0.0168	0.1476	0.9819	shingles
HLA-B R156	6	31324024	RDLW	1.15E-05	0.0759	0.0172	0.137	0.9522	shingles
HLA-B TV97	6	31324201	STWRNV	1.15E-05	0.0737	0.0167	0.1554	0.9534	shingles
HLA-B M45	6	31324602	EMTKG	1.16E-05	0.0782	0.0177	0.1256	0.9749	shingles
HLA-B MG45	6	31324602	EMTKG	1.20E-05	0.0781	0.0177	0.1258	0.9733	shingles
HLA-DRB1 H112	6	32549564	HxY	1.27E-05	0.1831	0.0428	0.9728	0.8673	shingles
HLA-A A152	6	29911228	AVEWR	1.34E-05	0.0621	0.0142	0.2179	0.9923	shingles
HLA-DRB1 A57	6	32551999	DSVA	1.50E-05	-0.1737	0.0409	0.027	0.9574	shingles
HLA-DRB1 H60	6	32551990	YSH	1.50E-05	-0.1737	0.0409	0.027	0.9574	shingles
HLA-B SN97	6	31324201	STWRNV	1.55E-05	0.0566	0.0131	0.2978	0.9866	shingles
HLA-DRB1 SYD37	6	32552059	SNYFDL	1.60E-05	-0.0529	0.0123	0.5889	0.9615	shingles
HLA-DQA1 T199	6	32610438	ATx	1.60E-05	-0.1913	0.0452	0.0244	0.8696	shingles
HLA-DRB1 SY37	6	32552059	SNYFDL	1.63E-05	-0.0529	0.0123	0.5887	0.9607	shingles
HLA-C S116	6	31239050	YSFL	1.70E-05	0.0519	0.0121	0.5514	0.9872	shingles
HLA-B S24	6	31324665	STA	1.72E-05	0.0528	0.0123	0.3896	0.9828	shingles
HLA-DQB1 A-10	6	32634317	SxA	1.75E-05	-0.0595	0.0138	0.7463	0.9505	shingles
HLA-DQA1 A199	6	32610438	ATx	1.93E-05	0.1893	0.0452	0.9748	0.8437	shingles
HLA-DRB1 NF37	6	32552059	SNYFDL	1.94E-05	0.0527	0.0123	0.3935	0.9653	shingles
HLA-B I282	6	31322979	VIx	1.97E-05	-0.0551	0.0129	0.3598	0.978	shingles
HLA-B V282	6	31322979	VIx	1.97E-05	0.055	0.0129	0.6371	0.9778	shingles
HLA-DRB1 AL74	6	32551948	AREQL	1.97E-05	-0.0573	0.0134	0.6907	0.9111	shingles
HLA-DRB1 SYL37	6	32552059	SNYFDL	1.98E-05	-0.0526	0.0123	0.6063	0.9645	shingles
HLA-C S99	6	31239101	CYFS	2.06E-05	0.0722	0.0169	0.1361	1.003	shingles
HLA-B SM67	6	31324536	YCFSM	2.06E-05	-0.0516	0.0121	0.4611	0.968	shingles
HLA-DRB1 Y112	6	32549564	HxY	2.08E-05	-0.1791	0.0429	0.0256	0.9105	shingles
HLA-A I282	6	29912298	IxV	2.38E-05	-0.0806	0.0189	0.8864	0.9662	shingles
HLA-A K311	6	29912385	KxN	2.38E-05	-0.0806	0.0189	0.8864	0.9662	shingles
HLA-DQB1 PQGPPPAG226x227	6	32628024	AP	2.41E-05	0.1479	0.0356	0.9642	0.967	shingles
HLA-B D30	6	31324647	DG	2.81E-05	0.1264	0.0306	0.9504	0.9388	shingles
HLA-DQB1 D66	6	32632661	DE	3.42E-05	0.0569	0.0137	0.2507	0.9797	shingles
HLA-DQB1 I67	6	32632658	IV	3.42E-05	0.0569	0.0137	0.2507	0.9797	shingles
HLA-A R65	6	29910726	RG	3.52E-05	-0.0791	0.019	0.8895	0.9856	shingles
HLA-B NV97	6	31324201	STWRNV	3.71E-05	0.0908	0.0218	0.0767	0.978	shingles
HLA-A E62	6	29910717	QGERL	3.72E-05	0.0788	0.019	0.1106	0.9849	shingles
HLA-A V282	6	29912298	IxV	3.91E-05	0.0788	0.019	0.1099	0.985	shingles
HLA-A N311	6	29912385	KxN	3.91E-05	0.0788	0.019	0.1099	0.985	shingles
HLA-A Y99	6	29911069	YF	3.95E-05	-0.0786	0.019	0.8896	0.9866	shingles
HLA-A VE152	6	29911228	AVEWR	4.08E-05	-0.0568	0.0138	0.759	0.9884	shingles
HLA-DRB1 E74	6	32551948	AREQL	4.40E-05	-0.1251	0.031	0.061	0.6994	shingles
HLA-C T73	6	31239429	TA	4.64E-05	-0.0498	0.0122	0.4077	0.9981	shingles
HLA-C CS99	6	31239101	CYFS	5.28E-05	0.0631	0.0155	0.1705	0.9995	shingles
HLA-A AR152	6	29911228	AVEWR	5.67E-05	0.0567	0.014	0.2272	0.9897	shingles
HLA-A RW156	6	29911240	RQLW	7.39E-05	0.0531	0.0134	0.2738	0.993	shingles
HLA-DQB1 S-10	6	32634317	SxA	7.48E-05	0.0573	0.0144	0.2139	0.9828	shingles
HLA-DQB1 S28	6	32632775	ST	7.84E-05	0.0571	0.0144	0.2141	0.9841	shingles
HLA-DQB1 S30	6	32632769	SYH	7.84E-05	0.0571	0.0144	0.2141	0.9841	shingles
HLA-DQB1 I37	6	32632748	IYD	7.84E-05	0.0571	0.0144	0.2141	0.9841	shingles
HLA-DQB1 E46	6	32632721	EV	7.84E-05	0.0571	0.0144	0.2141	0.9841	shingles
HLA-DQB1 F47	6	32632718	FY	7.84E-05	0.0571	0.0144	0.2141	0.9841	shingles
HLA-DQB1 L52	6	32632703	LP	7.84E-05	0.0571	0.0144	0.2141	0.9841	shingles
HLA-DQB1 L55	6	32632694	LPR	7.84E-05	0.0571	0.0144	0.2141	0.9841	shingles
HLA-DQB1 K71	6	32632646	KTDA	7.84E-05	0.0571	0.0144	0.2141	0.9841	shingles
HLA-DQB1 A74	6	32632637	AES	7.84E-05	0.0571	0.0144	0.2141	0.9841	shingles
HLA-B Q70	6	31324527	QNSK	7.85E-05	0.0642	0.0162	0.1545	0.9907	shingles
HLA-B Y67	6	31324536	YCFSM	7.93E-05	0.0642	0.0162	0.1544	0.9883	shingles
HLA-B D156	6	31324024	RDLW	7.94E-05	-0.0563	0.0143	0.2307	0.9878	shingles
HLA-B RL156	6	31324024	RDLW	9.14E-05	0.0519	0.0133	0.709	0.9898	shingles
HLA-A VR152	6	29911228	AVEWR	1.06E-04	-0.0469	0.0121	0.5653	0.9838	shingles
HLA-C G16	6	31239600	GS	1.64E-04	0.1133	0.0304	0.9552	0.9782	shingles
HLA-A AE152	6	29911228	AVEWR	1.69E-04	0.0456	0.0121	0.421	0.9845	shingles
HLA-DQA1 M-7	6	32605285	VMx	1.69E-04	-0.1484	0.04	0.0318	0.8352	shingles
HLA-DQA1 G2	6	32605309	DGx	1.69E-04	-0.1484	0.04	0.0318	0.8352	shingles
HLA-B SWR97	6	31324201	STWRNV	1.72E-04	-0.0574	0.0152	0.8032	0.9523	shingles
HLA-A S9	6	29910558	FSYT	1.74E-04	0.0664	0.0176	0.1348	0.9848	shingles
HLA-DQA1 V-7	6	32605285	VMx	1.95E-04	0.1469	0.04	0.9674	0.8158	shingles
HLA-DQA1 D2	6	32605309	DGx	1.95E-04	0.1469	0.04	0.9674	0.8158	shingles
HLA-C A211	6	31238178	ATx	2.23E-04	0.1112	0.0305	0.9553	0.9733	shingles
HLA-DQB1 Y37	6	32632748	IYD	2.34E-04	-0.0525	0.0142	0.7769	0.9821	shingles
HLA-C T211	6	31238178	ATx	2.56E-04	-0.1104	0.0305	0.0442	0.9791	shingles
HLA-DRB1 HQ96	6	32549612	EHYxQ	2.71E-04	0.0489	0.0135	0.7199	0.98	shingles
HLA-A V152	6	29911228	AVEWR	2.75E-04	-0.0439	0.0121	0.556	0.9826	shingles
HLA-DQB1 F9	6	32632832	YFL	2.82E-04	0.0599	0.0164	0.1525	0.9731	shingles
HLA-A L95	6	29911057	IVL	2.88E-04	0.0667	0.0183	0.1222	0.9871	shingles
HLA-DQB1 P55	6	32632694	LPR	3.06E-04	-0.0456	0.0127	0.3472	0.9914	shingles
HLA-DRB1 EY96	6	32549612	EHYxQ	3.18E-04	-0.0484	0.0135	0.2786	0.9842	shingles
HLA-B YS67	6	31324536	YCFSM	3.24E-04	-0.0441	0.0123	0.5669	0.9796	shingles
HLA-DRB1 FS13	6	32552131	FSHYGR	3.26E-04	-0.0433	0.012	0.4961	0.982	shingles
HLA-B SG77	6	31324506	SNDG	3.64E-04	0.045	0.0126	0.6198	0.9509	shingles
HLA-B N80	6	31324497	NTI	3.64E-04	0.045	0.0126	0.6198	0.9509	shingles
HLA-B R82	6	31324491	RL	3.64E-04	0.045	0.0126	0.6198	0.9509	shingles
HLA-B G83	6	31324488	GR	3.64E-04	0.045	0.0126	0.6198	0.9509	shingles
HLA-B S77	6	31324506	SNDG	3.64E-04	0.045	0.0126	0.6193	0.951	shingles
HLA-DQB1 T185	6	32629755	TIx	3.86E-04	-0.0556	0.0156	0.8228	0.9691	shingles
HLA-B RW156	6	31324024	RDLW	4.04E-04	0.0533	0.015	0.1968	0.9615	shingles
HLA-B N77	6	31324506	SNDG	4.15E-04	-0.0466	0.0132	0.3266	0.9461	shingles
HLA-DQB1 I185	6	32629755	TIx	4.20E-04	0.0553	0.0156	0.1757	0.9748	shingles
HLA-DQB1 AS57	6	32632688	ADVS	4.23E-04	0.0448	0.0127	0.3431	0.9684	shingles
HLA-B L81	6	31324494	LA	4.28E-04	0.0465	0.0132	0.6729	0.944	shingles
HLA-B SD77	6	31324506	SNDG	4.28E-04	0.0465	0.0132	0.6723	0.9441	shingles
HLA-A VW152	6	29911228	AVEWR	4.32E-04	-0.0426	0.0121	0.5697	0.9832	shingles
HLA-DRB1 LV11	6	32552137	LSVGDP	4.33E-04	-0.0467	0.0133	0.2882	0.9882	shingles
HLA-DRB1 RL74	6	32551948	AREQL	4.55E-04	0.059	0.0168	0.1436	0.9873	shingles
HLA-C A-17	6	31239826	TxA	4.75E-04	0.0447	0.0128	0.3165	0.9999	shingles
HLA-DRB1 LVD11	6	32552137	LSVGDP	4.77E-04	-0.046	0.0132	0.2974	0.9865	shingles
HLA-DRB1 FH13	6	32552131	FSHYGR	4.77E-04	-0.046	0.0132	0.2974	0.9865	shingles
HLA-C T-17	6	31239826	TxA	4.97E-04	-0.0446	0.0128	0.6828	0.9972	shingles
HLA-B QN70	6	31324527	QNSK	5.04E-04	-0.0722	0.0206	0.9093	0.9628	shingles
HLA-C W147	6	31238957	WL	5.05E-04	-0.0445	0.0128	0.6836	1	shingles
HLA-C Hx184	6	31238259	HxPR	5.05E-04	-0.0445	0.0128	0.6836	1	shingles
HLA-C Vx285	6	31237832	VxML	5.05E-04	-0.0445	0.0128	0.6836	1	shingles
HLA-C Q253	6	31238052	ExQ	5.05E-04	0.0445	0.0128	0.3164	1	shingles
HLA-C Q267	6	31238010	PxQ	5.05E-04	0.0445	0.0128	0.3164	1	shingles
HLA-C A306	6	31237769	VxA	5.05E-04	0.0445	0.0128	0.3164	1	shingles
HLA-C V285	6	31237832	VxML	5.28E-04	-0.0444	0.0128	0.6828	0.9973	shingles
HLA-C V306	6	31237769	VxA	5.28E-04	-0.0444	0.0128	0.6828	0.9973	shingles
HLA-C H184	6	31238259	HxPR	5.39E-04	-0.0443	0.0128	0.683	0.9982	shingles
HLA-C E253	6	31238052	ExQ	5.39E-04	-0.0443	0.0128	0.683	0.9982	shingles
HLA-C P267	6	31238010	PxQ	5.39E-04	-0.0443	0.0128	0.683	0.9982	shingles
HLA-DQA1 V207	6	32610462	VMx	5.40E-04	-0.0519	0.0149	0.8033	0.9695	shingles
HLA-DQA1 M207	6	32610462	VMx	5.66E-04	0.0517	0.015	0.196	0.9718	shingles
HLA-C G-9	6	31239802	AxG	6.10E-04	0.0442	0.0129	0.3058	1.0043	shingles
HLA-C V295	6	31237802	AxV	6.10E-04	0.0442	0.0129	0.3058	1.0043	shingles
HLA-C A-9	6	31239802	AxG	6.38E-04	-0.0441	0.0129	0.6935	1.0016	shingles
HLA-C A295	6	31237802	AxV	6.38E-04	-0.0441	0.0129	0.6935	1.0016	shingles
HLA-C P184	6	31238259	HxPR	6.48E-04	0.044	0.0129	0.3057	1.0045	shingles
HLA-C L194	6	31238229	VxL	6.48E-04	0.044	0.0129	0.3057	1.0045	shingles
HLA-C M261	6	31238028	VxM	6.48E-04	0.044	0.0129	0.3057	1.0045	shingles
HLA-C S273	6	31237992	RxS	6.48E-04	0.044	0.0129	0.3057	1.0045	shingles
HLA-C M285	6	31237832	VxML	6.48E-04	0.044	0.0129	0.3057	1.0045	shingles
HLA-C T305	6	31237772	AxT	6.48E-04	0.044	0.0129	0.3057	1.0045	shingles
HLA-C M307	6	31237766	VxM	6.48E-04	0.044	0.0129	0.3057	1.0045	shingles
HLA-C C326	6	31237162	SxC	6.48E-04	0.044	0.0129	0.3057	1.0045	shingles
HLA-C T339	6	31237123	AxT	6.48E-04	0.044	0.0129	0.3057	1.0045	shingles
HLA-C VL285	6	31237832	VxML	6.77E-04	-0.0439	0.0129	0.6936	1.0017	shingles
HLA-C A305	6	31237772	AxT	6.77E-04	-0.0439	0.0129	0.6936	1.0017	shingles
HLA-C V307	6	31237766	VxM	6.77E-04	-0.0439	0.0129	0.6936	1.0017	shingles
HLA-C S326	6	31237162	SxC	6.80E-04	-0.0439	0.0129	0.6926	0.9977	shingles
HLA-C A339	6	31237123	AxT	6.80E-04	-0.0439	0.0129	0.6926	0.9977	shingles
HLA-C HR184	6	31238259	HxPR	6.91E-04	-0.0438	0.0129	0.6938	1.0026	shingles
HLA-C V194	6	31238229	VxL	6.91E-04	-0.0438	0.0129	0.6938	1.0026	shingles
HLA-C V261	6	31238028	VxM	6.91E-04	-0.0438	0.0129	0.6938	1.0026	shingles
HLA-C R273	6	31237992	RxS	6.91E-04	-0.0438	0.0129	0.6938	1.0026	shingles
HLA-DQA1 Y25	6	32609147	YF	7.02E-04	-0.0501	0.0147	0.7926	0.9624	shingles
HLA-DQB1 A57	6	32632688	ADVS	7.33E-04	0.0434	0.0128	0.3217	0.9774	shingles
HLA-B QK70	6	31324527	QNSK	7.53E-04	0.0503	0.0149	0.196	0.9843	shingles
HLA-DPB1 F35	6	33048539	YFL	7.69E-04	-0.0623	0.0184	0.8742	0.8923	shingles
HLA-DRB1 SNL37	6	32552059	SNYFDL	7.70E-04	0.0408	0.0121	0.5234	0.9717	shingles
HLA-DRB1 YF37	6	32552059	SNYFDL	7.82E-04	-0.0408	0.0121	0.4764	0.9709	shingles
HLA-DRB1 A-1	6	32557434	AxS	8.29E-04	-0.0518	0.0154	0.8189	0.9655	shingles
HLA-DQB1 Q224	6	32629129	QxR	8.57E-04	0.0549	0.0165	0.8287	0.9652	shingles
HLA-DQB1 Y9	6	32632832	YFL	9.41E-04	-0.0535	0.0161	0.8384	0.9696	shingles
HLA-DRB1 SN37	6	32552059	SNYFDL	1.02E-03	0.0397	0.0121	0.5058	0.9774	shingles
HLA-DRB1 SND37	6	32552059	SNYFDL	1.03E-03	0.0397	0.0121	0.506	0.9765	shingles
HLA-DRB1 SFL37	6	32552059	SNYFDL	1.09E-03	0.0395	0.0121	0.449	0.9743	shingles
HLA-DRB1 NY37	6	32552059	SNYFDL	1.11E-03	-0.0395	0.0121	0.5508	0.9735	shingles
HLA-DRB1 R70	6	32551960	QDR	1.14E-03	-0.0999	0.0311	0.0455	0.9405	shingles
HLA-B T143	6	31324063	TS	1.24E-03	-0.0855	0.0263	0.9486	0.9676	shingles
HLA-B W147	6	31324051	WL	1.24E-03	-0.0855	0.0263	0.9486	0.9676	shingles
HLA-C E163	6	31238909	TEL	1.28E-03	-0.0883	0.0277	0.0553	0.976	shingles
HLA-DRB1 D57	6	32551999	DSVA	1.28E-03	-0.0462	0.0143	0.7701	0.9536	shingles
HLA-DRB1 LSD11	6	32552137	LSVGDP	1.34E-03	-0.0385	0.012	0.5333	0.9896	shingles
HLA-DRB1 LS11	6	32552137	LSVGDP	1.36E-03	-0.0385	0.012	0.5241	0.9892	shingles
HLA-DRB1 SF37	6	32552059	SNYFDL	1.37E-03	0.0387	0.0121	0.4314	0.9812	shingles
HLA-DRB1 SFD37	6	32552059	SNYFDL	1.39E-03	0.0387	0.0121	0.4316	0.9803	shingles
HLA-DQB1 S-27	6	32634368	AxS	1.48E-03	-0.0524	0.0165	0.1658	0.9887	shingles
HLA-DQB1 S-5	6	32634302	PxSL	1.48E-03	-0.0524	0.0165	0.1658	0.9887	shingles
HLA-DQB1 I-9	6	32634314	MxI	1.48E-03	-0.0524	0.0165	0.1658	0.9887	shingles
HLA-DQB1 I116	6	32629962	VIx	1.48E-03	-0.0524	0.0165	0.1658	0.9887	shingles
HLA-DQB1 S125	6	32629935	ASxG	1.48E-03	-0.0524	0.0165	0.1658	0.9887	shingles
HLA-DQB1 R224	6	32629129	QxR	1.48E-03	-0.0524	0.0165	0.1658	0.9887	shingles
HLA-DQB1 A71	6	32632646	KTDA	1.48E-03	-0.0524	0.0165	0.1658	0.9887	shingles
HLA-A QG62	6	29910717	QGERL	1.48E-03	-0.0436	0.0137	0.7328	0.9947	shingles
HLA-DRB1 FSG13	6	32552131	FSHYGR	1.55E-03	-0.038	0.012	0.5426	0.994	shingles
HLA-B YF67	6	31324536	YCFSM	1.61E-03	0.0386	0.0122	0.4082	0.9771	shingles
HLA-DRB1 T77	6	32551939	TN	1.64E-03	-0.0576	0.0182	0.884	0.992	shingles
HLA-DRB1 R74	6	32551948	AREQL	1.64E-03	0.0576	0.0182	0.116	0.992	shingles
HLA-DQB1 V116	6	32629962	VIx	1.65E-03	0.0517	0.0165	0.8328	0.9863	shingles
HLA-DQB1 AG125	6	32629935	ASxG	1.65E-03	0.0517	0.0165	0.8328	0.9863	shingles
HLA-DQB1 M14	6	32632817	ML	1.70E-03	0.0515	0.0165	0.8333	0.9896	shingles
HLA-DRB1 FYG13	6	32552131	FSHYGR	1.80E-03	0.0405	0.013	0.3098	0.9688	shingles
HLA-DRB1 GR13	6	32552131	FSHYGR	2.05E-03	0.0457	0.0148	0.2051	0.9741	shingles
HLA-DRB1 Yx96	6	32549612	EHYxQ	2.05E-03	-0.0495	0.0161	0.1677	0.9809	shingles
HLA-DRB1 Y26	6	32552092	LYF	2.05E-03	0.0549	0.0177	0.125	0.9846	shingles
HLA-DRB1 H13	6	32552131	FSHYGR	2.38E-03	-0.0488	0.0161	0.1664	0.9886	shingles
HLA-DRB1 N33	6	32552071	NH	2.38E-03	0.0488	0.0161	0.8336	0.9886	shingles
HLA-DRB1 F-24	6	32557503	LxF	2.39E-03	-0.0488	0.0161	0.1662	0.9869	shingles
HLA-DRB1 L180	6	32549360	VLx	2.39E-03	-0.0488	0.0161	0.1662	0.9869	shingles
HLA-DRB1 Y96	6	32549612	EHYxQ	2.39E-03	-0.0488	0.0161	0.1662	0.9869	shingles
HLA-DQB1 T140	6	32629890	ATx	2.49E-03	-0.0375	0.0124	0.3739	0.9934	shingles
HLA-DQB1 N182	6	32629764	SNx	2.49E-03	-0.0375	0.0124	0.3739	0.9934	shingles
HLA-C A152	6	31238942	EAT	2.53E-03	0.038	0.0126	0.344	1.0057	shingles
HLA-DQA1 R52	6	32609228	SHR	2.60E-03	-0.0361	0.012	0.4556	0.9924	shingles
HLA-DQA1 RK47	6	32609213	RKQC	2.60E-03	0.0361	0.012	0.5444	0.9924	shingles
HLA-DQB1 A140	6	32629890	ATx	2.62E-03	0.0374	0.0124	0.6247	0.9895	shingles
HLA-DQB1 S182	6	32629764	SNx	2.62E-03	0.0374	0.0124	0.6247	0.9895	shingles
HLA-DRB1 R233	6	32548026	TRx	2.63E-03	-0.0378	0.0126	0.3709	0.9827	shingles
HLA-C E152	6	31238942	EAT	2.75E-03	-0.0376	0.0126	0.655	1.0036	shingles
HLA-C R97	6	31239107	WRS	2.76E-03	-0.0425	0.0142	0.7624	0.994	shingles
HLA-C W97	6	31239107	WRS	2.79E-03	0.0424	0.0142	0.2374	0.9948	shingles
HLA-A G79	6	29910768	GRA	2.79E-03	-0.0483	0.0161	0.8303	0.9698	shingles
HLA-DRB1 S120	6	32549540	SNx	2.89E-03	0.0471	0.0159	0.823	0.9755	shingles
HLA-DRB1 V-16	6	32557479	AVx	3.05E-03	-0.0372	0.0126	0.3807	0.973	shingles
HLA-DRB1 R-25	6	32557506	KRx	3.05E-03	-0.0372	0.0126	0.3807	0.973	shingles
HLA-DQA1 T26	6	32609150	TS	3.20E-03	0.0463	0.0158	0.8243	0.9862	shingles
HLA-DQA1 T187	6	32610402	AxT	3.20E-03	-0.0463	0.0158	0.1757	0.9862	shingles
HLA-DQA1 Q47	6	32609213	RKQC	3.20E-03	-0.0463	0.0158	0.1757	0.9862	shingles
HLA-DQA1 R56	6	32609240	GxR	3.20E-03	-0.0463	0.0158	0.1757	0.9862	shingles
HLA-DQA1 V76	6	32609300	MLV	3.20E-03	-0.0463	0.0158	0.1757	0.9862	shingles
HLA-B D9	6	31324710	YDH	3.25E-03	0.0554	0.0187	0.1068	0.9982	shingles
HLA-B C325	6	31322303	CxS	3.29E-03	0.0366	0.0125	0.5558	1.0044	shingles
HLA-B S325	6	31322303	CxS	3.31E-03	-0.0366	0.0125	0.4411	1.0034	shingles
HLA-DRB1 FHG13	6	32552131	FSHYGR	3.32E-03	-0.0374	0.0127	0.3439	0.9751	shingles
HLA-DQA1 A187	6	32610402	AxT	3.34E-03	0.0462	0.0158	0.8235	0.9814	shingles
HLA-DRB1 V11	6	32552137	LSVGDP	3.34E-03	-0.0463	0.0158	0.1758	0.9828	shingles
HLA-A P105	6	29911087	PS	3.35E-03	0.0373	0.0127	0.3273	0.9913	shingles
HLA-DRB1 N120	6	32549540	SNx	3.35E-03	-0.0464	0.0159	0.1756	0.9811	shingles
HLA-A T80	6	29910771	TI	3.63E-03	-0.047	0.0161	0.8306	0.9691	shingles
HLA-A L81	6	29910774	LA	3.63E-03	-0.047	0.0161	0.8306	0.9691	shingles
HLA-A R82	6	29910777	RL	3.63E-03	-0.047	0.0161	0.8306	0.9691	shingles
HLA-A G83	6	29910780	GR	3.63E-03	-0.047	0.0161	0.8306	0.9691	shingles
HLA-A R79	6	29910768	GRA	3.63E-03	0.047	0.0161	0.1694	0.9691	shingles
HLA-DRB1 RE71	6	32551957	REKA	3.68E-03	-0.0376	0.0129	0.6496	0.947	shingles
HLA-A R163	6	29911261	RTE	3.78E-03	0.0383	0.0132	0.2813	0.9944	shingles
HLA-A T163	6	29911261	RTE	3.86E-03	-0.0382	0.0132	0.7186	0.994	shingles
HLA-DRB1 VD11	6	32552137	LSVGDP	3.93E-03	-0.0446	0.0155	0.185	0.9805	shingles
HLA-DPB1 E33	6	33048533	EQ	4.12E-03	-0.102	0.0352	0.9673	0.8078	shingles
HLA-A Q156	6	29911240	RQLW	4.30E-03	0.0477	0.0167	0.1528	0.9723	shingles
HLA-DRB1 YG30	6	32552080	CYLGRH	4.34E-03	-0.0384	0.0134	0.7282	0.9764	shingles
HLA-B R145	6	31324057	RL	4.37E-03	-0.1105	0.0383	0.9745	0.9549	shingles
HLA-A D90	6	29910801	DA	4.45E-03	0.0376	0.0132	0.2823	0.9933	shingles
HLA-DRB1 CLH30	6	32552080	CYLGRH	4.50E-03	0.0387	0.0136	0.2625	0.9734	shingles
HLA-DRB1 E28	6	32552086	EDH	4.70E-03	0.0381	0.0134	0.2722	0.9755	shingles
HLA-DRB1 Y30	6	32552080	CYLGRH	4.73E-03	-0.0377	0.0133	0.719	0.9734	shingles
HLA-DRB1 CLR30	6	32552080	CYLGRH	4.90E-03	0.0385	0.0136	0.2541	0.9867	shingles
HLA-DRB1 YR30	6	32552080	CYLGRH	4.93E-03	-0.038	0.0135	0.7283	0.9704	shingles
HLA-DRB1 S13	6	32552131	FSHYGR	4.94E-03	-0.0355	0.0127	0.3652	0.977	shingles
HLA-DRB1 Q96	6	32549612	EHYxQ	4.98E-03	0.0444	0.0158	0.1678	0.9882	shingles
HLA-DRB1 L133	6	32549501	RxL	4.99E-03	0.0453	0.0161	0.1584	0.9948	shingles
HLA-DRB1 M142	6	32549474	VxM	4.99E-03	0.0453	0.0161	0.1584	0.9948	shingles
HLA-DRB1 LG11	6	32552137	LSVGDP	5.04E-03	0.0388	0.0138	0.2447	0.9837	shingles
HLA-DRB1 CL30	6	32552080	CYLGRH	5.04E-03	0.0388	0.0138	0.2447	0.9837	shingles
HLA-DRB1 D28	6	32552086	EDH	5.12E-03	-0.0374	0.0133	0.7186	0.9726	shingles
HLA-DRB1 P11	6	32552137	LSVGDP	5.26E-03	0.045	0.0161	0.1587	0.9963	shingles
HLA-DRB1 R13	6	32552131	FSHYGR	5.26E-03	0.045	0.0161	0.1587	0.9963	shingles
HLA-B I80	6	31324497	NTI	5.33E-03	0.0485	0.0173	0.1612	0.9376	shingles
HLA-DRB1 YH30	6	32552080	CYLGRH	5.36E-03	-0.0377	0.0135	0.7367	0.9829	shingles
HLA-DRB1 FY13	6	32552131	FSHYGR	5.36E-03	0.0377	0.0135	0.2633	0.9829	shingles
HLA-B E152	6	31324036	EV	5.37E-03	0.0354	0.0127	0.3457	0.9637	shingles
HLA-DRB1 S-1	6	32557434	AxS	5.52E-03	0.0467	0.0168	0.1403	0.999	shingles
HLA-DRB1 A71	6	32551957	REKA	5.52E-03	0.0467	0.0168	0.1403	0.999	shingles
HLA-DRB1 LGD11	6	32552137	LSVGDP	5.54E-03	0.038	0.0137	0.2539	0.9799	shingles
HLA-DRB1 CLG30	6	32552080	CYLGRH	5.54E-03	0.038	0.0137	0.2539	0.9799	shingles
HLA-DRB1 F37	6	32552059	SNYFDL	5.69E-03	0.045	0.0162	0.1596	0.9782	shingles
HLA-DRB1 xQ96	6	32549612	EHYxQ	5.78E-03	0.0437	0.0158	0.1693	0.9822	shingles
HLA-DRB1 FD37	6	32552059	SNYFDL	5.80E-03	0.0449	0.0162	0.1598	0.9767	shingles
HLA-DRB1 R133	6	32549501	RxL	5.82E-03	-0.0445	0.0161	0.8401	0.9884	shingles
HLA-DRB1 V142	6	32549474	VxM	5.82E-03	-0.0445	0.0161	0.8401	0.9884	shingles
HLA-DPB1 R69	6	33048641	KER	5.82E-03	0.0983	0.0353	0.0274	0.9517	shingles
HLA-DRB1 FL37	6	32552059	SNYFDL	5.84E-03	0.0433	0.0157	0.1771	0.9685	shingles
HLA-DRB1 SNY37	6	32552059	SNYFDL	5.96E-03	-0.0432	0.0157	0.8227	0.9671	shingles
HLA-DPB1 I215	6	33053640	IxT	5.99E-03	-0.0673	0.0244	0.8994	0.6303	shingles
HLA-DRB1 AR74	6	32551948	AREQL	6.00E-03	-0.0413	0.015	0.779	0.8905	shingles
HLA-B N63	6	31324548	NE	6.23E-03	0.0331	0.0121	0.5472	0.978	shingles
HLA-DRB1 DP11	6	32552137	LSVGDP	6.30E-03	0.0431	0.0157	0.1678	0.9924	shingles
HLA-DRB1 DS57	6	32551999	DSVA	6.35E-03	-0.0422	0.0154	0.814	0.9654	shingles
HLA-DRB1 Y60	6	32551990	YSH	6.35E-03	-0.0422	0.0154	0.814	0.9654	shingles
HLA-C V303	6	31237778	VxM	6.92E-03	0.0534	0.0199	0.8871	0.9934	shingles
HLA-A ER62	6	29910717	QGERL	6.95E-03	0.0391	0.0145	0.2303	0.9976	shingles
HLA-B I194	6	31323336	IxV	7.08E-03	0.0453	0.0169	0.832	0.9925	shingles
HLA-C R14	6	31239606	RW	7.41E-03	0.053	0.0199	0.8878	0.999	shingles
HLA-C M303	6	31237778	VxM	7.41E-03	-0.053	0.0199	0.1122	0.999	shingles
HLA-C A49	6	31239501	AE	7.41E-03	0.053	0.0199	0.8878	0.999	shingles
HLA-B V194	6	31323336	IxV	7.52E-03	-0.045	0.0169	0.1664	1.0008	shingles
HLA-DQB1 D57	6	32632688	ADVS	7.72E-03	-0.0323	0.0121	0.4937	0.9615	shingles
HLA-DPB1 Y35	6	33048539	YFL	8.03E-03	0.0535	0.0201	0.094	0.9749	shingles
HLA-A E76	6	29910759	AVE	8.12E-03	0.0419	0.0158	0.18	0.9663	shingles
HLA-DQA1 x56	6	32609240	GxR	8.22E-03	0.0323	0.0122	0.4124	0.9908	shingles
HLA-DQA1 L76	6	32609300	MLV	8.22E-03	0.0323	0.0122	0.4124	0.9908	shingles
HLA-DQA1 RQ47	6	32609213	RKQC	8.22E-03	-0.0323	0.0122	0.5876	0.9908	shingles
HLA-B FM67	6	31324536	YCFSM	9.18E-03	0.0341	0.0131	0.3025	0.9803	shingles
HLA-DQB1 H30	6	32632769	SYH	9.20E-03	-0.036	0.0139	0.2663	0.9746	shingles
HLA-A F9	6	29910558	FSYT	9.87E-03	-0.0321	0.0124	0.608	0.9895	shingles
HLA-DRB1 R71	6	32551957	REKA	1.00E-02	-0.0329	0.0128	0.5091	0.8822	shingles
HLA-DRB1 L67	6	32551969	LIF	1.01E-02	-0.0322	0.0125	0.4078	0.9504	shingles
HLA-DPB1 K69	6	33048641	KER	1.12E-02	-0.0385	0.0151	0.7352	0.7982	shingles
HLA-DRB1 NL37	6	32552059	SNYFDL	1.14E-02	0.0351	0.0138	0.2515	0.9592	shingles
HLA-DRB1 SYF37	6	32552059	SNYFDL	1.16E-02	-0.035	0.0138	0.7483	0.9581	shingles
HLA-DPB1 V205	6	33053610	VMx	1.17E-02	-0.0522	0.0206	0.8644	0.6925	shingles
HLA-DRB1 N37	6	32552059	SNYFDL	1.21E-02	0.0355	0.0141	0.2339	0.9645	shingles
HLA-DRB1 ND37	6	32552059	SNYFDL	1.24E-02	0.0355	0.0141	0.2342	0.9634	shingles
HLA-DQB1 AV57	6	32632688	ADVS	1.30E-02	0.0301	0.0121	0.4848	0.968	shingles
HLA-DQB1 A-18	6	32634341	AxV	1.38E-02	-0.0303	0.0123	0.4182	0.9744	shingles
HLA-C EG275	6	31237862	ExKG	1.45E-02	0.0467	0.0192	0.8763	0.9946	shingles
HLA-C K275	6	31237862	ExKG	1.54E-02	-0.0463	0.0192	0.123	0.9996	shingles
HLA-DQB1 A-27	6	32634368	AxS	1.58E-02	0.037	0.0154	0.7943	0.9531	shingles
HLA-DQB1 PL-5	6	32634302	PxSL	1.58E-02	0.037	0.0154	0.7943	0.9531	shingles
HLA-DQB1 M-9	6	32634314	MxI	1.58E-02	0.037	0.0154	0.7943	0.9531	shingles
HLA-DQB1 PS-5	6	32634302	PxSL	1.77E-02	-0.0331	0.0139	0.7587	0.9782	shingles
HLA-DRB1 EL74	6	32551948	AREQL	1.81E-02	-0.0568	0.0242	0.0887	0.7799	shingles
HLA-A E177	6	29911303	EK	1.87E-02	7.6688	5.6322	1	0.2879	shingles
HLA-C I95	6	31239113	LIF	1.90E-02	0.0378	0.0161	0.1601	0.9932	shingles
HLA-DRB1 EQ74	6	32551948	AREQL	1.98E-02	0.0371	0.0159	0.1933	0.882	shingles
HLA-DRB1 T233	6	32548026	TRx	2.02E-02	0.0286	0.0123	0.5909	0.9834	shingles
HLA-DRB1 Q149	6	32549453	QHx	2.03E-02	0.0285	0.0123	0.5879	0.9875	shingles
HLA-DRB1 Y10	6	32552140	QYE	2.12E-02	-0.0283	0.0123	0.4116	0.9892	shingles
HLA-DRB1 S11	6	32552137	LSVGDP	2.12E-02	-0.0283	0.0123	0.4116	0.9892	shingles
HLA-DRB1 SG13	6	32552131	FSHYGR	2.12E-02	-0.0283	0.0123	0.4116	0.9892	shingles
HLA-DRB1 K12	6	32552134	KT	2.12E-02	0.0283	0.0123	0.5884	0.9892	shingles
HLA-DQB1 S74	6	32632637	AES	2.12E-02	-0.0355	0.0155	0.1933	0.9892	shingles
HLA-DQB1 KT71	6	32632646	KTDA	2.12E-02	0.0355	0.0155	0.8067	0.9892	shingles
HLA-DQB1 G26	6	32632781	LYG	2.13E-02	-0.0355	0.0155	0.1945	0.9822	shingles
HLA-DPB1 G-1	6	33043904	Gx	2.13E-02	-0.06	0.0259	0.9076	0.6038	shingles
HLA-DPB1 M-10	6	33043877	Mx	2.13E-02	-0.06	0.0259	0.9076	0.6038	shingles
HLA-DPB1 L-11	6	33043874	Lx	2.13E-02	-0.06	0.0259	0.9076	0.6038	shingles
HLA-DPB1 L-12	6	33043871	Lx	2.13E-02	-0.06	0.0259	0.9076	0.6038	shingles
HLA-DPB1 A-13	6	33043868	Ax	2.13E-02	-0.06	0.0259	0.9076	0.6038	shingles
HLA-DPB1 T-14	6	33043865	Tx	2.13E-02	-0.06	0.0259	0.9076	0.6038	shingles
HLA-DPB1 L-15	6	33043862	Lx	2.13E-02	-0.06	0.0259	0.9076	0.6038	shingles
HLA-DPB1 A-16	6	33043859	Ax	2.13E-02	-0.06	0.0259	0.9076	0.6038	shingles
HLA-DPB1 V-17	6	33043856	Vx	2.13E-02	-0.06	0.0259	0.9076	0.6038	shingles
HLA-DPB1 T-18	6	33043853	Tx	2.13E-02	-0.06	0.0259	0.9076	0.6038	shingles
HLA-DPB1 R-19	6	33043850	Rx	2.13E-02	-0.06	0.0259	0.9076	0.6038	shingles
HLA-DPB1 Q-2	6	33043901	Qx	2.13E-02	-0.06	0.0259	0.9076	0.6038	shingles
HLA-DPB1 P-20	6	33043847	Px	2.13E-02	-0.06	0.0259	0.9076	0.6038	shingles
HLA-DPB1 A-21	6	33043844	Ax	2.13E-02	-0.06	0.0259	0.9076	0.6038	shingles
HLA-DPB1 A-22	6	33043841	Ax	2.13E-02	-0.06	0.0259	0.9076	0.6038	shingles
HLA-DPB1 S-23	6	33043838	Sx	2.13E-02	-0.06	0.0259	0.9076	0.6038	shingles
HLA-DPB1 V-24	6	33043835	Vx	2.13E-02	-0.06	0.0259	0.9076	0.6038	shingles
HLA-DPB1 Q-25	6	33043832	Qx	2.13E-02	-0.06	0.0259	0.9076	0.6038	shingles
HLA-DPB1 L-26	6	33043829	Lx	2.13E-02	-0.06	0.0259	0.9076	0.6038	shingles
HLA-DPB1 V-27	6	33043826	Vx	2.13E-02	-0.06	0.0259	0.9076	0.6038	shingles
HLA-DPB1 M-28	6	33043823	Mx	2.13E-02	-0.06	0.0259	0.9076	0.6038	shingles
HLA-DPB1 M-29	6	33043820	Mx	2.13E-02	-0.06	0.0259	0.9076	0.6038	shingles
HLA-DPB1 V-3	6	33043898	Vx	2.13E-02	-0.06	0.0259	0.9076	0.6038	shingles
HLA-DPB1 V-4	6	33043895	Vx	2.13E-02	-0.06	0.0259	0.9076	0.6038	shingles
HLA-DPB1 S-5	6	33043892	Sx	2.13E-02	-0.06	0.0259	0.9076	0.6038	shingles
HLA-DPB1 T-6	6	33043889	Tx	2.13E-02	-0.06	0.0259	0.9076	0.6038	shingles
HLA-DPB1 L-7	6	33043886	Lx	2.13E-02	-0.06	0.0259	0.9076	0.6038	shingles
HLA-DPB1 L-8	6	33043883	Lx	2.13E-02	-0.06	0.0259	0.9076	0.6038	shingles
HLA-DPB1 V-9	6	33043880	Vx	2.13E-02	-0.06	0.0259	0.9076	0.6038	shingles
HLA-DPB1 R1	6	33043907	Rx	2.13E-02	-0.06	0.0259	0.9076	0.6038	shingles
HLA-DPB1 K187	6	33053556	Kx	2.13E-02	-0.06	0.0259	0.9076	0.6038	shingles
HLA-DPB1 A188	6	33053559	Ax	2.13E-02	-0.06	0.0259	0.9076	0.6038	shingles
HLA-DPB1 Q189	6	33053562	Qx	2.13E-02	-0.06	0.0259	0.9076	0.6038	shingles
HLA-DPB1 S190	6	33053565	Sx	2.13E-02	-0.06	0.0259	0.9076	0.6038	shingles
HLA-DPB1 D191	6	33053568	Dx	2.13E-02	-0.06	0.0259	0.9076	0.6038	shingles
HLA-DPB1 S192	6	33053571	Sx	2.13E-02	-0.06	0.0259	0.9076	0.6038	shingles
HLA-DPB1 A193	6	33053574	Ax	2.13E-02	-0.06	0.0259	0.9076	0.6038	shingles
HLA-DPB1 S195	6	33053580	Sx	2.13E-02	-0.06	0.0259	0.9076	0.6038	shingles
HLA-DPB1 K196	6	33053583	Kx	2.13E-02	-0.06	0.0259	0.9076	0.6038	shingles
HLA-DPB1 T197	6	33053586	Tx	2.13E-02	-0.06	0.0259	0.9076	0.6038	shingles
HLA-DPB1 L198	6	33053589	Lx	2.13E-02	-0.06	0.0259	0.9076	0.6038	shingles
HLA-DPB1 T199	6	33053592	Tx	2.13E-02	-0.06	0.0259	0.9076	0.6038	shingles
HLA-DPB1 A2	6	33043910	Ax	2.13E-02	-0.06	0.0259	0.9076	0.6038	shingles
HLA-DPB1 G200	6	33053595	Gx	2.13E-02	-0.06	0.0259	0.9076	0.6038	shingles
HLA-DPB1 A201	6	33053598	Ax	2.13E-02	-0.06	0.0259	0.9076	0.6038	shingles
HLA-DPB1 G202	6	33053601	Gx	2.13E-02	-0.06	0.0259	0.9076	0.6038	shingles
HLA-DPB1 G203	6	33053604	Gx	2.13E-02	-0.06	0.0259	0.9076	0.6038	shingles
HLA-DPB1 F204	6	33053607	Fx	2.13E-02	-0.06	0.0259	0.9076	0.6038	shingles
HLA-DPB1 L206	6	33053613	Lx	2.13E-02	-0.06	0.0259	0.9076	0.6038	shingles
HLA-DPB1 G207	6	33053616	Gx	2.13E-02	-0.06	0.0259	0.9076	0.6038	shingles
HLA-DPB1 L208	6	33053619	Lx	2.13E-02	-0.06	0.0259	0.9076	0.6038	shingles
HLA-DPB1 I209	6	33053622	Ix	2.13E-02	-0.06	0.0259	0.9076	0.6038	shingles
HLA-DPB1 I210	6	33053625	Ix	2.13E-02	-0.06	0.0259	0.9076	0.6038	shingles
HLA-DPB1 C211	6	33053628	Cx	2.13E-02	-0.06	0.0259	0.9076	0.6038	shingles
HLA-DPB1 G212	6	33053631	Gx	2.13E-02	-0.06	0.0259	0.9076	0.6038	shingles
HLA-DPB1 V213	6	33053634	Vx	2.13E-02	-0.06	0.0259	0.9076	0.6038	shingles
HLA-DPB1 G214	6	33053637	Gx	2.13E-02	-0.06	0.0259	0.9076	0.6038	shingles
HLA-DPB1 F216	6	33053643	Fx	2.13E-02	-0.06	0.0259	0.9076	0.6038	shingles
HLA-DPB1 M217	6	33053646	Mx	2.13E-02	-0.06	0.0259	0.9076	0.6038	shingles
HLA-DPB1 H218	6	33053649	Hx	2.13E-02	-0.06	0.0259	0.9076	0.6038	shingles
HLA-DPB1 R219	6	33053652	Rx	2.13E-02	-0.06	0.0259	0.9076	0.6038	shingles
HLA-DPB1 R220	6	33053655	Rx	2.13E-02	-0.06	0.0259	0.9076	0.6038	shingles
HLA-DPB1 S221	6	33053658	Sx	2.13E-02	-0.06	0.0259	0.9076	0.6038	shingles
HLA-DPB1 K222	6	33053661	Kx	2.13E-02	-0.06	0.0259	0.9076	0.6038	shingles
HLA-DPB1 K223	6	33053664	Kx	2.13E-02	-0.06	0.0259	0.9076	0.6038	shingles
HLA-DPB1 V224	6	33053996	Vx	2.13E-02	-0.06	0.0259	0.9076	0.6038	shingles
HLA-DPB1 Q225	6	33053999	Qx	2.13E-02	-0.06	0.0259	0.9076	0.6038	shingles
HLA-DPB1 R226	6	33054002	Rx	2.13E-02	-0.06	0.0259	0.9076	0.6038	shingles
HLA-DPB1 G227	6	33054005	Gx	2.13E-02	-0.06	0.0259	0.9076	0.6038	shingles
HLA-DPB1 S228	6	33054008	Sx	2.13E-02	-0.06	0.0259	0.9076	0.6038	shingles
HLA-DPB1 A229	6	33054011	Ax	2.13E-02	-0.06	0.0259	0.9076	0.6038	shingles
HLA-DPB1 T3	6	33043913	Tx	2.13E-02	-0.06	0.0259	0.9076	0.6038	shingles
HLA-DPB1 P4	6	33043916	Px	2.13E-02	-0.06	0.0259	0.9076	0.6038	shingles
HLA-DPB1 E5	6	33048449	Ex	2.13E-02	-0.06	0.0259	0.9076	0.6038	shingles
HLA-DRB1 SD11	6	32552137	LSVGDP	2.16E-02	-0.0281	0.0122	0.4208	0.9895	shingles
HLA-DPB1 R194	6	33053577	QRx	2.18E-02	-0.0453	0.0197	0.8596	0.721	shingles
HLA-C S9	6	31239621	FYSD	2.20E-02	-0.0432	0.019	0.1242	0.9984	shingles
HLA-DRB1 H149	6	32549453	QHx	2.22E-02	-0.0281	0.0123	0.4106	0.9858	shingles
HLA-DRB1 HG13	6	32552131	FSHYGR	2.26E-02	-0.0336	0.0148	0.2129	0.9721	shingles
HLA-DQB1 AS125	6	32629935	ASxG	2.26E-02	-0.0313	0.0137	0.7537	0.9931	shingles
HLA-DQB1 Y87	6	32632598	LYxF	2.29E-02	-0.0342	0.015	0.2104	0.9756	shingles
HLA-DRB1 A-16	6	32557479	AVx	2.29E-02	0.0279	0.0123	0.5785	0.9861	shingles
HLA-DRB1 K-25	6	32557506	KRx	2.29E-02	0.0279	0.0123	0.5785	0.9861	shingles
HLA-B W97	6	31324201	STWRNV	2.33E-02	0.0685	0.03	0.041	0.99	shingles
HLA-DQB1 G125	6	32629935	ASxG	2.34E-02	0.0312	0.0138	0.2449	0.991	shingles
HLA-C F99	6	31239101	CYFS	2.34E-02	-0.0428	0.0189	0.1243	0.9981	shingles
HLA-DRB1 Q10	6	32552140	QYE	2.38E-02	0.0277	0.0123	0.579	0.9878	shingles
HLA-A A149	6	29911219	AT	2.43E-02	0.0576	0.0258	0.9358	1.0028	shingles
HLA-DQB1 LF87	6	32632598	LYxF	2.49E-02	0.0336	0.015	0.7887	0.9767	shingles
HLA-B TW97	6	31324201	STWRNV	2.51E-02	0.0376	0.0168	0.1606	0.9562	shingles
HLA-A T9	6	29910558	FSYT	2.63E-02	0.0498	0.0223	0.0765	0.9824	shingles
HLA-DPB1 x194	6	33053577	QRx	2.71E-02	0.0574	0.0258	0.0871	0.6404	shingles
HLA-DPB1 x205	6	33053610	VMx	2.71E-02	0.0574	0.0258	0.0871	0.6404	shingles
HLA-DPB1 x215	6	33053640	IxT	2.71E-02	0.0574	0.0258	0.0871	0.6404	shingles
HLA-C T94	6	31239116	TI	2.82E-02	-0.0361	0.0164	0.8483	0.9978	shingles
HLA-DRB1 V180	6	32549360	VLx	2.85E-02	0.0335	0.0153	0.8099	0.9772	shingles
HLA-A A79	6	29910768	GRA	2.98E-02	0.846	0.3656	4.00E-04	0.4837	shingles
HLA-A H70	6	29910741	HQ	2.98E-02	-0.0284	0.013	0.7	0.9812	shingles
HLA-C T134	6	31238996	TI	2.99E-02	18.1428	8.4789	0.9999	0.0051	shingles
HLA-A S-11	6	29910371	SxL	3.01E-02	-0.0408	0.0187	0.8844	0.97	shingles
HLA-A I298	6	29912346	IxF	3.02E-02	-0.0408	0.0187	0.8842	0.9678	shingles
HLA-A M307	6	29912373	MxR	3.02E-02	-0.0408	0.0187	0.8842	0.9678	shingles
HLA-C YL116	6	31239050	YSFL	3.26E-02	0.0332	0.0155	0.1787	0.9914	shingles
HLA-B MK45	6	31324602	EMTKG	3.59E-02	-0.026	0.0124	0.3765	0.9854	shingles
HLA-B ET45	6	31324602	EMTKG	3.61E-02	0.026	0.0124	0.6228	0.9827	shingles
HLA-C Y116	6	31239050	YSFL	3.63E-02	0.034	0.0162	0.1581	0.9997	shingles
HLA-DRB1 L-24	6	32557503	LxF	3.87E-02	0.0308	0.0149	0.793	0.9644	shingles
HLA-DRB1 x4	6	32557422	RxQ	3.92E-02	-0.8304	0.4172	0.0028	0.0995	shingles
HLA-DRB1 G1	6	32557431	Gx	3.92E-02	0.8303	0.4172	0.9972	0.0995	shingles
HLA-DRB1 D2	6	32557428	Dx	3.92E-02	0.8303	0.4172	0.9972	0.0995	shingles
HLA-DRB1 T3	6	32557425	Tx	3.92E-02	0.8303	0.4172	0.9972	0.0995	shingles
HLA-DRB1 P5	6	32552155	Px	3.92E-02	0.8303	0.4172	0.9972	0.0995	shingles
HLA-C L103	6	31239089	LV	3.97E-02	-0.0364	0.0176	0.874	1.0026	shingles
HLA-C L163	6	31238909	TEL	3.97E-02	0.0364	0.0176	0.126	1.0026	shingles
HLA-C E173	6	31238879	EK	3.97E-02	-0.0364	0.0176	0.874	1.0026	shingles
HLA-A L-11	6	29910371	SxL	3.99E-02	0.039	0.0189	0.1121	0.9769	shingles
HLA-A F298	6	29912346	IxF	3.99E-02	0.039	0.0189	0.1121	0.9769	shingles
HLA-A R307	6	29912373	MxR	3.99E-02	0.039	0.0189	0.1121	0.9769	shingles
HLA-B YSD116	6	31324144	YSLFDHN	4.03E-02	-0.0323	0.0157	0.7966	0.9516	shingles
HLA-B LFH116	6	31324144	YSLFDHN	4.16E-02	0.0321	0.0157	0.2029	0.9548	shingles
HLA-B LF116	6	31324144	YSLFDHN	4.21E-02	0.032	0.0157	0.2027	0.9555	shingles
HLA-B LFN116	6	31324144	YSLFDHN	4.23E-02	0.032	0.0157	0.2028	0.9552	shingles
HLA-C L-15	6	31239820	ILx	4.31E-02	0.0249	0.0123	0.3868	0.9966	shingles
HLA-DQB1 D135	6	32629905	DGx	4.37E-02	-0.04	0.0198	0.8996	0.9666	shingles
HLA-C I-15	6	31239820	ILx	4.44E-02	-0.0247	0.0123	0.6125	0.9953	shingles
HLA-DQB1 V-18	6	32634341	AxV	4.54E-02	0.0243	0.0122	0.5419	0.9694	shingles
HLA-DQB1 L-5	6	32634302	PxSL	4.61E-02	0.0297	0.0148	0.2014	0.974	shingles
HLA-DRB1 R6	6	32552152	Rx	4.64E-02	3.502	1.8647	0.9996	0.0506	shingles
HLA-DQB1 G135	6	32629905	DGx	4.65E-02	0.0396	0.0198	0.099	0.9759	shingles
HLA-B*18:01	chr6	NA	NA	8.06E-08	-0.1474	0.0277	0.0472	0.913	cold_sores
HLA-B*35:02	chr6	NA	NA	3.28E-07	-0.3239	0.0648	0.0126	0.7966	cold_sores
HLA-DRB1*11:04	chr6	NA	NA	9.80E-07	-0.2195	0.0454	0.0348	0.5294	cold_sores
HLA-A*01:01	chr6	NA	NA	5.40E-06	0.0659	0.0145	0.1564	0.9926	cold_sores
HLA-C*04:01	chr6	NA	NA	6.19E-06	-0.0797	0.0177	0.1119	0.9964	cold_sores
HLA-B*08:01	chr6	NA	NA	1.31E-05	0.0739	0.0169	0.1068	0.9982	cold_sores
HLA-B*18:03	chr6	NA	NA	2.93E-05	-1.8062	0.4423	0.0015	0.123	cold_sores
HLA-B*35:03	chr6	NA	NA	5.54E-05	-0.1902	0.0478	0.0196	0.7519	cold_sores
HLA-B*51:08	chr6	NA	NA	4.16E-04	0.7785	0.2156	0.0012	0.5083	cold_sores
HLA-B*35:01	chr6	NA	NA	6.22E-04	-0.0898	0.0264	0.053	0.8341	cold_sores
HLA-C*12:03	chr6	NA	NA	2.53E-03	-0.074	0.0246	0.0588	1.0012	cold_sores
HLA-DRB1*11:06	chr6	NA	NA	2.62E-03	-11.9714	4.0809	2.00E-04	0.0107	cold_sores
HLA-DQB1*03:19	chr6	NA	NA	3.99E-03	-1.0734	0.3886	0.001	0.2298	cold_sores
HLA-C*04:09	chr6	NA	NA	4.01E-03	7.282	2.5077	3.00E-04	0.017	cold_sores
HLA-A*66:01	chr6	NA	NA	4.08E-03	-0.2699	0.096	0.0045	0.8562	cold_sores
HLA-DPB1*03:01	chr6	NA	NA	4.35E-03	-0.0639	0.0225	0.0839	0.7291	cold_sores
HLA-B*38:01	chr6	NA	NA	4.39E-03	-0.1171	0.0414	0.0256	0.8801	cold_sores
HLA-DRB1*11:43	chr6	NA	NA	4.52E-03	-14.9793	5.3488	1.00E-04	0.0099	cold_sores
HLA-B*57:01	chr6	NA	NA	6.09E-03	0.0777	0.0282	0.0355	0.9859	cold_sores
HLA-B*14:02	chr6	NA	NA	7.35E-03	0.0839	0.0311	0.0319	0.9942	cold_sores
HLA-DRB1*13:05	chr6	NA	NA	7.50E-03	0.823	0.3029	0.0021	0.1496	cold_sores
HLA-A*26:01	chr6	NA	NA	8.60E-03	-0.0837	0.032	0.0362	0.9052	cold_sores
HLA-A*02:01	chr6	NA	NA	9.24E-03	-0.0317	0.0122	0.2716	0.9776	cold_sores
HLA-B*35:41	chr6	NA	NA	1.05E-02	-6.7987	2.7551	2.00E-04	0.0194	cold_sores
HLA-DRB1*11:02	chr6	NA	NA	1.16E-02	-0.3869	0.1573	0.0024	0.5542	cold_sores
HLA-B*58:01	chr6	NA	NA	1.31E-02	-0.1606	0.0655	0.0082	0.9201	cold_sores
HLA-DPB1*01:01	chr6	NA	NA	1.32E-02	0.0605	0.0243	0.048	0.9842	cold_sores
HLA-C*03:04	chr6	NA	NA	1.42E-02	0.0513	0.0209	0.0713	0.9601	cold_sores
HLA-B*40:01	chr6	NA	NA	1.44E-02	0.0594	0.0242	0.05	0.9833	cold_sores
HLA-B*51:09	chr6	NA	NA	1.57E-02	-4.7293	2.0092	1.00E-04	0.054	cold_sores
HLA-DRB1*03:01	chr6	NA	NA	1.67E-02	0.0396	0.0165	0.1158	0.9923	cold_sores
HLA-DQA1*05:01	chr6	NA	NA	1.88E-02	0.0389	0.0165	0.1152	0.9973	cold_sores
HLA-DQB1*02:01	chr6	NA	NA	1.88E-02	0.0389	0.0165	0.1149	0.9941	cold_sores
HLA-A*69:01	chr6	NA	NA	2.09E-02	-0.367	0.1635	0.002	0.769	cold_sores
HLA-DRB1*01:01	chr6	NA	NA	2.82E-02	-0.0438	0.02	0.0851	0.918	cold_sores
HLA-B*27:03	chr6	NA	NA	2.86E-02	-3.9034	2.0004	1.00E-04	0.1773	cold_sores
HLA-C*08:02	chr6	NA	NA	2.92E-02	0.0606	0.0277	0.0398	0.981	cold_sores
HLA-DQA1*05:05	chr6	NA	NA	3.20E-02	-0.0355	0.0166	0.134	0.9881	cold_sores
HLA-B*40:27	chr6	NA	NA	3.26E-02	-6.0765	3.1011	1.00E-04	0.0623	cold_sores
HLA-B*40:32	chr6	NA	NA	3.48E-02	5.4097	2.5232	2.00E-04	0.0162	cold_sores
HLA-C*03:02	chr6	NA	NA	3.52E-02	-0.2624	0.1273	0.0024	0.9374	cold_sores
HLA-C*16:02	chr6	NA	NA	3.76E-02	0.1897	0.0903	0.0039	0.9153	cold_sores
HLA-C*05:01	chr6	NA	NA	3.96E-02	-0.039	0.019	0.0857	0.9924	cold_sores
HLA-B*18:11	chr6	NA	NA	4.16E-02	-4.2475	2.1216	2.00E-04	0.0365	cold_sores
HLA-C*07:01	chr6	NA	NA	4.79E-02	0.0292	0.0148	0.1533	0.9939	cold_sores
HLA-B TG45	6	31324602	EMTKG	4.91E-12	-0.0921	0.0134	0.2304	0.9897	cold_sores
HLA-B T45	6	31324602	EMTKG	5.11E-12	-0.092	0.0134	0.2302	0.9907	cold_sores
HLA-B D30	6	31324647	DG	3.60E-08	0.1461	0.0268	0.9504	0.9388	cold_sores
HLA-B A305	6	31322910	AxT	6.50E-08	0.0625	0.0116	0.6413	0.9775	cold_sores
HLA-B V282	6	31322979	VIx	6.82E-08	0.0623	0.0116	0.6371	0.9778	cold_sores
HLA-B T305	6	31322910	AxT	8.37E-08	-0.062	0.0116	0.3556	0.9778	cold_sores
HLA-B I282	6	31322979	VIx	8.79E-08	-0.0618	0.0116	0.3598	0.978	cold_sores
HLA-B L103	6	31324183	VLM	1.58E-07	-0.0756	0.0145	0.1877	0.9739	cold_sores
HLA-B V103	6	31324183	VLM	2.26E-07	0.0746	0.0145	0.8113	0.9708	cold_sores
HLA-B R97	6	31324201	STWRNV	2.71E-07	-0.0559	0.0109	0.5053	0.9659	cold_sores
HLA-B L109	6	31324165	LF	2.84E-07	0.3253	0.0648	0.9868	0.767	cold_sores
HLA-B EK45	6	31324602	EMTKG	4.26E-07	0.0581	0.0115	0.6434	0.9808	cold_sores
HLA-B C325	6	31322303	CxS	4.29E-07	0.0564	0.0112	0.5558	1.0044	cold_sores
HLA-B MT45	6	31324602	EMTKG	4.59E-07	-0.0579	0.0115	0.3559	0.9836	cold_sores
HLA-B S325	6	31322303	CxS	5.48E-07	-0.0559	0.0112	0.4411	1.0034	cold_sores
HLA-B TR97	6	31324201	STWRNV	1.29E-06	-0.054	0.0111	0.6249	0.9837	cold_sores
HLA-C EG275	6	31237862	ExKG	2.95E-06	0.0796	0.0171	0.8763	0.9946	cold_sores
HLA-C K275	6	31237862	ExKG	3.08E-06	-0.0794	0.0171	0.123	0.9996	cold_sores
HLA-B RN97	6	31324201	STWRNV	3.52E-06	-0.0504	0.0109	0.5462	0.9668	cold_sores
HLA-B I194	6	31323336	IxV	4.72E-06	0.0685	0.015	0.832	0.9925	cold_sores
HLA-A V150	6	29911222	VA	4.90E-06	0.0661	0.0144	0.157	0.9951	cold_sores
HLA-A V158	6	29911246	VA	4.90E-06	0.0661	0.0144	0.157	0.9951	cold_sores
HLA-A K44	6	29910663	KR	4.90E-06	0.0661	0.0144	0.157	0.9951	cold_sores
HLA-A M67	6	29910732	MV	4.90E-06	0.0661	0.0144	0.157	0.9951	cold_sores
HLA-A R156	6	29911240	RQLW	4.92E-06	0.0662	0.0144	0.1568	0.9934	cold_sores
HLA-A L-15	6	29910359	LVx	4.99E-06	0.0491	0.0108	0.4951	0.9826	cold_sores
HLA-A V-15	6	29910359	LVx	5.74E-06	-0.0489	0.0108	0.5014	0.98	cold_sores
HLA-C S9	6	31239621	FYSD	6.09E-06	-0.0761	0.0169	0.1242	0.9984	cold_sores
HLA-B V194	6	31323336	IxV	6.12E-06	-0.0677	0.015	0.1664	1.0008	cold_sores
HLA-C F99	6	31239101	CYFS	6.22E-06	-0.076	0.0169	0.1243	0.9981	cold_sores
HLA-C V303	6	31237778	VxM	6.85E-06	0.0792	0.0177	0.8871	0.9934	cold_sores
HLA-C M303	6	31237778	VxM	7.14E-06	-0.079	0.0177	0.1122	0.999	cold_sores
HLA-C R14	6	31239606	RW	7.14E-06	0.079	0.0177	0.8878	0.999	cold_sores
HLA-C A49	6	31239501	AE	7.14E-06	0.079	0.0177	0.8878	0.999	cold_sores
HLA-A QL62	6	29910717	QGERL	8.34E-06	0.048	0.0108	0.4827	0.985	cold_sores
HLA-B SWV97	6	31324201	STWRNV	9.55E-06	0.0505	0.0114	0.3337	0.983	cold_sores
HLA-B EM45	6	31324602	EMTKG	1.21E-05	0.0476	0.0109	0.5182	0.9802	cold_sores
HLA-B TK45	6	31324602	EMTKG	1.29E-05	-0.0474	0.0109	0.4811	0.9827	cold_sores
HLA-B D9	6	31324710	YDH	1.31E-05	0.0739	0.0169	0.1068	0.9982	cold_sores
HLA-B WR97	6	31324201	STWRNV	2.03E-05	-0.0466	0.0109	0.5463	0.9678	cold_sores
HLA-A Q62	6	29910717	QGERL	2.47E-05	0.0456	0.0108	0.4458	0.9854	cold_sores
HLA-A R97	6	29911063	IRM	2.49E-05	-0.0473	0.0112	0.3613	0.9852	cold_sores
HLA-B L-8	6	31324886	LxV	3.06E-05	0.0454	0.0109	0.5102	0.9725	cold_sores
HLA-B D74	6	31324515	DY	3.09E-05	0.0469	0.0112	0.3638	0.9733	cold_sores
HLA-B YLD116	6	31324144	YSLFDHN	3.23E-05	0.0484	0.0117	0.6594	0.9684	cold_sores
HLA-B SFN116	6	31324144	YSLFDHN	3.36E-05	-0.0482	0.0116	0.3399	0.9711	cold_sores
HLA-A R114	6	29911114	RHQE	3.42E-05	0.0449	0.0108	0.4275	0.9874	cold_sores
HLA-A GR62	6	29910717	QGERL	3.42E-05	-0.0454	0.011	0.4067	0.9872	cold_sores
HLA-B SFH116	6	31324144	YSLFDHN	3.51E-05	-0.0481	0.0116	0.34	0.9708	cold_sores
HLA-B SF116	6	31324144	YSLFDHN	3.51E-05	-0.0481	0.0116	0.3399	0.9713	cold_sores
HLA-B V-8	6	31324886	LxV	3.82E-05	-0.0448	0.0109	0.4871	0.9711	cold_sores
HLA-B RV97	6	31324201	STWRNV	4.49E-05	-0.0444	0.0109	0.5411	0.9679	cold_sores
HLA-B S-11	6	31324895	SxW	4.68E-05	0.0443	0.0109	0.4851	0.9722	cold_sores
HLA-B SNV97	6	31324201	STWRNV	5.55E-05	0.0462	0.0115	0.3336	0.9842	cold_sores
HLA-B W-11	6	31324895	SxW	5.84E-05	-0.0437	0.0109	0.5122	0.9707	cold_sores
HLA-B YD116	6	31324144	YSLFDHN	7.64E-05	0.0442	0.0112	0.5762	0.9702	cold_sores
HLA-B YDH116	6	31324144	YSLFDHN	7.65E-05	0.0442	0.0112	0.5763	0.9706	cold_sores
HLA-B YDN116	6	31324144	YSLFDHN	7.94E-05	0.0441	0.0112	0.5763	0.9704	cold_sores
HLA-B SLF116	6	31324144	YSLFDHN	8.27E-05	-0.0439	0.0112	0.4231	0.9728	cold_sores
HLA-B A-10	6	31324892	AxG	1.08E-04	0.0426	0.011	0.4164	0.9715	cold_sores
HLA-C D114	6	31239056	DVN	1.09E-04	0.0484	0.0125	0.7503	0.9972	cold_sores
HLA-C E275	6	31237862	ExKG	1.12E-04	0.0483	0.0125	0.7498	0.9952	cold_sores
HLA-C N114	6	31239056	DVN	1.15E-04	-0.0482	0.0125	0.2495	0.9981	cold_sores
HLA-C Ex275	6	31237862	ExKG	1.15E-04	0.0482	0.0125	0.7505	0.9981	cold_sores
HLA-A QE62	6	29910717	QGERL	1.26E-04	0.0415	0.0108	0.5564	0.9889	cold_sores
HLA-B SWN97	6	31324201	STWRNV	1.27E-04	0.0436	0.0114	0.3388	0.9835	cold_sores
HLA-A A184	6	29911902	PAx	1.29E-04	-0.0411	0.0107	0.467	0.9891	cold_sores
HLA-B G-10	6	31324892	AxG	1.35E-04	-0.0419	0.011	0.5809	0.9699	cold_sores
HLA-A P184	6	29911902	PAx	1.39E-04	0.0409	0.0107	0.5321	0.9877	cold_sores
HLA-B STR97	6	31324201	STWRNV	1.52E-04	-0.0629	0.0165	0.8818	0.9786	cold_sores
HLA-B STV97	6	31324201	STWRNV	1.53E-04	0.0417	0.011	0.4123	0.9666	cold_sores
HLA-B D177	6	31323961	DE	1.86E-04	0.0439	0.0117	0.2983	1.0023	cold_sores
HLA-B E180	6	31323952	EQ	1.86E-04	0.0439	0.0117	0.2983	1.0023	cold_sores
HLA-B SHN116	6	31324144	YSLFDHN	2.04E-04	-0.0496	0.0134	0.2206	0.9344	cold_sores
HLA-B SN116	6	31324144	YSLFDHN	2.05E-04	-0.0496	0.0134	0.2204	0.935	cold_sores
HLA-B SH116	6	31324144	YSLFDHN	2.14E-04	-0.0495	0.0134	0.2205	0.9347	cold_sores
HLA-B S116	6	31324144	YSLFDHN	2.14E-04	-0.0495	0.0134	0.2204	0.9354	cold_sores
HLA-C CY99	6	31239101	CYFS	2.32E-04	0.0452	0.0123	0.7396	0.9913	cold_sores
HLA-B WV97	6	31324201	STWRNV	2.49E-04	0.0736	0.02	0.0768	0.9906	cold_sores
HLA-C RW156	6	31238930	RWLDQ	2.50E-04	-0.0398	0.0109	0.4939	1.0092	cold_sores
HLA-A RE114	6	29911114	RHQE	2.85E-04	0.0391	0.0108	0.4519	0.9857	cold_sores
HLA-B D114	6	31324150	DNH	2.91E-04	-0.0398	0.011	0.5066	0.9577	cold_sores
HLA-B STW97	6	31324201	STWRNV	3.06E-04	0.0396	0.011	0.4175	0.9666	cold_sores
HLA-B SV97	6	31324201	STWRNV	3.16E-04	0.0425	0.0118	0.2927	0.9858	cold_sores
HLA-A L276	6	29912280	LPx	3.59E-04	0.0392	0.011	0.3827	0.9898	cold_sores
HLA-A T321	6	29912857	TSx	3.59E-04	0.0392	0.011	0.3827	0.9898	cold_sores
HLA-B E45	6	31324602	EMTKG	3.64E-04	0.0394	0.0111	0.3926	0.9782	cold_sores
HLA-C S11	6	31239615	SA	3.66E-04	-0.0536	0.0151	0.1586	0.9959	cold_sores
HLA-C FS9	6	31239621	FYSD	3.66E-04	-0.0536	0.0151	0.1586	0.9959	cold_sores
HLA-B EG45	6	31324602	EMTKG	3.71E-04	0.0393	0.011	0.3928	0.9788	cold_sores
HLA-C CF99	6	31239101	CYFS	3.71E-04	-0.0535	0.0151	0.1587	0.9957	cold_sores
HLA-A I97	6	29911063	IRM	3.88E-04	0.0389	0.011	0.3838	0.9903	cold_sores
HLA-A P276	6	29912280	LPx	3.95E-04	-0.039	0.011	0.6136	0.9809	cold_sores
HLA-A S321	6	29912857	TSx	3.95E-04	-0.039	0.011	0.6136	0.9809	cold_sores
HLA-B R131	6	31324099	RS	4.16E-04	0.041	0.0116	0.3125	0.9984	cold_sores
HLA-A A149	6	29911219	AT	4.48E-04	0.0797	0.0228	0.9358	1.0028	cold_sores
HLA-A FT9	6	29910558	FSYT	4.74E-04	0.0414	0.0118	0.6845	0.9875	cold_sores
HLA-A A152	6	29911228	AVEWR	4.95E-04	0.0446	0.0128	0.2179	0.9923	cold_sores
HLA-DPB1 Y35	6	33048539	YFL	5.12E-04	0.0631	0.0181	0.094	0.9749	cold_sores
HLA-B SR97	6	31324201	STWRNV	6.06E-04	-0.044	0.0128	0.7622	0.9586	cold_sores
HLA-A D166	6	29911270	DE	6.43E-04	0.0416	0.0122	0.2648	0.9743	cold_sores
HLA-A G167	6	29911273	GW	6.43E-04	0.0416	0.0122	0.2648	0.9743	cold_sores
HLA-B SW97	6	31324201	STWRNV	6.68E-04	0.0399	0.0117	0.2979	0.9848	cold_sores
HLA-B N114	6	31324150	DNH	8.40E-04	0.037	0.0111	0.4451	0.9581	cold_sores
HLA-B YFD116	6	31324144	YSLFDHN	8.98E-04	0.0401	0.0121	0.6957	0.9376	cold_sores
HLA-A RQ114	6	29911114	RHQE	9.10E-04	0.036	0.0109	0.5672	0.9835	cold_sores
HLA-A D116	6	29911120	DYH	9.10E-04	0.036	0.0109	0.5672	0.9835	cold_sores
HLA-B SLN116	6	31324144	YSLFDHN	9.27E-04	-0.0399	0.0121	0.3036	0.9403	cold_sores
HLA-C S77	6	31239417	SN	9.57E-04	0.0368	0.0112	0.623	0.9833	cold_sores
HLA-B SLH116	6	31324144	YSLFDHN	9.60E-04	-0.0398	0.0121	0.3037	0.94	cold_sores
HLA-B SL116	6	31324144	YSLFDHN	9.61E-04	-0.0398	0.0121	0.3036	0.9406	cold_sores
HLA-C N80	6	31239408	NK	1.00E-03	0.0367	0.0112	0.623	0.9839	cold_sores
HLA-A A76	6	29910759	AVE	1.10E-03	0.0416	0.0127	0.2304	0.975	cold_sores
HLA-C F116	6	31239050	YSFL	1.14E-03	-0.0397	0.0122	0.27	0.995	cold_sores
HLA-B S11	6	31324704	SA	1.19E-03	-0.0381	0.0118	0.3017	0.9805	cold_sores
HLA-B STN97	6	31324201	STWRNV	1.26E-03	0.0356	0.011	0.4174	0.9679	cold_sores
HLA-C R156	6	31238930	RWLDQ	1.38E-03	-0.0382	0.012	0.2842	0.9937	cold_sores
HLA-C LQ156	6	31238930	RWLDQ	1.45E-03	0.0346	0.0109	0.4898	1.0072	cold_sores
HLA-C Y99	6	31239101	CYFS	1.57E-03	0.0374	0.0118	0.7052	0.9906	cold_sores
HLA-A AW152	6	29911228	AVEWR	1.58E-03	0.0397	0.0126	0.2316	0.9908	cold_sores
HLA-C LD156	6	31238930	RWLDQ	1.59E-03	0.0342	0.0108	0.4694	1.0074	cold_sores
HLA-B D156	6	31324024	RDLW	1.61E-03	0.0399	0.0127	0.2307	0.9878	cold_sores
HLA-B RL156	6	31324024	RDLW	1.63E-03	-0.0373	0.0118	0.709	0.9898	cold_sores
HLA-A AR152	6	29911228	AVEWR	1.75E-03	0.0396	0.0126	0.2272	0.9897	cold_sores
HLA-DRB1 A58	6	32551996	AE	1.83E-03	0.0597	0.0192	0.8964	0.957	cold_sores
HLA-DPB1 F35	6	33048539	YFL	1.91E-03	-0.052	0.0167	0.8742	0.8923	cold_sores
HLA-A I95	6	29911057	IVL	1.92E-03	0.0341	0.011	0.6007	0.9847	cold_sores
HLA-A A193	6	29911929	PAx	1.94E-03	-0.0332	0.0107	0.5062	0.9877	cold_sores
HLA-A V194	6	29911932	IVx	1.94E-03	-0.0332	0.0107	0.5062	0.9877	cold_sores
HLA-A Q253	6	29912109	EQxK	1.94E-03	-0.0332	0.0107	0.5062	0.9877	cold_sores
HLA-A Ex253	6	29912109	EQxK	1.97E-03	0.0332	0.0107	0.4937	0.9879	cold_sores
HLA-A S207	6	29911971	GSx	1.97E-03	-0.0332	0.0107	0.5063	0.9879	cold_sores
HLA-DPB1 A36	6	33048542	AV	2.06E-03	0.0344	0.0112	0.5202	0.8985	cold_sores
HLA-A P193	6	29911929	PAx	2.08E-03	0.033	0.0107	0.4929	0.9885	cold_sores
HLA-A I194	6	29911932	IVx	2.08E-03	0.033	0.0107	0.4929	0.9885	cold_sores
HLA-A EK253	6	29912109	EQxK	2.08E-03	0.033	0.0107	0.4929	0.9885	cold_sores
HLA-A L294	6	29912334	LFx	2.09E-03	0.033	0.0107	0.4926	0.9876	cold_sores
HLA-A G207	6	29911971	GSx	2.12E-03	0.0329	0.0107	0.4928	0.9887	cold_sores
HLA-A E253	6	29912109	EQxK	2.12E-03	0.0329	0.0107	0.4928	0.9887	cold_sores
HLA-A F294	6	29912334	LFx	2.27E-03	-0.0328	0.0107	0.5037	0.9821	cold_sores
HLA-B SRN97	6	31324201	STWRNV	2.31E-03	-0.042	0.0138	0.8031	0.9581	cold_sores
HLA-C YL116	6	31239050	YSFL	2.33E-03	0.0426	0.014	0.1787	0.9914	cold_sores
HLA-A Y9	6	29910558	FSYT	2.34E-03	-0.0435	0.0143	0.1807	0.9799	cold_sores
HLA-DPB1 D55	6	33048599	ADE	2.52E-03	-0.0343	0.0114	0.4352	0.8867	cold_sores
HLA-DPB1 A55	6	33048599	ADE	2.68E-03	0.0332	0.0111	0.5274	0.9187	cold_sores
HLA-B SN97	6	31324201	STWRNV	2.80E-03	0.0353	0.0118	0.2978	0.9866	cold_sores
HLA-DPB1 A56	6	33048602	AE	2.95E-03	0.0335	0.0113	0.5595	0.8979	cold_sores
HLA-B YH116	6	31324144	YSLFDHN	3.02E-03	0.033	0.0111	0.3922	0.9629	cold_sores
HLA-B Y116	6	31324144	YSLFDHN	3.02E-03	0.033	0.0111	0.3921	0.9634	cold_sores
HLA-A RL156	6	29911240	RQLW	3.06E-03	0.0365	0.0124	0.7302	0.9835	cold_sores
HLA-B YHN116	6	31324144	YSLFDHN	3.11E-03	0.0329	0.0111	0.3923	0.9631	cold_sores
HLA-B YN116	6	31324144	YSLFDHN	3.12E-03	0.0329	0.0111	0.3922	0.9636	cold_sores
HLA-B YLH116	6	31324144	YSLFDHN	3.31E-03	0.032	0.0109	0.4755	0.959	cold_sores
HLA-B YL116	6	31324144	YSLFDHN	3.32E-03	0.032	0.0109	0.4753	0.9595	cold_sores
HLA-B YLN116	6	31324144	YSLFDHN	3.42E-03	0.0319	0.0109	0.4754	0.9597	cold_sores
HLA-A N66	6	29910729	NK	3.42E-03	0.0322	0.011	0.6027	0.9839	cold_sores
HLA-A GE62	6	29910717	QGERL	3.47E-03	-0.0321	0.011	0.3977	0.985	cold_sores
HLA-A N127	6	29911153	NK	3.47E-03	0.0316	0.0108	0.5602	0.9846	cold_sores
HLA-C L95	6	31239113	LIF	3.48E-03	-0.0409	0.014	0.8236	0.9943	cold_sores
HLA-B M-21	6	31324925	MxT	3.49E-03	0.0337	0.0115	0.3222	0.9792	cold_sores
HLA-B L-23	6	31324931	LxR	3.49E-03	0.0337	0.0115	0.3222	0.9792	cold_sores
HLA-B SFD116	6	31324144	YSLFDHN	3.51E-03	-0.0318	0.0109	0.524	0.9611	cold_sores
HLA-A G107	6	29911093	GW	3.61E-03	0.0345	0.0119	0.7109	0.9886	cold_sores
HLA-B NV97	6	31324201	STWRNV	3.82E-03	0.0577	0.0199	0.0767	0.978	cold_sores
HLA-C P342	6	31236950	AxP	4.01E-03	7.2822	2.5077	3.00E-04	0.017	cold_sores
HLA-B T-21	6	31324925	MxT	4.19E-03	-0.033	0.0115	0.6751	0.9751	cold_sores
HLA-B R-23	6	31324931	LxR	4.19E-03	-0.033	0.0115	0.6751	0.9751	cold_sores
HLA-A H114	6	29911114	RHQE	4.42E-03	-0.0312	0.0109	0.4083	0.983	cold_sores
HLA-A Y116	6	29911120	DYH	4.42E-03	-0.0312	0.0109	0.4083	0.983	cold_sores
HLA-A VE152	6	29911228	AVEWR	4.82E-03	-0.035	0.0124	0.759	0.9884	cold_sores
HLA-B V97	6	31324201	STWRNV	5.40E-03	0.0785	0.0281	0.0358	0.9881	cold_sores
HLA-B ST97	6	31324201	STWRNV	5.99E-03	0.0307	0.0112	0.3765	0.9684	cold_sores
HLA-C YS116	6	31239050	YSFL	6.16E-03	0.0327	0.0119	0.7094	0.9898	cold_sores
HLA-A G62	6	29910717	QGERL	6.18E-03	-0.0325	0.0119	0.287	0.9906	cold_sores
HLA-A H74	6	29910753	DHN	6.21E-03	-0.0325	0.0119	0.2868	0.9895	cold_sores
HLA-A V95	6	29911057	IVL	6.26E-03	-0.0329	0.012	0.2771	0.9899	cold_sores
HLA-A D74	6	29910753	DHN	6.31E-03	0.0325	0.0119	0.7131	0.9896	cold_sores
HLA-A W156	6	29911240	RQLW	6.67E-03	-0.0467	0.0172	0.117	0.9934	cold_sores
HLA-A RQ156	6	29911240	RQLW	7.01E-03	0.0313	0.0116	0.3096	0.9771	cold_sores
HLA-C L156	6	31238930	RWLDQ	7.18E-03	0.0292	0.0109	0.4531	1.0054	cold_sores
HLA-DRB1 K71	6	32551957	REKA	7.35E-03	0.0363	0.0135	0.2101	0.915	cold_sores
HLA-DRB1 A73	6	32551951	AG	7.38E-03	-0.0331	0.0123	0.7518	0.9881	cold_sores
HLA-DRB1 RQ74	6	32551948	AREQL	7.38E-03	0.0331	0.0123	0.2482	0.9881	cold_sores
HLA-B I95	6	31324207	LWI	7.65E-03	-0.0316	0.0119	0.295	0.974	cold_sores
HLA-A I142	6	29911198	IT	7.75E-03	0.0304	0.0114	0.6706	0.9896	cold_sores
HLA-A R145	6	29911207	RH	7.75E-03	0.0304	0.0114	0.6706	0.9896	cold_sores
HLA-B T94	6	31324210	TI	8.33E-03	0.0318	0.0121	0.7189	0.9727	cold_sores
HLA-C RD156	6	31238930	RWLDQ	8.47E-03	-0.0309	0.0117	0.3004	0.992	cold_sores
HLA-C Y116	6	31239050	YSFL	8.53E-03	0.0384	0.0146	0.1581	0.9997	cold_sores
HLA-B L156	6	31324024	RDLW	8.58E-03	-0.0291	0.0111	0.572	0.986	cold_sores
HLA-A QR62	6	29910717	QGERL	8.66E-03	0.0284	0.0108	0.5654	0.9852	cold_sores
HLA-DRB1 AL74	6	32551948	AREQL	9.21E-03	-0.0314	0.012	0.6907	0.9111	cold_sores
HLA-DQB1 AS57	6	32632688	ADVS	9.25E-03	0.0296	0.0114	0.3431	0.9684	cold_sores
HLA-C RQ156	6	31238930	RWLDQ	1.03E-02	-0.0296	0.0115	0.3209	0.9905	cold_sores
HLA-C S24	6	31239576	SA	1.06E-02	0.0277	0.0108	0.4337	0.9982	cold_sores
HLA-C FD9	6	31239621	FYSD	1.06E-02	0.0277	0.0108	0.4337	0.9982	cold_sores
HLA-B WN97	6	31324201	STWRNV	1.09E-02	0.0498	0.0195	0.0819	0.9802	cold_sores
HLA-B S97	6	31324201	STWRNV	1.11E-02	0.0312	0.0123	0.2569	0.9884	cold_sores
HLA-DRB1 RE71	6	32551957	REKA	1.12E-02	-0.0294	0.0116	0.6496	0.947	cold_sores
HLA-B SWR97	6	31324201	STWRNV	1.15E-02	-0.0347	0.0137	0.8032	0.9523	cold_sores
HLA-A R62	6	29910717	QGERL	1.22E-02	-0.0426	0.017	0.1196	1.0007	cold_sores
HLA-A N63	6	29910720	ENQ	1.22E-02	-0.0426	0.017	0.1196	1.0007	cold_sores
HLA-C T94	6	31239116	TI	1.30E-02	-0.0368	0.0148	0.8483	0.9978	cold_sores
HLA-B RD156	6	31324024	RDLW	1.31E-02	0.028	0.0113	0.3676	0.9786	cold_sores
HLA-DPB1 Q194	6	33053577	QRx	1.32E-02	0.0605	0.0243	0.048	0.9842	cold_sores
HLA-DRB1 FSG13	6	32552131	FSHYGR	1.48E-02	-0.0262	0.0108	0.5426	0.994	cold_sores
HLA-DRB1 T77	6	32551939	TN	1.57E-02	-0.04	0.0165	0.884	0.992	cold_sores
HLA-DRB1 R74	6	32551948	AREQL	1.57E-02	0.04	0.0165	0.116	0.992	cold_sores
HLA-C I95	6	31239113	LIF	1.63E-02	0.035	0.0145	0.1601	0.9932	cold_sores
HLA-A ER62	6	29910717	QGERL	1.69E-02	-0.0311	0.0131	0.2303	0.9976	cold_sores
HLA-C K66	6	31239450	KN	1.71E-02	-0.0333	0.0139	0.821	0.9896	cold_sores
HLA-B T143	6	31324063	TS	1.73E-02	-0.0575	0.0241	0.9486	0.9676	cold_sores
HLA-B W147	6	31324051	WL	1.73E-02	-0.0575	0.0241	0.9486	0.9676	cold_sores
HLA-B M-24	6	31324934	Mx	1.76E-02	1.1029	0.4742	0.9972	0.05	cold_sores
HLA-A GL62	6	29910717	QGERL	1.77E-02	-0.0272	0.0115	0.324	0.9919	cold_sores
HLA-DRB1 AE74	6	32551948	AREQL	1.79E-02	-0.0283	0.0119	0.7241	0.9858	cold_sores
HLA-B N63	6	31324548	NE	1.90E-02	-0.0254	0.0108	0.5472	0.978	cold_sores
HLA-DQB1 R1	6	32634287	Rx	1.94E-02	0.4601	0.201	0.9974	0.3019	cold_sores
HLA-DQB1 R189	6	32629234	Rx	1.94E-02	0.4601	0.201	0.9974	0.3019	cold_sores
HLA-DQB1 A190	6	32629231	Ax	1.94E-02	0.4601	0.201	0.9974	0.3019	cold_sores
HLA-DQB1 Q191	6	32629228	Qx	1.94E-02	0.4601	0.201	0.9974	0.3019	cold_sores
HLA-DQB1 S192	6	32629225	Sx	1.94E-02	0.4601	0.201	0.9974	0.3019	cold_sores
HLA-DQB1 E193	6	32629222	Ex	1.94E-02	0.4601	0.201	0.9974	0.3019	cold_sores
HLA-DQB1 S194	6	32629219	Sx	1.94E-02	0.4601	0.201	0.9974	0.3019	cold_sores
HLA-DQB1 A195	6	32629216	Ax	1.94E-02	0.4601	0.201	0.9974	0.3019	cold_sores
HLA-DQB1 Q196	6	32629213	Qx	1.94E-02	0.4601	0.201	0.9974	0.3019	cold_sores
HLA-DQB1 K198	6	32629207	Kx	1.94E-02	0.4601	0.201	0.9974	0.3019	cold_sores
HLA-DQB1 M199	6	32629204	Mx	1.94E-02	0.4601	0.201	0.9974	0.3019	cold_sores
HLA-DQB1 D2	6	32634284	Dx	1.94E-02	0.4601	0.201	0.9974	0.3019	cold_sores
HLA-DQB1 P4	6	32634278	Px	1.94E-02	0.4601	0.201	0.9974	0.3019	cold_sores
HLA-DQB1 E5	6	32632844	Ex	1.94E-02	0.4601	0.201	0.9974	0.3019	cold_sores
HLA-DQB1 x197	6	32629210	SxN	1.94E-02	-0.4601	0.201	0.0026	0.3019	cold_sores
HLA-DQB1 x3	6	32634281	SxP	1.94E-02	-0.4601	0.201	0.0026	0.3019	cold_sores
HLA-DRB1 A74	6	32551948	AREQL	2.04E-02	-0.0273	0.0118	0.6631	0.9134	cold_sores
HLA-A AE152	6	29911228	AVEWR	2.05E-02	0.0251	0.0108	0.421	0.9845	cold_sores
HLA-B SRV97	6	31324201	STWRNV	2.09E-02	-0.0316	0.0137	0.798	0.9549	cold_sores
HLA-DRB1 Y26	6	32552092	LYF	2.16E-02	0.0369	0.016	0.125	0.9846	cold_sores
HLA-DRB1 FS13	6	32552131	FSHYGR	2.17E-02	-0.0248	0.0108	0.4961	0.982	cold_sores
HLA-B W97	6	31324201	STWRNV	2.21E-02	0.0625	0.0272	0.041	0.99	cold_sores
HLA-DRB1 T51	6	32552017	TR	2.24E-02	5.7206	2.5623	0.9996	0.0145	cold_sores
HLA-A F9	6	29910558	FSYT	2.28E-02	0.0255	0.0112	0.608	0.9895	cold_sores
HLA-DQB1 A57	6	32632688	ADVS	2.31E-02	0.0261	0.0115	0.3217	0.9774	cold_sores
HLA-C A152	6	31238942	EAT	2.38E-02	0.0255	0.0113	0.344	1.0057	cold_sores
HLA-B A24	6	31324665	STA	2.39E-02	-0.027	0.012	0.2922	0.9902	cold_sores
HLA-C E152	6	31238942	EAT	2.58E-02	-0.0251	0.0113	0.655	1.0036	cold_sores
HLA-C D9	6	31239621	FYSD	2.58E-02	0.0244	0.0109	0.3993	0.9993	cold_sores
HLA-B A-1	6	31324865	Ax	2.60E-02	1.0437	0.478	0.9973	0.0508	cold_sores
HLA-B L-12	6	31324898	Lx	2.60E-02	1.0437	0.478	0.9973	0.0508	cold_sores
HLA-B L-13	6	31324901	Lx	2.60E-02	1.0437	0.478	0.9973	0.0508	cold_sores
HLA-B L-14	6	31324904	Lx	2.60E-02	1.0437	0.478	0.9973	0.0508	cold_sores
HLA-B L-15	6	31324907	Lx	2.60E-02	1.0437	0.478	0.9973	0.0508	cold_sores
HLA-B T-17	6	31324913	Tx	2.60E-02	1.0437	0.478	0.9973	0.0508	cold_sores
HLA-B R-18	6	31324916	Rx	2.60E-02	1.0437	0.478	0.9973	0.0508	cold_sores
HLA-B P-19	6	31324919	Px	2.60E-02	1.0437	0.478	0.9973	0.0508	cold_sores
HLA-B W-2	6	31324868	Wx	2.60E-02	1.0437	0.478	0.9973	0.0508	cold_sores
HLA-B A-20	6	31324922	Ax	2.60E-02	1.0437	0.478	0.9973	0.0508	cold_sores
HLA-B V-22	6	31324928	Vx	2.60E-02	1.0437	0.478	0.9973	0.0508	cold_sores
HLA-B T-3	6	31324871	Tx	2.60E-02	1.0437	0.478	0.9973	0.0508	cold_sores
HLA-B E-4	6	31324874	Ex	2.60E-02	1.0437	0.478	0.9973	0.0508	cold_sores
HLA-B T-5	6	31324877	Tx	2.60E-02	1.0437	0.478	0.9973	0.0508	cold_sores
HLA-B L-6	6	31324880	Lx	2.60E-02	1.0437	0.478	0.9973	0.0508	cold_sores
HLA-B A-7	6	31324883	Ax	2.60E-02	1.0437	0.478	0.9973	0.0508	cold_sores
HLA-B A-9	6	31324889	Ax	2.60E-02	1.0437	0.478	0.9973	0.0508	cold_sores
HLA-B G1	6	31324734	Gx	2.60E-02	1.0437	0.478	0.9973	0.0508	cold_sores
HLA-DRB1 LSD11	6	32552137	LSVGDP	2.73E-02	-0.0237	0.0108	0.5333	0.9896	cold_sores
HLA-A N77	6	29910762	NDS	2.75E-02	0.0251	0.0114	0.3513	0.9693	cold_sores
HLA-B MK45	6	31324602	EMTKG	2.77E-02	0.0244	0.0111	0.3765	0.9854	cold_sores
HLA-B ET45	6	31324602	EMTKG	2.83E-02	-0.0243	0.0111	0.6228	0.9827	cold_sores
HLA-DRB1 LS11	6	32552137	LSVGDP	2.87E-02	-0.0235	0.0108	0.5241	0.9892	cold_sores
HLA-B D183	6	31323369	Dx	2.90E-02	1.3607	0.6428	0.9984	0.0498	cold_sores
HLA-B P184	6	31323366	Px	2.90E-02	1.3607	0.6428	0.9984	0.0498	cold_sores
HLA-B P185	6	31323363	Px	2.90E-02	1.3607	0.6428	0.9984	0.0498	cold_sores
HLA-B K186	6	31323360	Kx	2.90E-02	1.3607	0.6428	0.9984	0.0498	cold_sores
HLA-B T187	6	31323357	Tx	2.90E-02	1.3607	0.6428	0.9984	0.0498	cold_sores
HLA-B H188	6	31323354	Hx	2.90E-02	1.3607	0.6428	0.9984	0.0498	cold_sores
HLA-B V189	6	31323351	Vx	2.90E-02	1.3607	0.6428	0.9984	0.0498	cold_sores
HLA-B T190	6	31323348	Tx	2.90E-02	1.3607	0.6428	0.9984	0.0498	cold_sores
HLA-B H191	6	31323345	Hx	2.90E-02	1.3607	0.6428	0.9984	0.0498	cold_sores
HLA-B H192	6	31323342	Hx	2.90E-02	1.3607	0.6428	0.9984	0.0498	cold_sores
HLA-B P193	6	31323339	Px	2.90E-02	1.3607	0.6428	0.9984	0.0498	cold_sores
HLA-B S195	6	31323333	Sx	2.90E-02	1.3607	0.6428	0.9984	0.0498	cold_sores
HLA-B D196	6	31323330	Dx	2.90E-02	1.3607	0.6428	0.9984	0.0498	cold_sores
HLA-B H197	6	31323327	Hx	2.90E-02	1.3607	0.6428	0.9984	0.0498	cold_sores
HLA-B E198	6	31323324	Ex	2.90E-02	1.3607	0.6428	0.9984	0.0498	cold_sores
HLA-B T200	6	31323318	Tx	2.90E-02	1.3607	0.6428	0.9984	0.0498	cold_sores
HLA-B L201	6	31323315	Lx	2.90E-02	1.3607	0.6428	0.9984	0.0498	cold_sores
HLA-B R202	6	31323312	Rx	2.90E-02	1.3607	0.6428	0.9984	0.0498	cold_sores
HLA-B C203	6	31323309	Cx	2.90E-02	1.3607	0.6428	0.9984	0.0498	cold_sores
HLA-B W204	6	31323306	Wx	2.90E-02	1.3607	0.6428	0.9984	0.0498	cold_sores
HLA-B A205	6	31323303	Ax	2.90E-02	1.3607	0.6428	0.9984	0.0498	cold_sores
HLA-B L206	6	31323300	Lx	2.90E-02	1.3607	0.6428	0.9984	0.0498	cold_sores
HLA-B G207	6	31323297	Gx	2.90E-02	1.3607	0.6428	0.9984	0.0498	cold_sores
HLA-B F208	6	31323294	Fx	2.90E-02	1.3607	0.6428	0.9984	0.0498	cold_sores
HLA-B Y209	6	31323291	Yx	2.90E-02	1.3607	0.6428	0.9984	0.0498	cold_sores
HLA-B P210	6	31323288	Px	2.90E-02	1.3607	0.6428	0.9984	0.0498	cold_sores
HLA-B A211	6	31323285	Ax	2.90E-02	1.3607	0.6428	0.9984	0.0498	cold_sores
HLA-B E212	6	31323282	Ex	2.90E-02	1.3607	0.6428	0.9984	0.0498	cold_sores
HLA-B I213	6	31323279	Ix	2.90E-02	1.3607	0.6428	0.9984	0.0498	cold_sores
HLA-B T214	6	31323276	Tx	2.90E-02	1.3607	0.6428	0.9984	0.0498	cold_sores
HLA-B L215	6	31323273	Lx	2.90E-02	1.3607	0.6428	0.9984	0.0498	cold_sores
HLA-B T216	6	31323270	Tx	2.90E-02	1.3607	0.6428	0.9984	0.0498	cold_sores
HLA-B W217	6	31323267	Wx	2.90E-02	1.3607	0.6428	0.9984	0.0498	cold_sores
HLA-B Q218	6	31323264	Qx	2.90E-02	1.3607	0.6428	0.9984	0.0498	cold_sores
HLA-B R219	6	31323261	Rx	2.90E-02	1.3607	0.6428	0.9984	0.0498	cold_sores
HLA-B D220	6	31323258	Dx	2.90E-02	1.3607	0.6428	0.9984	0.0498	cold_sores
HLA-B G221	6	31323255	Gx	2.90E-02	1.3607	0.6428	0.9984	0.0498	cold_sores
HLA-B E222	6	31323252	Ex	2.90E-02	1.3607	0.6428	0.9984	0.0498	cold_sores
HLA-B D223	6	31323249	Dx	2.90E-02	1.3607	0.6428	0.9984	0.0498	cold_sores
HLA-B Q224	6	31323246	Qx	2.90E-02	1.3607	0.6428	0.9984	0.0498	cold_sores
HLA-B T225	6	31323243	Tx	2.90E-02	1.3607	0.6428	0.9984	0.0498	cold_sores
HLA-B Q226	6	31323240	Qx	2.90E-02	1.3607	0.6428	0.9984	0.0498	cold_sores
HLA-B D227	6	31323237	Dx	2.90E-02	1.3607	0.6428	0.9984	0.0498	cold_sores
HLA-B T228	6	31323234	Tx	2.90E-02	1.3607	0.6428	0.9984	0.0498	cold_sores
HLA-B E229	6	31323231	Ex	2.90E-02	1.3607	0.6428	0.9984	0.0498	cold_sores
HLA-B L230	6	31323228	Lx	2.90E-02	1.3607	0.6428	0.9984	0.0498	cold_sores
HLA-B V231	6	31323225	Vx	2.90E-02	1.3607	0.6428	0.9984	0.0498	cold_sores
HLA-B E232	6	31323222	Ex	2.90E-02	1.3607	0.6428	0.9984	0.0498	cold_sores
HLA-B T233	6	31323219	Tx	2.90E-02	1.3607	0.6428	0.9984	0.0498	cold_sores
HLA-B R234	6	31323216	Rx	2.90E-02	1.3607	0.6428	0.9984	0.0498	cold_sores
HLA-B P235	6	31323213	Px	2.90E-02	1.3607	0.6428	0.9984	0.0498	cold_sores
HLA-B A236	6	31323210	Ax	2.90E-02	1.3607	0.6428	0.9984	0.0498	cold_sores
HLA-B G237	6	31323207	Gx	2.90E-02	1.3607	0.6428	0.9984	0.0498	cold_sores
HLA-B D238	6	31323204	Dx	2.90E-02	1.3607	0.6428	0.9984	0.0498	cold_sores
HLA-B T240	6	31323198	Tx	2.90E-02	1.3607	0.6428	0.9984	0.0498	cold_sores
HLA-B F241	6	31323195	Fx	2.90E-02	1.3607	0.6428	0.9984	0.0498	cold_sores
HLA-B Q242	6	31323192	Qx	2.90E-02	1.3607	0.6428	0.9984	0.0498	cold_sores
HLA-B K243	6	31323189	Kx	2.90E-02	1.3607	0.6428	0.9984	0.0498	cold_sores
HLA-B W244	6	31323186	Wx	2.90E-02	1.3607	0.6428	0.9984	0.0498	cold_sores
HLA-B A246	6	31323180	Ax	2.90E-02	1.3607	0.6428	0.9984	0.0498	cold_sores
HLA-B V247	6	31323177	Vx	2.90E-02	1.3607	0.6428	0.9984	0.0498	cold_sores
HLA-B V248	6	31323174	Vx	2.90E-02	1.3607	0.6428	0.9984	0.0498	cold_sores
HLA-B V249	6	31323171	Vx	2.90E-02	1.3607	0.6428	0.9984	0.0498	cold_sores
HLA-B P250	6	31323168	Px	2.90E-02	1.3607	0.6428	0.9984	0.0498	cold_sores
HLA-B S251	6	31323165	Sx	2.90E-02	1.3607	0.6428	0.9984	0.0498	cold_sores
HLA-B G252	6	31323162	Gx	2.90E-02	1.3607	0.6428	0.9984	0.0498	cold_sores
HLA-B E254	6	31323156	Ex	2.90E-02	1.3607	0.6428	0.9984	0.0498	cold_sores
HLA-B Q255	6	31323153	Qx	2.90E-02	1.3607	0.6428	0.9984	0.0498	cold_sores
HLA-B R256	6	31323150	Rx	2.90E-02	1.3607	0.6428	0.9984	0.0498	cold_sores
HLA-B Y257	6	31323147	Yx	2.90E-02	1.3607	0.6428	0.9984	0.0498	cold_sores
HLA-B T258	6	31323144	Tx	2.90E-02	1.3607	0.6428	0.9984	0.0498	cold_sores
HLA-B C259	6	31323141	Cx	2.90E-02	1.3607	0.6428	0.9984	0.0498	cold_sores
HLA-B H260	6	31323138	Hx	2.90E-02	1.3607	0.6428	0.9984	0.0498	cold_sores
HLA-B V261	6	31323135	Vx	2.90E-02	1.3607	0.6428	0.9984	0.0498	cold_sores
HLA-B Q262	6	31323132	Qx	2.90E-02	1.3607	0.6428	0.9984	0.0498	cold_sores
HLA-B H263	6	31323129	Hx	2.90E-02	1.3607	0.6428	0.9984	0.0498	cold_sores
HLA-B E264	6	31323126	Ex	2.90E-02	1.3607	0.6428	0.9984	0.0498	cold_sores
HLA-B G265	6	31323123	Gx	2.90E-02	1.3607	0.6428	0.9984	0.0498	cold_sores
HLA-B L266	6	31323120	Lx	2.90E-02	1.3607	0.6428	0.9984	0.0498	cold_sores
HLA-B P269	6	31323111	Px	2.90E-02	1.3607	0.6428	0.9984	0.0498	cold_sores
HLA-B T271	6	31323105	Tx	2.90E-02	1.3607	0.6428	0.9984	0.0498	cold_sores
HLA-B L272	6	31323102	Lx	2.90E-02	1.3607	0.6428	0.9984	0.0498	cold_sores
HLA-B R273	6	31323099	Rx	2.90E-02	1.3607	0.6428	0.9984	0.0498	cold_sores
HLA-B W274	6	31323096	Wx	2.90E-02	1.3607	0.6428	0.9984	0.0498	cold_sores
HLA-B V12	6	31324701	VM	2.90E-02	-0.025	0.0115	0.3336	0.9847	cold_sores
HLA-B H113	6	31324153	HY	3.08E-02	-0.0259	0.012	0.7219	0.9807	cold_sores
HLA-DQA1 T-13	6	32605267	AxT	3.10E-02	-0.0353	0.0164	0.1361	1.0003	cold_sores
HLA-DRB1 RE74	6	32551948	AREQL	3.16E-02	0.0318	0.0148	0.177	0.877	cold_sores
HLA-B x194	6	31323336	IxV	3.20E-02	-1.5427	0.7502	0.0011	0.0574	cold_sores
HLA-B x199	6	31323321	AxV	3.20E-02	-1.5427	0.7502	0.0011	0.0574	cold_sores
HLA-B x239	6	31323201	RxG	3.20E-02	-1.5427	0.7502	0.0011	0.0574	cold_sores
HLA-B x245	6	31323183	AxT	3.20E-02	-1.5427	0.7502	0.0011	0.0574	cold_sores
HLA-B x253	6	31323159	ExQ	3.20E-02	-1.5427	0.7502	0.0011	0.0574	cold_sores
HLA-B x267	6	31323117	PxQ	3.20E-02	-1.5427	0.7502	0.0011	0.0574	cold_sores
HLA-B x268	6	31323114	KxE	3.20E-02	-1.5427	0.7502	0.0011	0.0574	cold_sores
HLA-B x270	6	31323108	LxC	3.20E-02	-1.5427	0.7502	0.0011	0.0574	cold_sores
HLA-B x-10	6	31324892	AxG	3.23E-02	-1.0826	0.5172	0.0022	0.055	cold_sores
HLA-B x-11	6	31324895	SxW	3.23E-02	-1.0826	0.5172	0.0022	0.055	cold_sores
HLA-B x-16	6	31324910	VxL	3.23E-02	-1.0826	0.5172	0.0022	0.055	cold_sores
HLA-B x-21	6	31324925	MxT	3.23E-02	-1.0826	0.5172	0.0022	0.055	cold_sores
HLA-B x-23	6	31324931	LxR	3.23E-02	-1.0826	0.5172	0.0022	0.055	cold_sores
HLA-B x-8	6	31324886	LxV	3.23E-02	-1.0826	0.5172	0.0022	0.055	cold_sores
HLA-DQA1 A-13	6	32605267	AxT	3.25E-02	0.035	0.0164	0.8631	0.9942	cold_sores
HLA-B N116	6	31324144	YSLFDHN	3.26E-02	-6.0764	3.1011	1.00E-04	0.0623	cold_sores
HLA-B YLF116	6	31324144	YSLFDHN	3.28E-02	0.0238	0.0112	0.5948	0.9448	cold_sores
HLA-B SDN116	6	31324144	YSLFDHN	3.34E-02	-0.0237	0.0112	0.4045	0.9462	cold_sores
HLA-C DQ156	6	31238930	RWLDQ	3.34E-02	0.0505	0.0237	0.053	0.9737	cold_sores
HLA-B A158	6	31324018	AT	3.38E-02	0.0606	0.0287	0.9554	0.9397	cold_sores
HLA-B SD116	6	31324144	YSLFDHN	3.41E-02	-0.0236	0.0112	0.4045	0.9465	cold_sores
HLA-B SDH116	6	31324144	YSLFDHN	3.42E-02	-0.0236	0.0112	0.4046	0.9469	cold_sores
HLA-DQB1 L26	6	32632781	LYG	3.60E-02	0.0233	0.0111	0.5973	0.9854	cold_sores
HLA-A VR152	6	29911228	AVEWR	3.68E-02	-0.0226	0.0108	0.5653	0.9838	cold_sores
HLA-B TV97	6	31324201	STWRNV	3.72E-02	0.0315	0.0151	0.1554	0.9534	cold_sores
HLA-C L103	6	31239089	LV	3.72E-02	-0.0333	0.016	0.874	1.0026	cold_sores
HLA-C L163	6	31238909	TEL	3.72E-02	0.0333	0.016	0.126	1.0026	cold_sores
HLA-C E173	6	31238879	EK	3.72E-02	-0.0333	0.016	0.874	1.0026	cold_sores
HLA-DRB1 F67	6	32551969	LIF	3.94E-02	-0.0325	0.0158	0.154	0.9696	cold_sores
HLA-B YFH116	6	31324144	YSLFDHN	3.94E-02	0.0226	0.011	0.5117	0.9468	cold_sores
HLA-B YF116	6	31324144	YSLFDHN	3.95E-02	0.0226	0.011	0.5116	0.9472	cold_sores
HLA-B YFN116	6	31324144	YSLFDHN	4.03E-02	0.0225	0.011	0.5117	0.9474	cold_sores
HLA-A VW152	6	29911228	AVEWR	4.06E-02	-0.0222	0.0108	0.5697	0.9832	cold_sores
HLA-B SLD116	6	31324144	YSLFDHN	4.11E-02	-0.0224	0.011	0.4877	0.9488	cold_sores
HLA-C WL156	6	31238930	RWLDQ	4.19E-02	0.0232	0.0114	0.6628	0.9888	cold_sores
HLA-DRB1 HY13	6	32552131	FSHYGR	4.27E-02	0.0236	0.0116	0.2987	0.9995	cold_sores
HLA-B Y9	6	31324710	YDH	4.46E-02	-0.0233	0.0116	0.6797	0.971	cold_sores
HLA-DPB1 E57	6	33048605	ED	4.47E-02	0.0301	0.015	0.8352	0.919	cold_sores
HLA-B Q279	6	31322988	Qx	4.48E-02	0.905	0.4583	0.9969	0.0488	cold_sores
HLA-B S280	6	31322985	Sx	4.48E-02	0.905	0.4583	0.9969	0.0488	cold_sores
HLA-B T281	6	31322982	Tx	4.48E-02	0.905	0.4583	0.9969	0.0488	cold_sores
HLA-B P283	6	31322976	Px	4.48E-02	0.905	0.4583	0.9969	0.0488	cold_sores
HLA-B I284	6	31322973	Ix	4.48E-02	0.905	0.4583	0.9969	0.0488	cold_sores
HLA-B V285	6	31322970	Vx	4.48E-02	0.905	0.4583	0.9969	0.0488	cold_sores
HLA-B G286	6	31322967	Gx	4.48E-02	0.905	0.4583	0.9969	0.0488	cold_sores
HLA-B I287	6	31322964	Ix	4.48E-02	0.905	0.4583	0.9969	0.0488	cold_sores
HLA-B V288	6	31322961	Vx	4.48E-02	0.905	0.4583	0.9969	0.0488	cold_sores
HLA-B A289	6	31322958	Ax	4.48E-02	0.905	0.4583	0.9969	0.0488	cold_sores
HLA-B G290	6	31322955	Gx	4.48E-02	0.905	0.4583	0.9969	0.0488	cold_sores
HLA-B L291	6	31322952	Lx	4.48E-02	0.905	0.4583	0.9969	0.0488	cold_sores
HLA-B A292	6	31322949	Ax	4.48E-02	0.905	0.4583	0.9969	0.0488	cold_sores
HLA-B V293	6	31322946	Vx	4.48E-02	0.905	0.4583	0.9969	0.0488	cold_sores
HLA-B L294	6	31322943	Lx	4.48E-02	0.905	0.4583	0.9969	0.0488	cold_sores
HLA-B V297	6	31322934	Vx	4.48E-02	0.905	0.4583	0.9969	0.0488	cold_sores
HLA-B A301	6	31322922	Ax	4.48E-02	0.905	0.4583	0.9969	0.0488	cold_sores
HLA-B V302	6	31322919	Vx	4.48E-02	0.905	0.4583	0.9969	0.0488	cold_sores
HLA-B V303	6	31322916	Vx	4.48E-02	0.905	0.4583	0.9969	0.0488	cold_sores
HLA-B A304	6	31322913	Ax	4.48E-02	0.905	0.4583	0.9969	0.0488	cold_sores
HLA-B V306	6	31322907	Vx	4.48E-02	0.905	0.4583	0.9969	0.0488	cold_sores
HLA-B C308	6	31322901	Cx	4.48E-02	0.905	0.4583	0.9969	0.0488	cold_sores
HLA-B R309	6	31322898	Rx	4.48E-02	0.905	0.4583	0.9969	0.0488	cold_sores
HLA-B R310	6	31322895	Rx	4.48E-02	0.905	0.4583	0.9969	0.0488	cold_sores
HLA-B K311	6	31322892	Kx	4.48E-02	0.905	0.4583	0.9969	0.0488	cold_sores
HLA-B S312	6	31322889	Sx	4.48E-02	0.905	0.4583	0.9969	0.0488	cold_sores
HLA-B S313	6	31322886	Sx	4.48E-02	0.905	0.4583	0.9969	0.0488	cold_sores
HLA-B G314	6	31322442	Gx	4.48E-02	0.905	0.4583	0.9969	0.0488	cold_sores
HLA-B G315	6	31322439	Gx	4.48E-02	0.905	0.4583	0.9969	0.0488	cold_sores
HLA-B K316	6	31322436	Kx	4.48E-02	0.905	0.4583	0.9969	0.0488	cold_sores
HLA-B G317	6	31322433	Gx	4.48E-02	0.905	0.4583	0.9969	0.0488	cold_sores
HLA-B G318	6	31322430	Gx	4.48E-02	0.905	0.4583	0.9969	0.0488	cold_sores
HLA-B S319	6	31322427	Sx	4.48E-02	0.905	0.4583	0.9969	0.0488	cold_sores
HLA-B Y320	6	31322424	Yx	4.48E-02	0.905	0.4583	0.9969	0.0488	cold_sores
HLA-B S321	6	31322421	Sx	4.48E-02	0.905	0.4583	0.9969	0.0488	cold_sores
HLA-B Q322	6	31322418	Qx	4.48E-02	0.905	0.4583	0.9969	0.0488	cold_sores
HLA-B A323	6	31322415	Ax	4.48E-02	0.905	0.4583	0.9969	0.0488	cold_sores
HLA-B A324	6	31322412	Ax	4.48E-02	0.905	0.4583	0.9969	0.0488	cold_sores
HLA-B S326	6	31322300	Sx	4.48E-02	0.905	0.4583	0.9969	0.0488	cold_sores
HLA-B D327	6	31322297	Dx	4.48E-02	0.905	0.4583	0.9969	0.0488	cold_sores
HLA-B S328	6	31322294	Sx	4.48E-02	0.905	0.4583	0.9969	0.0488	cold_sores
HLA-B A329	6	31322291	Ax	4.48E-02	0.905	0.4583	0.9969	0.0488	cold_sores
HLA-B Q330	6	31322288	Qx	4.48E-02	0.905	0.4583	0.9969	0.0488	cold_sores
HLA-B G331	6	31322285	Gx	4.48E-02	0.905	0.4583	0.9969	0.0488	cold_sores
HLA-B S332	6	31322282	Sx	4.48E-02	0.905	0.4583	0.9969	0.0488	cold_sores
HLA-B D333	6	31322279	Dx	4.48E-02	0.905	0.4583	0.9969	0.0488	cold_sores
HLA-B V334	6	31322276	Vx	4.48E-02	0.905	0.4583	0.9969	0.0488	cold_sores
HLA-B S335	6	31322273	Sx	4.48E-02	0.905	0.4583	0.9969	0.0488	cold_sores
HLA-B L336	6	31322270	Lx	4.48E-02	0.905	0.4583	0.9969	0.0488	cold_sores
HLA-B T337	6	31322267	Tx	4.48E-02	0.905	0.4583	0.9969	0.0488	cold_sores
HLA-B A338	6	31322264	Ax	4.48E-02	0.905	0.4583	0.9969	0.0488	cold_sores
HLA-B V-16	6	31324910	VxL	4.54E-02	0.0235	0.0117	0.6864	0.9621	cold_sores
HLA-DRB1 Q70	6	32551960	QDR	4.62E-02	0.0221	0.0111	0.5099	0.9672	cold_sores
HLA-DRB1 A104	6	32549588	SAx	4.65E-02	0.023	0.0115	0.3077	0.9964	cold_sores
HLA-DRB1 E98	6	32549606	KEx	4.65E-02	0.023	0.0115	0.3077	0.9964	cold_sores
HLA-DQB1 H30	6	32632769	SYH	4.81E-02	-0.0243	0.0123	0.2663	0.9746	cold_sores
HLA-A QG62	6	29910717	QGERL	4.88E-02	0.0243	0.0124	0.7328	0.9947	cold_sores
HLA-DRB1 S104	6	32549588	SAx	4.93E-02	-0.0227	0.0115	0.6908	0.9924	cold_sores
HLA-DRB1 K98	6	32549606	KEx	4.93E-02	-0.0227	0.0115	0.6908	0.9924	cold_sores
HLA-B*40:01	chr6	NA	NA	4.17E-05	0.1096	0.0265	0.05	0.9833	mononucleosis
HLA-C*03:04	chr6	NA	NA	7.55E-05	0.0922	0.0231	0.0713	0.9601	mononucleosis
HLA-B*08:01	chr6	NA	NA	2.40E-04	-0.0721	0.0197	0.1068	0.9982	mononucleosis
HLA-DPB1*03:01	chr6	NA	NA	3.22E-04	0.0891	0.0246	0.0839	0.7291	mononucleosis
HLA-DQB1*05:02	chr6	NA	NA	3.76E-04	-0.1745	0.0499	0.0205	0.967	mononucleosis
HLA-DPB1*20:01	chr6	NA	NA	1.04E-03	1.3839	0.4193	0.0042	0.0458	mononucleosis
HLA-A*03:01	chr6	NA	NA	1.11E-03	0.0571	0.0175	0.1385	0.976	mononucleosis
HLA-DRB1*16:01	chr6	NA	NA	1.15E-03	-0.1799	0.0563	0.0164	0.9414	mononucleosis
HLA-B*07:10	chr6	NA	NA	1.21E-03	33.4577	10.2874	2.00E-04	0.0017	mononucleosis
HLA-DPB1*06:01	chr6	NA	NA	2.76E-03	0.3125	0.1038	0.0173	0.1837	mononucleosis
HLA-C*07:01	chr6	NA	NA	2.85E-03	-0.0505	0.017	0.1533	0.9939	mononucleosis
HLA-DRB1*13:03	chr6	NA	NA	2.97E-03	-0.1789	0.0613	0.0114	0.9803	mononucleosis
HLA-B*39:01	chr6	NA	NA	3.03E-03	-0.224	0.0769	0.0118	0.6063	mononucleosis
HLA-DRB1*03:01	chr6	NA	NA	3.11E-03	-0.0562	0.0191	0.1158	0.9923	mononucleosis
HLA-B*07:02	chr6	NA	NA	3.31E-03	0.0531	0.018	0.1248	0.9897	mononucleosis
HLA-B*40:32	chr6	NA	NA	3.32E-03	7.7768	2.5709	2.00E-04	0.0162	mononucleosis
HLA-DQA1*05:01	chr6	NA	NA	3.63E-03	-0.0553	0.0191	0.1152	0.9973	mononucleosis
HLA-DQB1*02:01	chr6	NA	NA	4.06E-03	-0.0547	0.0191	0.1149	0.9941	mononucleosis
HLA-B*44:03	chr6	NA	NA	6.73E-03	-0.0782	0.0291	0.0485	0.9612	mononucleosis
HLA-DRB1*04:04	chr6	NA	NA	9.65E-03	0.1019	0.0391	0.0318	0.6886	mononucleosis
HLA-B*51:08	chr6	NA	NA	1.14E-02	-0.7519	0.3173	0.0012	0.5083	mononucleosis
HLA-A*03:17	chr6	NA	NA	1.18E-02	8.5032	3.2994	2.00E-04	0.0114	mononucleosis
HLA-C*02:02	chr6	NA	NA	1.33E-02	-0.075	0.0305	0.0442	0.9791	mononucleosis
HLA-A*36:01	chr6	NA	NA	1.56E-02	2.3191	0.9294	1.00E-04	0.3996	mononucleosis
HLA-B*41:02	chr6	NA	NA	1.84E-02	-0.214	0.0927	0.0057	0.9302	mononucleosis
HLA-B*15:04	chr6	NA	NA	2.01E-02	-13.9924	6.2705	1.00E-04	0.0085	mononucleosis
HLA-B*35:09	chr6	NA	NA	2.12E-02	9.25	3.934	2.00E-04	0.0128	mononucleosis
HLA-DRB1*16:02	chr6	NA	NA	2.27E-02	-0.5498	0.2536	0.0017	0.5455	mononucleosis
HLA-B*44:05	chr6	NA	NA	2.36E-02	-0.2535	0.1148	0.0041	0.8639	mononucleosis
HLA-B*14:01	chr6	NA	NA	2.37E-02	0.1367	0.0597	0.0091	0.9626	mononucleosis
HLA-B*55:02	chr6	NA	NA	2.46E-02	-3.0814	1.4367	3.00E-04	0.0781	mononucleosis
HLA-B*70:20	chr6	NA	NA	2.62E-02	3.0958	1.3545	5.00E-04	0.035	mononucleosis
HLA-DRB1*04:03	chr6	NA	NA	2.69E-02	0.2235	0.0999	0.0123	0.2864	mononucleosis
HLA-C*01:02	chr6	NA	NA	2.70E-02	-0.0754	0.0343	0.0344	0.9841	mononucleosis
HLA-C*16:02	chr6	NA	NA	2.92E-02	-0.2457	0.1156	0.0039	0.9153	mononucleosis
HLA-C*07:02	chr6	NA	NA	3.01E-02	0.0376	0.0173	0.1361	1.003	mononucleosis
HLA-A*31:01	chr6	NA	NA	3.10E-02	0.0816	0.0375	0.0261	0.9523	mononucleosis
HLA-C*15:02	chr6	NA	NA	3.43E-02	0.0952	0.0446	0.0204	0.9104	mononucleosis
HLA-DQA1*02:01	chr6	NA	NA	3.62E-02	0.037	0.0176	0.1325	0.9888	mononucleosis
HLA-DRB1*07:01	chr6	NA	NA	3.91E-02	0.0365	0.0177	0.1323	0.9869	mononucleosis
HLA-B*58:01	chr6	NA	NA	4.05E-02	0.1457	0.0703	0.0082	0.9201	mononucleosis
HLA-B*50:01	chr6	NA	NA	4.21E-02	0.1205	0.0587	0.0117	0.9262	mononucleosis
HLA-A*02:01	chr6	NA	NA	4.43E-02	-0.0276	0.0138	0.2716	0.9776	mononucleosis
HLA-A*02:05	chr6	NA	NA	4.53E-02	0.1232	0.0609	0.0105	0.9422	mononucleosis
HLA-DPB1*104:01	chr6	NA	NA	4.70E-02	0.1076	0.0538	0.0176	0.7568	mononucleosis
HLA-B K178	6	31323958	KT	1.33E-06	0.0749	0.0154	0.1802	0.9969	mononucleosis
HLA-B D156	6	31324024	RDLW	7.17E-06	-0.065	0.0145	0.2307	0.9878	mononucleosis
HLA-B RL156	6	31324024	RDLW	8.59E-06	0.06	0.0135	0.709	0.9898	mononucleosis
HLA-DPB1 E57	6	33048605	ED	3.21E-05	-0.0694	0.0166	0.8352	0.919	mononucleosis
HLA-B T143	6	31324063	TS	4.09E-05	-0.1092	0.0264	0.9486	0.9676	mononucleosis
HLA-B W147	6	31324051	WL	4.09E-05	-0.1092	0.0264	0.9486	0.9676	mononucleosis
HLA-DRB1 K71	6	32551957	REKA	2.15E-04	-0.0576	0.0156	0.2101	0.915	mononucleosis
HLA-B D9	6	31324710	YDH	2.40E-04	-0.0721	0.0197	0.1068	0.9982	mononucleosis
HLA-B T163	6	31324003	ETL	2.89E-04	-0.0496	0.0137	0.2862	0.982	mononucleosis
HLA-B E163	6	31324003	ETL	3.24E-04	0.0493	0.0137	0.2629	0.9926	mononucleosis
HLA-DQB1 H126	6	32629932	QHx	3.76E-04	-0.1745	0.0499	0.0205	0.967	mononucleosis
HLA-DPB1 I65	6	33048629	IL	6.62E-04	-0.0566	0.0166	0.83	0.9064	mononucleosis
HLA-C T94	6	31239116	TI	1.05E-03	-0.0546	0.0166	0.8483	0.9978	mononucleosis
HLA-B QS70	6	31324527	QNSK	1.11E-03	0.0487	0.0149	0.2031	0.9821	mononucleosis
HLA-DQA1 T107	6	32609806	TxI	1.13E-03	0.0462	0.0142	0.7476	0.9948	mononucleosis
HLA-DQA1 F156	6	32609953	FxL	1.13E-03	0.0462	0.0142	0.7476	0.9948	mononucleosis
HLA-DQA1 D161	6	32609968	DxE	1.13E-03	0.0462	0.0142	0.7476	0.9948	mononucleosis
HLA-DQA1 I163	6	32609974	IxS	1.13E-03	0.0462	0.0142	0.7476	0.9948	mononucleosis
HLA-DQA1 QE175	6	32610010	QxEK	1.13E-03	0.0462	0.0142	0.7476	0.9948	mononucleosis
HLA-B E152	6	31324036	EV	1.15E-03	0.0419	0.0129	0.3457	0.9637	mononucleosis
HLA-B YM67	6	31324536	YCFSM	1.15E-03	0.0486	0.0149	0.203	0.9802	mononucleosis
HLA-DQA1 I107	6	32609806	TxI	1.17E-03	-0.046	0.0142	0.2522	0.9959	mononucleosis
HLA-DQA1 L156	6	32609953	FxL	1.17E-03	-0.046	0.0142	0.2522	0.9959	mononucleosis
HLA-DQA1 E161	6	32609968	DxE	1.17E-03	-0.046	0.0142	0.2522	0.9959	mononucleosis
HLA-DQA1 S163	6	32609974	IxS	1.17E-03	-0.046	0.0142	0.2522	0.9959	mononucleosis
HLA-DQA1 K175	6	32610010	QxEK	1.17E-03	-0.046	0.0142	0.2522	0.9959	mononucleosis
HLA-DQA1 I75	6	32609297	IS	1.17E-03	0.046	0.0142	0.7478	0.9959	mononucleosis
HLA-A E161	6	29911255	ED	1.20E-03	-0.056	0.0172	0.8596	0.9911	mononucleosis
HLA-B W167	6	31323991	WS	1.27E-03	0.0554	0.0172	0.8535	0.9832	mononucleosis
HLA-B FDH116	6	31324144	YSLFDHN	1.38E-03	-0.0433	0.0136	0.3038	0.951	mononucleosis
HLA-B FD116	6	31324144	YSLFDHN	1.39E-03	-0.0433	0.0136	0.3036	0.9504	mononucleosis
HLA-B FDN116	6	31324144	YSLFDHN	1.39E-03	-0.0433	0.0136	0.3037	0.9502	mononucleosis
HLA-B YSL116	6	31324144	YSLFDHN	1.47E-03	0.0431	0.0136	0.6957	0.9485	mononucleosis
HLA-DQA1 E175	6	32610010	QxEK	1.74E-03	0.0398	0.0127	0.3358	0.9973	mononucleosis
HLA-DQA1 QK175	6	32610010	QxEK	1.78E-03	-0.0397	0.0127	0.6639	0.9964	mononucleosis
HLA-DQB1 S57	6	32632688	ADVS	1.79E-03	-0.1498	0.0487	0.0214	0.9511	mononucleosis
HLA-C CY99	6	31239101	CYFS	1.81E-03	-0.0431	0.0138	0.7396	0.9913	mononucleosis
HLA-DQB1 Q126	6	32629932	QHx	2.01E-03	0.1481	0.0486	0.9781	0.9304	mononucleosis
HLA-A A184	6	29911902	PAx	2.16E-03	-0.0372	0.0121	0.467	0.9891	mononucleosis
HLA-A P184	6	29911902	PAx	2.23E-03	0.0371	0.0122	0.5321	0.9877	mononucleosis
HLA-DPB1 V76	6	33048662	VMI	2.41E-03	0.05	0.0164	0.1872	0.8726	mononucleosis
HLA-B T80	6	31324497	NTI	2.58E-03	-0.0449	0.0149	0.2184	0.9676	mononucleosis
HLA-B L-16	6	31324910	VxL	2.73E-03	-0.0399	0.0133	0.3108	0.9706	mononucleosis
HLA-DRB1 FSR13	6	32552131	FSHYGR	2.74E-03	-0.0381	0.0127	0.6548	0.9862	mononucleosis
HLA-B V199	6	31323321	AxV	2.80E-03	-0.0522	0.0175	0.1403	0.9861	mononucleosis
HLA-DRB1 SR13	6	32552131	FSHYGR	3.01E-03	-0.0362	0.0122	0.5238	0.9829	mononucleosis
HLA-DRB1 R74	6	32551948	AREQL	3.11E-03	-0.0562	0.0191	0.116	0.992	mononucleosis
HLA-DRB1 T77	6	32551939	TN	3.11E-03	0.0562	0.0191	0.884	0.992	mononucleosis
HLA-DRB1 RE74	6	32551948	AREQL	3.16E-03	-0.0501	0.017	0.177	0.877	mononucleosis
HLA-B V-16	6	31324910	VxL	3.16E-03	0.0394	0.0134	0.6864	0.9621	mononucleosis
HLA-B A199	6	31323321	AxV	3.30E-03	0.0514	0.0175	0.8581	0.9757	mononucleosis
HLA-DRB1 Y26	6	32552092	LYF	3.31E-03	-0.0542	0.0185	0.125	0.9846	mononucleosis
HLA-C L95	6	31239113	LIF	3.36E-03	-0.0462	0.0157	0.8236	0.9943	mononucleosis
HLA-A QE62	6	29910717	QGERL	3.52E-03	0.0357	0.0122	0.5564	0.9889	mononucleosis
HLA-DPB1 G11	6	33048467	GL	3.58E-03	-0.0433	0.0148	0.7805	0.9482	mononucleosis
HLA-C G1	6	31239645	CGx	3.81E-03	0.0407	0.0141	0.2486	0.9895	mononucleosis
HLA-A E152	6	29911228	AVEWR	3.95E-03	0.0436	0.0151	0.2031	0.9805	mononucleosis
HLA-C C1	6	31239645	CGx	4.06E-03	-0.0404	0.014	0.7507	0.9888	mononucleosis
HLA-B DHN116	6	31324144	YSLFDHN	4.39E-03	-0.0449	0.0158	0.1843	0.9804	mononucleosis
HLA-B DH116	6	31324144	YSLFDHN	4.39E-03	-0.0449	0.0158	0.1842	0.9809	mononucleosis
HLA-B DN116	6	31324144	YSLFDHN	4.43E-03	-0.0448	0.0158	0.1842	0.9798	mononucleosis
HLA-B D116	6	31324144	YSLFDHN	4.44E-03	-0.0448	0.0158	0.1841	0.9802	mononucleosis
HLA-DRB1 S13	6	32552131	FSHYGR	4.47E-03	-0.0364	0.0128	0.3652	0.977	mononucleosis
HLA-C I95	6	31239113	LIF	5.06E-03	0.0459	0.0163	0.1601	0.9932	mononucleosis
HLA-DQB1 T185	6	32629755	TIx	5.08E-03	-0.0445	0.0159	0.8228	0.9691	mononucleosis
HLA-A EW152	6	29911228	AVEWR	5.27E-03	0.0413	0.0148	0.2168	0.9816	mononucleosis
HLA-A Q62	6	29910717	QGERL	5.44E-03	0.034	0.0122	0.4458	0.9854	mononucleosis
HLA-C L103	6	31239089	LV	5.76E-03	-0.0495	0.0179	0.874	1.0026	mononucleosis
HLA-C E173	6	31238879	EK	5.76E-03	-0.0495	0.0179	0.874	1.0026	mononucleosis
HLA-C L163	6	31238909	TEL	5.76E-03	0.0495	0.0179	0.126	1.0026	mononucleosis
HLA-C E163	6	31238909	TEL	6.02E-03	-0.0761	0.0279	0.0553	0.976	mononucleosis
HLA-DPB1 F9	6	33048461	YFH	6.04E-03	-0.0376	0.0137	0.7238	0.9594	mononucleosis
HLA-B LFD116	6	31324144	YSLFDHN	6.24E-03	-0.0349	0.0128	0.3869	0.9575	mononucleosis
HLA-B YSN116	6	31324144	YSLFDHN	6.53E-03	0.0347	0.0128	0.6125	0.956	mononucleosis
HLA-B YS116	6	31324144	YSLFDHN	6.53E-03	0.0347	0.0128	0.6125	0.9558	mononucleosis
HLA-DRB1 HY13	6	32552131	FSHYGR	6.55E-03	0.0356	0.0131	0.2987	0.9995	mononucleosis
HLA-B YSH116	6	31324144	YSLFDHN	6.59E-03	0.0347	0.0128	0.6126	0.9553	mononucleosis
HLA-DRB1 VG11	6	32552137	LSVGDP	6.61E-03	0.0353	0.013	0.3081	0.9949	mononucleosis
HLA-DPB1 V8	6	33048458	VL	6.66E-03	0.0371	0.0136	0.2709	0.9787	mononucleosis
HLA-DQA1 F215	6	32610486	FxL	6.73E-03	-0.0352	0.013	0.691	0.9928	mononucleosis
HLA-DQA1 L215	6	32610486	FxL	6.87E-03	0.0351	0.013	0.3082	0.9961	mononucleosis
HLA-DQA1 L50	6	32609222	ELV	6.87E-03	0.0351	0.013	0.3082	0.9961	mononucleosis
HLA-DQA1 R53	6	32609231	KRQ	6.87E-03	0.0351	0.013	0.3082	0.9961	mononucleosis
HLA-DQA1 RC47	6	32609213	RKQC	6.87E-03	-0.0351	0.013	0.6918	0.9961	mononucleosis
HLA-A ER152	6	29911228	AVEWR	6.99E-03	0.0402	0.0149	0.2124	0.9788	mononucleosis
HLA-DRB1 LVG11	6	32552137	LSVGDP	7.30E-03	0.0329	0.0122	0.4205	0.9952	mononucleosis
HLA-B R156	6	31324024	RDLW	7.57E-03	0.0472	0.0176	0.137	0.9522	mononucleosis
HLA-DQB1 I185	6	32629755	TIx	7.60E-03	0.0425	0.0159	0.1757	0.9748	mononucleosis
HLA-DRB1 LSP11	6	32552137	LSVGDP	8.04E-03	-0.0342	0.0129	0.6827	0.993	mononucleosis
HLA-DRB1 A104	6	32549588	SAx	8.12E-03	0.0344	0.013	0.3077	0.9964	mononucleosis
HLA-DRB1 E98	6	32549606	KEx	8.12E-03	0.0344	0.013	0.3077	0.9964	mononucleosis
HLA-DRB1 SP11	6	32552137	LSVGDP	8.43E-03	-0.0322	0.0122	0.5703	0.9937	mononucleosis
HLA-DRB1 FHY13	6	32552131	FSHYGR	8.43E-03	0.0322	0.0122	0.4297	0.9937	mononucleosis
HLA-DPB1 Y9	6	33048461	YFH	8.68E-03	0.0386	0.0147	0.2182	0.9707	mononucleosis
HLA-DRB1 S104	6	32549588	SAx	8.69E-03	-0.0341	0.013	0.6908	0.9924	mononucleosis
HLA-DRB1 K98	6	32549606	KEx	8.69E-03	-0.0341	0.013	0.6908	0.9924	mononucleosis
HLA-DQB1 KA71	6	32632646	KTDA	8.81E-03	-0.033	0.0126	0.3799	0.9791	mononucleosis
HLA-DRB1 FS13	6	32552131	FSHYGR	8.86E-03	-0.032	0.0122	0.4961	0.982	mononucleosis
HLA-A AE152	6	29911228	AVEWR	8.95E-03	0.0321	0.0123	0.421	0.9845	mononucleosis
HLA-A AV152	6	29911228	AVEWR	8.96E-03	-0.0381	0.0146	0.7738	0.98	mononucleosis
HLA-DQA1 C47	6	32609213	RKQC	8.98E-03	-0.0358	0.0137	0.2799	0.9934	mononucleosis
HLA-DQA1 V50	6	32609222	ELV	8.98E-03	-0.0358	0.0137	0.2799	0.9934	mononucleosis
HLA-DQA1 Q53	6	32609231	KRQ	8.98E-03	-0.0358	0.0137	0.2799	0.9934	mononucleosis
HLA-DQA1 E40	6	32609192	EG	8.99E-03	0.0358	0.0137	0.7201	0.9934	mononucleosis
HLA-DQA1 F51	6	32609225	FL	8.99E-03	0.0358	0.0137	0.7201	0.9934	mononucleosis
HLA-DPB1 D84	6	33048686	DGV	9.12E-03	0.0346	0.0133	0.2935	0.9906	mononucleosis
HLA-DPB1 E85	6	33048689	EG	9.12E-03	0.0346	0.0133	0.2935	0.9906	mononucleosis
HLA-DPB1 A86	6	33048692	AP	9.12E-03	0.0346	0.0133	0.2935	0.9906	mononucleosis
HLA-DPB1 V87	6	33048695	VM	9.12E-03	0.0346	0.0133	0.2935	0.9906	mononucleosis
HLA-B T69	6	31324530	ATR	9.36E-03	-0.0365	0.014	0.7548	0.9798	mononucleosis
HLA-B N70	6	31324527	QNSK	9.36E-03	-0.0365	0.014	0.7548	0.9798	mononucleosis
HLA-B A69	6	31324530	ATR	9.57E-03	0.0364	0.014	0.2446	0.9776	mononucleosis
HLA-B A158	6	31324018	AT	9.65E-03	0.0844	0.0328	0.9554	0.9397	mononucleosis
HLA-A VR152	6	29911228	AVEWR	9.81E-03	-0.0316	0.0122	0.5653	0.9838	mononucleosis
HLA-B A71	6	31324524	AT	9.84E-03	0.0363	0.014	0.2447	0.9772	mononucleosis
HLA-C W219	6	31238154	WRx	9.92E-03	0.0349	0.0135	0.2844	0.9908	mononucleosis
HLA-DRB1 QL74	6	32551948	AREQL	9.93E-03	0.0423	0.0163	0.1599	0.9835	mononucleosis
HLA-A F294	6	29912334	LFx	1.03E-02	-0.0311	0.0121	0.5037	0.9821	mononucleosis
HLA-C R219	6	31238154	WRx	1.08E-02	-0.0344	0.0135	0.7151	0.9914	mononucleosis
HLA-DPB1 G84	6	33048686	DGV	1.11E-02	-0.0336	0.0132	0.6929	0.9734	mononucleosis
HLA-C A211	6	31238178	ATx	1.14E-02	0.0765	0.0305	0.9553	0.9733	mononucleosis
HLA-DQB1 V38	6	32632745	VA	1.17E-02	-0.0317	0.0126	0.3898	0.9797	mononucleosis
HLA-DQB1 R77	6	32632628	RT	1.17E-02	-0.0318	0.0126	0.3808	0.9797	mononucleosis
HLA-DRB1 RE71	6	32551957	REKA	1.23E-02	0.0331	0.0132	0.6496	0.947	mononucleosis
HLA-C G16	6	31239600	GS	1.24E-02	0.0754	0.0304	0.9552	0.9782	mononucleosis
HLA-A VW152	6	29911228	AVEWR	1.27E-02	-0.0306	0.0123	0.5697	0.9832	mononucleosis
HLA-A P276	6	29912280	LPx	1.28E-02	-0.0311	0.0125	0.6136	0.9809	mononucleosis
HLA-A S321	6	29912857	TSx	1.28E-02	-0.0311	0.0125	0.6136	0.9809	mononucleosis
HLA-DPB1 M76	6	33048662	VMI	1.29E-02	-0.0392	0.0157	0.7831	0.8592	mononucleosis
HLA-A A193	6	29911929	PAx	1.32E-02	-0.03	0.0121	0.5062	0.9877	mononucleosis
HLA-A V194	6	29911932	IVx	1.32E-02	-0.03	0.0121	0.5062	0.9877	mononucleosis
HLA-A Q253	6	29912109	EQxK	1.32E-02	-0.03	0.0121	0.5062	0.9877	mononucleosis
HLA-C T211	6	31238178	ATx	1.33E-02	-0.075	0.0305	0.0442	0.9791	mononucleosis
HLA-A S207	6	29911971	GSx	1.34E-02	-0.0299	0.0121	0.5063	0.9879	mononucleosis
HLA-A Ex253	6	29912109	EQxK	1.34E-02	0.0299	0.0121	0.4937	0.9879	mononucleosis
HLA-A P193	6	29911929	PAx	1.36E-02	0.0299	0.0121	0.4929	0.9885	mononucleosis
HLA-A I194	6	29911932	IVx	1.36E-02	0.0299	0.0121	0.4929	0.9885	mononucleosis
HLA-A EK253	6	29912109	EQxK	1.36E-02	0.0299	0.0121	0.4929	0.9885	mononucleosis
HLA-A V152	6	29911228	AVEWR	1.38E-02	-0.0301	0.0122	0.556	0.9826	mononucleosis
HLA-A G207	6	29911971	GSx	1.39E-02	0.0298	0.0121	0.4928	0.9887	mononucleosis
HLA-A E253	6	29912109	EQxK	1.39E-02	0.0298	0.0121	0.4928	0.9887	mononucleosis
HLA-A L294	6	29912334	LFx	1.39E-02	0.0298	0.0121	0.4926	0.9876	mononucleosis
HLA-B P276	6	31322997	Px	1.42E-02	-1.2405	0.4961	0.997	0.0495	mononucleosis
HLA-B S277	6	31322994	Sx	1.42E-02	-1.2405	0.4961	0.997	0.0495	mononucleosis
HLA-B S278	6	31322991	Sx	1.42E-02	-1.2405	0.4961	0.997	0.0495	mononucleosis
HLA-DRB1 SD11	6	32552137	LSVGDP	1.44E-02	-0.0303	0.0124	0.4208	0.9895	mononucleosis
HLA-DRB1 T181	6	32549357	TxM	1.44E-02	-0.0392	0.016	0.8252	0.9606	mononucleosis
HLA-DRB1 T233	6	32548026	TRx	1.46E-02	0.0305	0.0125	0.5909	0.9834	mononucleosis
HLA-C P193	6	31238232	PxL	1.46E-02	0.078	0.0321	0.9612	0.973	mononucleosis
HLA-A I97	6	29911063	IRM	1.57E-02	0.03	0.0124	0.3838	0.9903	mononucleosis
HLA-DRB1 Q149	6	32549453	QHx	1.58E-02	0.03	0.0125	0.5879	0.9875	mononucleosis
HLA-DRB1 K12	6	32552134	KT	1.58E-02	0.03	0.0124	0.5884	0.9892	mononucleosis
HLA-DRB1 Y10	6	32552140	QYE	1.58E-02	-0.03	0.0124	0.4116	0.9892	mononucleosis
HLA-DRB1 S11	6	32552137	LSVGDP	1.58E-02	-0.03	0.0124	0.4116	0.9892	mononucleosis
HLA-DRB1 SG13	6	32552131	FSHYGR	1.58E-02	-0.03	0.0124	0.4116	0.9892	mononucleosis
HLA-B EK45	6	31324602	EMTKG	1.61E-02	-0.0311	0.0129	0.6434	0.9808	mononucleosis
HLA-DRB1 A-16	6	32557479	AVx	1.64E-02	0.0298	0.0124	0.5785	0.9861	mononucleosis
HLA-DRB1 K-25	6	32557506	KRx	1.64E-02	0.0298	0.0124	0.5785	0.9861	mononucleosis
HLA-DRB1 Q10	6	32552140	QYE	1.65E-02	0.0298	0.0124	0.579	0.9878	mononucleosis
HLA-DRB1 H149	6	32549453	QHx	1.66E-02	-0.0298	0.0125	0.4106	0.9858	mononucleosis
HLA-B MT45	6	31324602	EMTKG	1.70E-02	0.0308	0.0129	0.3559	0.9836	mononucleosis
HLA-C L193	6	31238232	PxL	1.72E-02	-0.0761	0.0322	0.0383	0.9831	mononucleosis
HLA-A L276	6	29912280	LPx	1.72E-02	0.0296	0.0124	0.3827	0.9898	mononucleosis
HLA-A T321	6	29912857	TSx	1.72E-02	0.0296	0.0124	0.3827	0.9898	mononucleosis
HLA-B CF67	6	31324536	YCFSM	1.77E-02	-0.0302	0.0127	0.384	0.9759	mononucleosis
HLA-DRB1 V-16	6	32557479	AVx	1.80E-02	-0.0301	0.0127	0.3807	0.973	mononucleosis
HLA-DRB1 R-25	6	32557506	KRx	1.80E-02	-0.0301	0.0127	0.3807	0.973	mononucleosis
HLA-DRB1 R233	6	32548026	TRx	1.88E-02	-0.0299	0.0127	0.3709	0.9827	mononucleosis
HLA-B Q70	6	31324527	QNSK	1.93E-02	0.0388	0.0165	0.1545	0.9907	mononucleosis
HLA-A GL62	6	29910717	QGERL	1.94E-02	-0.0303	0.013	0.324	0.9919	mononucleosis
HLA-B I194	6	31323336	IxV	1.97E-02	-0.0393	0.0168	0.832	0.9925	mononucleosis
HLA-B Y67	6	31324536	YCFSM	1.99E-02	0.0386	0.0166	0.1544	0.9883	mononucleosis
HLA-DPB1 A56	6	33048602	AE	2.01E-02	-0.0298	0.0128	0.5595	0.8979	mononucleosis
HLA-DPB1 D55	6	33048599	ADE	2.02E-02	0.0299	0.0129	0.4352	0.8867	mononucleosis
HLA-B Q279	6	31322988	Qx	2.06E-02	-1.1614	0.4926	0.9969	0.0488	mononucleosis
HLA-B S280	6	31322985	Sx	2.06E-02	-1.1614	0.4926	0.9969	0.0488	mononucleosis
HLA-B T281	6	31322982	Tx	2.06E-02	-1.1614	0.4926	0.9969	0.0488	mononucleosis
HLA-B P283	6	31322976	Px	2.06E-02	-1.1614	0.4926	0.9969	0.0488	mononucleosis
HLA-B I284	6	31322973	Ix	2.06E-02	-1.1614	0.4926	0.9969	0.0488	mononucleosis
HLA-B V285	6	31322970	Vx	2.06E-02	-1.1614	0.4926	0.9969	0.0488	mononucleosis
HLA-B G286	6	31322967	Gx	2.06E-02	-1.1614	0.4926	0.9969	0.0488	mononucleosis
HLA-B I287	6	31322964	Ix	2.06E-02	-1.1614	0.4926	0.9969	0.0488	mononucleosis
HLA-B V288	6	31322961	Vx	2.06E-02	-1.1614	0.4926	0.9969	0.0488	mononucleosis
HLA-B A289	6	31322958	Ax	2.06E-02	-1.1614	0.4926	0.9969	0.0488	mononucleosis
HLA-B G290	6	31322955	Gx	2.06E-02	-1.1614	0.4926	0.9969	0.0488	mononucleosis
HLA-B L291	6	31322952	Lx	2.06E-02	-1.1614	0.4926	0.9969	0.0488	mononucleosis
HLA-B A292	6	31322949	Ax	2.06E-02	-1.1614	0.4926	0.9969	0.0488	mononucleosis
HLA-B V293	6	31322946	Vx	2.06E-02	-1.1614	0.4926	0.9969	0.0488	mononucleosis
HLA-B L294	6	31322943	Lx	2.06E-02	-1.1614	0.4926	0.9969	0.0488	mononucleosis
HLA-B V297	6	31322934	Vx	2.06E-02	-1.1614	0.4926	0.9969	0.0488	mononucleosis
HLA-B A301	6	31322922	Ax	2.06E-02	-1.1614	0.4926	0.9969	0.0488	mononucleosis
HLA-B V302	6	31322919	Vx	2.06E-02	-1.1614	0.4926	0.9969	0.0488	mononucleosis
HLA-B V303	6	31322916	Vx	2.06E-02	-1.1614	0.4926	0.9969	0.0488	mononucleosis
HLA-B A304	6	31322913	Ax	2.06E-02	-1.1614	0.4926	0.9969	0.0488	mononucleosis
HLA-B V306	6	31322907	Vx	2.06E-02	-1.1614	0.4926	0.9969	0.0488	mononucleosis
HLA-B C308	6	31322901	Cx	2.06E-02	-1.1614	0.4926	0.9969	0.0488	mononucleosis
HLA-B R309	6	31322898	Rx	2.06E-02	-1.1614	0.4926	0.9969	0.0488	mononucleosis
HLA-B R310	6	31322895	Rx	2.06E-02	-1.1614	0.4926	0.9969	0.0488	mononucleosis
HLA-B K311	6	31322892	Kx	2.06E-02	-1.1614	0.4926	0.9969	0.0488	mononucleosis
HLA-B S312	6	31322889	Sx	2.06E-02	-1.1614	0.4926	0.9969	0.0488	mononucleosis
HLA-B S313	6	31322886	Sx	2.06E-02	-1.1614	0.4926	0.9969	0.0488	mononucleosis
HLA-B G314	6	31322442	Gx	2.06E-02	-1.1614	0.4926	0.9969	0.0488	mononucleosis
HLA-B G315	6	31322439	Gx	2.06E-02	-1.1614	0.4926	0.9969	0.0488	mononucleosis
HLA-B K316	6	31322436	Kx	2.06E-02	-1.1614	0.4926	0.9969	0.0488	mononucleosis
HLA-B G317	6	31322433	Gx	2.06E-02	-1.1614	0.4926	0.9969	0.0488	mononucleosis
HLA-B G318	6	31322430	Gx	2.06E-02	-1.1614	0.4926	0.9969	0.0488	mononucleosis
HLA-B S319	6	31322427	Sx	2.06E-02	-1.1614	0.4926	0.9969	0.0488	mononucleosis
HLA-B Y320	6	31322424	Yx	2.06E-02	-1.1614	0.4926	0.9969	0.0488	mononucleosis
HLA-B S321	6	31322421	Sx	2.06E-02	-1.1614	0.4926	0.9969	0.0488	mononucleosis
HLA-B Q322	6	31322418	Qx	2.06E-02	-1.1614	0.4926	0.9969	0.0488	mononucleosis
HLA-B A323	6	31322415	Ax	2.06E-02	-1.1614	0.4926	0.9969	0.0488	mononucleosis
HLA-B A324	6	31322412	Ax	2.06E-02	-1.1614	0.4926	0.9969	0.0488	mononucleosis
HLA-B S326	6	31322300	Sx	2.06E-02	-1.1614	0.4926	0.9969	0.0488	mononucleosis
HLA-B D327	6	31322297	Dx	2.06E-02	-1.1614	0.4926	0.9969	0.0488	mononucleosis
HLA-B S328	6	31322294	Sx	2.06E-02	-1.1614	0.4926	0.9969	0.0488	mononucleosis
HLA-B A329	6	31322291	Ax	2.06E-02	-1.1614	0.4926	0.9969	0.0488	mononucleosis
HLA-B Q330	6	31322288	Qx	2.06E-02	-1.1614	0.4926	0.9969	0.0488	mononucleosis
HLA-B G331	6	31322285	Gx	2.06E-02	-1.1614	0.4926	0.9969	0.0488	mononucleosis
HLA-B S332	6	31322282	Sx	2.06E-02	-1.1614	0.4926	0.9969	0.0488	mononucleosis
HLA-B D333	6	31322279	Dx	2.06E-02	-1.1614	0.4926	0.9969	0.0488	mononucleosis
HLA-B V334	6	31322276	Vx	2.06E-02	-1.1614	0.4926	0.9969	0.0488	mononucleosis
HLA-B S335	6	31322273	Sx	2.06E-02	-1.1614	0.4926	0.9969	0.0488	mononucleosis
HLA-B L336	6	31322270	Lx	2.06E-02	-1.1614	0.4926	0.9969	0.0488	mononucleosis
HLA-B T337	6	31322267	Tx	2.06E-02	-1.1614	0.4926	0.9969	0.0488	mononucleosis
HLA-B A338	6	31322264	Ax	2.06E-02	-1.1614	0.4926	0.9969	0.0488	mononucleosis
HLA-DRB1 I67	6	32551969	LIF	2.11E-02	0.0289	0.0125	0.4382	0.9383	mononucleosis
HLA-DQA1 Y25	6	32609147	YF	2.16E-02	-0.0346	0.015	0.7926	0.9624	mononucleosis
HLA-DRB1 YG13	6	32552131	FSHYGR	2.18E-02	0.0364	0.0158	0.1788	0.9649	mononucleosis
HLA-B V194	6	31323336	IxV	2.26E-02	0.0384	0.0168	0.1664	1.0008	mononucleosis
HLA-DRB1 LSD11	6	32552137	LSVGDP	2.27E-02	-0.0277	0.0122	0.5333	0.9896	mononucleosis
HLA-C V248	6	31238067	MVx	2.30E-02	0.0774	0.0343	0.9651	0.975	mononucleosis
HLA-C Q156	6	31238930	RWLDQ	2.33E-02	-0.0742	0.0329	0.0367	0.9689	mononucleosis
HLA-DRB1 FSG13	6	32552131	FSHYGR	2.34E-02	-0.0276	0.0122	0.5426	0.994	mononucleosis
HLA-B L156	6	31324024	RDLW	2.35E-02	0.0284	0.0126	0.572	0.986	mononucleosis
HLA-B H113	6	31324153	HY	2.46E-02	0.0306	0.0136	0.7219	0.9807	mononucleosis
HLA-DRB1 LS11	6	32552137	LSVGDP	2.55E-02	-0.0272	0.0122	0.5241	0.9892	mononucleosis
HLA-B T10	6	31324707	T	2.62E-02	-3.0959	1.3545	0.9995	0.035	mononucleosis
HLA-B G100	6	31324192	G	2.62E-02	-3.0959	1.3545	0.9995	0.035	mononucleosis
HLA-B C101	6	31324189	C	2.62E-02	-3.0959	1.3545	0.9995	0.035	mononucleosis
HLA-B D102	6	31324186	D	2.62E-02	-3.0959	1.3545	0.9995	0.035	mononucleosis
HLA-B G104	6	31324180	G	2.62E-02	-3.0959	1.3545	0.9995	0.035	mononucleosis
HLA-B P105	6	31324177	P	2.62E-02	-3.0959	1.3545	0.9995	0.035	mononucleosis
HLA-B D106	6	31324174	D	2.62E-02	-3.0959	1.3545	0.9995	0.035	mononucleosis
HLA-B G107	6	31324171	G	2.62E-02	-3.0959	1.3545	0.9995	0.035	mononucleosis
HLA-B R108	6	31324168	R	2.62E-02	-3.0959	1.3545	0.9995	0.035	mononucleosis
HLA-B L110	6	31324162	L	2.62E-02	-3.0959	1.3545	0.9995	0.035	mononucleosis
HLA-B R111	6	31324159	R	2.62E-02	-3.0959	1.3545	0.9995	0.035	mononucleosis
HLA-B G112	6	31324156	G	2.62E-02	-3.0959	1.3545	0.9995	0.035	mononucleosis
HLA-B Q115	6	31324147	Q	2.62E-02	-3.0959	1.3545	0.9995	0.035	mononucleosis
HLA-B A117	6	31324141	A	2.62E-02	-3.0959	1.3545	0.9995	0.035	mononucleosis
HLA-B D119	6	31324135	D	2.62E-02	-3.0959	1.3545	0.9995	0.035	mononucleosis
HLA-B G120	6	31324132	G	2.62E-02	-3.0959	1.3545	0.9995	0.035	mononucleosis
HLA-B K121	6	31324129	K	2.62E-02	-3.0959	1.3545	0.9995	0.035	mononucleosis
HLA-B D122	6	31324126	D	2.62E-02	-3.0959	1.3545	0.9995	0.035	mononucleosis
HLA-B Y123	6	31324123	Y	2.62E-02	-3.0959	1.3545	0.9995	0.035	mononucleosis
HLA-B I124	6	31324120	I	2.62E-02	-3.0959	1.3545	0.9995	0.035	mononucleosis
HLA-B A125	6	31324117	A	2.62E-02	-3.0959	1.3545	0.9995	0.035	mononucleosis
HLA-B L126	6	31324114	L	2.62E-02	-3.0959	1.3545	0.9995	0.035	mononucleosis
HLA-B N127	6	31324111	N	2.62E-02	-3.0959	1.3545	0.9995	0.035	mononucleosis
HLA-B E128	6	31324108	E	2.62E-02	-3.0959	1.3545	0.9995	0.035	mononucleosis
HLA-B D129	6	31324105	D	2.62E-02	-3.0959	1.3545	0.9995	0.035	mononucleosis
HLA-B S13	6	31324698	S	2.62E-02	-3.0959	1.3545	0.9995	0.035	mononucleosis
HLA-B L130	6	31324102	L	2.62E-02	-3.0959	1.3545	0.9995	0.035	mononucleosis
HLA-B S132	6	31324096	S	2.62E-02	-3.0959	1.3545	0.9995	0.035	mononucleosis
HLA-B W133	6	31324093	W	2.62E-02	-3.0959	1.3545	0.9995	0.035	mononucleosis
HLA-B T134	6	31324090	T	2.62E-02	-3.0959	1.3545	0.9995	0.035	mononucleosis
HLA-B A135	6	31324087	A	2.62E-02	-3.0959	1.3545	0.9995	0.035	mononucleosis
HLA-B A136	6	31324084	A	2.62E-02	-3.0959	1.3545	0.9995	0.035	mononucleosis
HLA-B D137	6	31324081	D	2.62E-02	-3.0959	1.3545	0.9995	0.035	mononucleosis
HLA-B T138	6	31324078	T	2.62E-02	-3.0959	1.3545	0.9995	0.035	mononucleosis
HLA-B A139	6	31324075	A	2.62E-02	-3.0959	1.3545	0.9995	0.035	mononucleosis
HLA-B R14	6	31324695	R	2.62E-02	-3.0959	1.3545	0.9995	0.035	mononucleosis
HLA-B A140	6	31324072	A	2.62E-02	-3.0959	1.3545	0.9995	0.035	mononucleosis
HLA-B Q141	6	31324069	Q	2.62E-02	-3.0959	1.3545	0.9995	0.035	mononucleosis
HLA-B I142	6	31324066	I	2.62E-02	-3.0959	1.3545	0.9995	0.035	mononucleosis
HLA-B Q144	6	31324060	Q	2.62E-02	-3.0959	1.3545	0.9995	0.035	mononucleosis
HLA-B K146	6	31324054	K	2.62E-02	-3.0959	1.3545	0.9995	0.035	mononucleosis
HLA-B E148	6	31324048	E	2.62E-02	-3.0959	1.3545	0.9995	0.035	mononucleosis
HLA-B A149	6	31324045	A	2.62E-02	-3.0959	1.3545	0.9995	0.035	mononucleosis
HLA-B P15	6	31324692	P	2.62E-02	-3.0959	1.3545	0.9995	0.035	mononucleosis
HLA-B A150	6	31324042	A	2.62E-02	-3.0959	1.3545	0.9995	0.035	mononucleosis
HLA-B R151	6	31324039	R	2.62E-02	-3.0959	1.3545	0.9995	0.035	mononucleosis
HLA-B A153	6	31324033	A	2.62E-02	-3.0959	1.3545	0.9995	0.035	mononucleosis
HLA-B E154	6	31324030	E	2.62E-02	-3.0959	1.3545	0.9995	0.035	mononucleosis
HLA-B Q155	6	31324027	Q	2.62E-02	-3.0959	1.3545	0.9995	0.035	mononucleosis
HLA-B R157	6	31324021	R	2.62E-02	-3.0959	1.3545	0.9995	0.035	mononucleosis
HLA-B Y159	6	31324015	Y	2.62E-02	-3.0959	1.3545	0.9995	0.035	mononucleosis
HLA-B G16	6	31324689	G	2.62E-02	-3.0959	1.3545	0.9995	0.035	mononucleosis
HLA-B L160	6	31324012	L	2.62E-02	-3.0959	1.3545	0.9995	0.035	mononucleosis
HLA-B E161	6	31324009	E	2.62E-02	-3.0959	1.3545	0.9995	0.035	mononucleosis
HLA-B G162	6	31324006	G	2.62E-02	-3.0959	1.3545	0.9995	0.035	mononucleosis
HLA-B C164	6	31324000	C	2.62E-02	-3.0959	1.3545	0.9995	0.035	mononucleosis
HLA-B V165	6	31323997	V	2.62E-02	-3.0959	1.3545	0.9995	0.035	mononucleosis
HLA-B E166	6	31323994	E	2.62E-02	-3.0959	1.3545	0.9995	0.035	mononucleosis
HLA-B L168	6	31323988	L	2.62E-02	-3.0959	1.3545	0.9995	0.035	mononucleosis
HLA-B R169	6	31323985	R	2.62E-02	-3.0959	1.3545	0.9995	0.035	mononucleosis
HLA-B R17	6	31324686	R	2.62E-02	-3.0959	1.3545	0.9995	0.035	mononucleosis
HLA-B R170	6	31323982	R	2.62E-02	-3.0959	1.3545	0.9995	0.035	mononucleosis
HLA-B L172	6	31323976	L	2.62E-02	-3.0959	1.3545	0.9995	0.035	mononucleosis
HLA-B E173	6	31323973	E	2.62E-02	-3.0959	1.3545	0.9995	0.035	mononucleosis
HLA-B N174	6	31323970	N	2.62E-02	-3.0959	1.3545	0.9995	0.035	mononucleosis
HLA-B G175	6	31323967	G	2.62E-02	-3.0959	1.3545	0.9995	0.035	mononucleosis
HLA-B K176	6	31323964	K	2.62E-02	-3.0959	1.3545	0.9995	0.035	mononucleosis
HLA-B L179	6	31323955	L	2.62E-02	-3.0959	1.3545	0.9995	0.035	mononucleosis
HLA-B G18	6	31324683	G	2.62E-02	-3.0959	1.3545	0.9995	0.035	mononucleosis
HLA-B A182	6	31323946	A	2.62E-02	-3.0959	1.3545	0.9995	0.035	mononucleosis
HLA-B E19	6	31324680	E	2.62E-02	-3.0959	1.3545	0.9995	0.035	mononucleosis
HLA-B S2	6	31324731	S	2.62E-02	-3.0959	1.3545	0.9995	0.035	mononucleosis
HLA-B P20	6	31324677	P	2.62E-02	-3.0959	1.3545	0.9995	0.035	mononucleosis
HLA-B R21	6	31324674	R	2.62E-02	-3.0959	1.3545	0.9995	0.035	mononucleosis
HLA-B F22	6	31324671	F	2.62E-02	-3.0959	1.3545	0.9995	0.035	mononucleosis
HLA-B I23	6	31324668	I	2.62E-02	-3.0959	1.3545	0.9995	0.035	mononucleosis
HLA-B V25	6	31324662	V	2.62E-02	-3.0959	1.3545	0.9995	0.035	mononucleosis
HLA-B G26	6	31324659	G	2.62E-02	-3.0959	1.3545	0.9995	0.035	mononucleosis
HLA-B Y27	6	31324656	Y	2.62E-02	-3.0959	1.3545	0.9995	0.035	mononucleosis
HLA-B V28	6	31324653	V	2.62E-02	-3.0959	1.3545	0.9995	0.035	mononucleosis
HLA-B D29	6	31324650	D	2.62E-02	-3.0959	1.3545	0.9995	0.035	mononucleosis
HLA-B H3	6	31324728	H	2.62E-02	-3.0959	1.3545	0.9995	0.035	mononucleosis
HLA-B T31	6	31324644	T	2.62E-02	-3.0959	1.3545	0.9995	0.035	mononucleosis
HLA-B F33	6	31324638	F	2.62E-02	-3.0959	1.3545	0.9995	0.035	mononucleosis
HLA-B V34	6	31324635	V	2.62E-02	-3.0959	1.3545	0.9995	0.035	mononucleosis
HLA-B R35	6	31324632	R	2.62E-02	-3.0959	1.3545	0.9995	0.035	mononucleosis
HLA-B F36	6	31324629	F	2.62E-02	-3.0959	1.3545	0.9995	0.035	mononucleosis
HLA-B D37	6	31324626	D	2.62E-02	-3.0959	1.3545	0.9995	0.035	mononucleosis
HLA-B S38	6	31324623	S	2.62E-02	-3.0959	1.3545	0.9995	0.035	mononucleosis
HLA-B D39	6	31324620	D	2.62E-02	-3.0959	1.3545	0.9995	0.035	mononucleosis
HLA-B A40	6	31324617	A	2.62E-02	-3.0959	1.3545	0.9995	0.035	mononucleosis
HLA-B S42	6	31324611	S	2.62E-02	-3.0959	1.3545	0.9995	0.035	mononucleosis
HLA-B P43	6	31324608	P	2.62E-02	-3.0959	1.3545	0.9995	0.035	mononucleosis
HLA-B R44	6	31324605	R	2.62E-02	-3.0959	1.3545	0.9995	0.035	mononucleosis
HLA-B P47	6	31324596	P	2.62E-02	-3.0959	1.3545	0.9995	0.035	mononucleosis
HLA-B R48	6	31324593	R	2.62E-02	-3.0959	1.3545	0.9995	0.035	mononucleosis
HLA-B A49	6	31324590	A	2.62E-02	-3.0959	1.3545	0.9995	0.035	mononucleosis
HLA-B M5	6	31324722	M	2.62E-02	-3.0959	1.3545	0.9995	0.035	mononucleosis
HLA-B P50	6	31324587	P	2.62E-02	-3.0959	1.3545	0.9995	0.035	mononucleosis
HLA-B W51	6	31324584	W	2.62E-02	-3.0959	1.3545	0.9995	0.035	mononucleosis
HLA-B E53	6	31324578	E	2.62E-02	-3.0959	1.3545	0.9995	0.035	mononucleosis
HLA-B Q54	6	31324575	Q	2.62E-02	-3.0959	1.3545	0.9995	0.035	mononucleosis
HLA-B E55	6	31324572	E	2.62E-02	-3.0959	1.3545	0.9995	0.035	mononucleosis
HLA-B G56	6	31324569	G	2.62E-02	-3.0959	1.3545	0.9995	0.035	mononucleosis
HLA-B P57	6	31324566	P	2.62E-02	-3.0959	1.3545	0.9995	0.035	mononucleosis
HLA-B R6	6	31324719	R	2.62E-02	-3.0959	1.3545	0.9995	0.035	mononucleosis
HLA-B W60	6	31324557	W	2.62E-02	-3.0959	1.3545	0.9995	0.035	mononucleosis
HLA-B D61	6	31324554	D	2.62E-02	-3.0959	1.3545	0.9995	0.035	mononucleosis
HLA-B T64	6	31324545	T	2.62E-02	-3.0959	1.3545	0.9995	0.035	mononucleosis
HLA-B K68	6	31324533	K	2.62E-02	-3.0959	1.3545	0.9995	0.035	mononucleosis
HLA-B Y7	6	31324716	Y	2.62E-02	-3.0959	1.3545	0.9995	0.035	mononucleosis
HLA-B Q72	6	31324521	Q	2.62E-02	-3.0959	1.3545	0.9995	0.035	mononucleosis
HLA-B T73	6	31324518	T	2.62E-02	-3.0959	1.3545	0.9995	0.035	mononucleosis
HLA-B R75	6	31324512	R	2.62E-02	-3.0959	1.3545	0.9995	0.035	mononucleosis
HLA-B L78	6	31324503	L	2.62E-02	-3.0959	1.3545	0.9995	0.035	mononucleosis
HLA-B R79	6	31324500	R	2.62E-02	-3.0959	1.3545	0.9995	0.035	mononucleosis
HLA-B F8	6	31324713	F	2.62E-02	-3.0959	1.3545	0.9995	0.035	mononucleosis
HLA-B Y84	6	31324485	Y	2.62E-02	-3.0959	1.3545	0.9995	0.035	mononucleosis
HLA-B Y85	6	31324482	Y	2.62E-02	-3.0959	1.3545	0.9995	0.035	mononucleosis
HLA-B N86	6	31324479	N	2.62E-02	-3.0959	1.3545	0.9995	0.035	mononucleosis
HLA-B Q87	6	31324476	Q	2.62E-02	-3.0959	1.3545	0.9995	0.035	mononucleosis
HLA-B S88	6	31324473	S	2.62E-02	-3.0959	1.3545	0.9995	0.035	mononucleosis
HLA-B E89	6	31324470	E	2.62E-02	-3.0959	1.3545	0.9995	0.035	mononucleosis
HLA-B G91	6	31324219	G	2.62E-02	-3.0959	1.3545	0.9995	0.035	mononucleosis
HLA-B S92	6	31324216	S	2.62E-02	-3.0959	1.3545	0.9995	0.035	mononucleosis
HLA-B H93	6	31324213	H	2.62E-02	-3.0959	1.3545	0.9995	0.035	mononucleosis
HLA-B Q96	6	31324204	Q	2.62E-02	-3.0959	1.3545	0.9995	0.035	mononucleosis
HLA-B Q65	6	31324542	QR	2.68E-02	-0.0622	0.0279	0.9509	0.9639	mononucleosis
HLA-DQB1 x203	6	32629192	IxV	2.69E-02	0.3217	0.1431	0.0055	0.283	mononucleosis
HLA-DQB1 x220	6	32629141	HxR	2.69E-02	0.3217	0.1431	0.0055	0.283	mononucleosis
HLA-DQB1 x221	6	32629138	HxQ	2.69E-02	0.3217	0.1431	0.0055	0.283	mononucleosis
HLA-DQB1 x224	6	32629129	QxR	2.69E-02	0.3217	0.1431	0.0055	0.283	mononucleosis
HLA-DQB1 L200	6	32629201	Lx	2.69E-02	-0.3217	0.1431	0.9945	0.283	mononucleosis
HLA-DQB1 S201	6	32629198	Sx	2.69E-02	-0.3217	0.1431	0.9945	0.283	mononucleosis
HLA-DQB1 G202	6	32629195	Gx	2.69E-02	-0.3217	0.1431	0.9945	0.283	mononucleosis
HLA-DQB1 G204	6	32629189	Gx	2.69E-02	-0.3217	0.1431	0.9945	0.283	mononucleosis
HLA-DQB1 G205	6	32629186	Gx	2.69E-02	-0.3217	0.1431	0.9945	0.283	mononucleosis
HLA-DQB1 F206	6	32629183	Fx	2.69E-02	-0.3217	0.1431	0.9945	0.283	mononucleosis
HLA-DQB1 V207	6	32629180	Vx	2.69E-02	-0.3217	0.1431	0.9945	0.283	mononucleosis
HLA-DQB1 L208	6	32629177	Lx	2.69E-02	-0.3217	0.1431	0.9945	0.283	mononucleosis
HLA-DQB1 G209	6	32629174	Gx	2.69E-02	-0.3217	0.1431	0.9945	0.283	mononucleosis
HLA-DQB1 L210	6	32629171	Lx	2.69E-02	-0.3217	0.1431	0.9945	0.283	mononucleosis
HLA-DQB1 I211	6	32629168	Ix	2.69E-02	-0.3217	0.1431	0.9945	0.283	mononucleosis
HLA-DQB1 F212	6	32629165	Fx	2.69E-02	-0.3217	0.1431	0.9945	0.283	mononucleosis
HLA-DQB1 L213	6	32629162	Lx	2.69E-02	-0.3217	0.1431	0.9945	0.283	mononucleosis
HLA-DQB1 G214	6	32629159	Gx	2.69E-02	-0.3217	0.1431	0.9945	0.283	mononucleosis
HLA-DQB1 L215	6	32629156	Lx	2.69E-02	-0.3217	0.1431	0.9945	0.283	mononucleosis
HLA-DQB1 G216	6	32629153	Gx	2.69E-02	-0.3217	0.1431	0.9945	0.283	mononucleosis
HLA-DQB1 L217	6	32629150	Lx	2.69E-02	-0.3217	0.1431	0.9945	0.283	mononucleosis
HLA-DQB1 I218	6	32629147	Ix	2.69E-02	-0.3217	0.1431	0.9945	0.283	mononucleosis
HLA-DQB1 I219	6	32629144	Ix	2.69E-02	-0.3217	0.1431	0.9945	0.283	mononucleosis
HLA-DQB1 R222	6	32629135	Rx	2.69E-02	-0.3217	0.1431	0.9945	0.283	mononucleosis
HLA-DQB1 S223	6	32629132	Sx	2.69E-02	-0.3217	0.1431	0.9945	0.283	mononucleosis
HLA-DQB1 K225	6	32629126	Kx	2.69E-02	-0.3217	0.1431	0.9945	0.283	mononucleosis
HLA-DQB1 G226	6	32628026	Gx	2.69E-02	-0.3217	0.1431	0.9945	0.283	mononucleosis
HLA-DQB1 L227	6	32628023	Lx	2.69E-02	-0.3217	0.1431	0.9945	0.283	mononucleosis
HLA-DQB1 L228	6	32628020	Lx	2.69E-02	-0.3217	0.1431	0.9945	0.283	mononucleosis
HLA-DQB1 H229	6	32628017	Hx	2.69E-02	-0.3217	0.1431	0.9945	0.283	mononucleosis
HLA-C M248	6	31238067	MVx	2.70E-02	-0.0754	0.0343	0.0344	0.9841	mononucleosis
HLA-C K6	6	31239630	KR	2.70E-02	-0.0754	0.0343	0.0344	0.9841	mononucleosis
HLA-C F9	6	31239621	FYSD	2.70E-02	-0.0754	0.0343	0.0344	0.9841	mononucleosis
HLA-C C99	6	31239101	CYFS	2.70E-02	-0.0754	0.0343	0.0344	0.9841	mononucleosis
HLA-DRB1 F26	6	32552092	LYF	2.70E-02	0.0306	0.0139	0.7356	0.979	mononucleosis
HLA-DPB1 T170	6	33052958	ITx	2.71E-02	-0.0297	0.0134	0.7078	0.974	mononucleosis
HLA-DPB1 R96	6	33052736	KRx	2.71E-02	-0.0297	0.0134	0.7078	0.974	mononucleosis
HLA-B R181	6	31323949	RH	2.75E-02	-3.0477	1.345	0.9994	0.0323	mononucleosis
HLA-B E58	6	31324563	EA	2.77E-02	-3.0263	1.3379	0.9994	0.0326	mononucleosis
HLA-B LDH116	6	31324144	YSLFDHN	2.77E-02	-0.0304	0.0138	0.2675	0.981	mononucleosis
HLA-B LD116	6	31324144	YSLFDHN	2.80E-02	-0.0303	0.0138	0.2673	0.9804	mononucleosis
HLA-B LDN116	6	31324144	YSLFDHN	2.80E-02	-0.0303	0.0138	0.2674	0.9801	mononucleosis
HLA-B I66	6	31324539	INK	2.81E-02	-0.0616	0.0279	0.9508	0.9624	mononucleosis
HLA-DPB1 A36	6	33048542	AV	2.86E-02	-0.0278	0.0127	0.5202	0.8985	mononucleosis
HLA-A L62	6	29910717	QGERL	2.87E-02	-0.0719	0.0331	0.0369	0.9833	mononucleosis
HLA-A Q63	6	29910720	ENQ	2.87E-02	-0.0719	0.0331	0.0369	0.9833	mononucleosis
HLA-DPB1 I170	6	33052958	ITx	2.92E-02	0.0293	0.0134	0.2852	0.9885	mononucleosis
HLA-DPB1 K96	6	33052736	KRx	2.92E-02	0.0293	0.0134	0.2852	0.9885	mononucleosis
HLA-B YSF116	6	31324144	YSLFDHN	2.92E-02	0.0301	0.0138	0.732	0.9783	mononucleosis
HLA-B T45	6	31324602	EMTKG	2.92E-02	0.0326	0.0149	0.2302	0.9907	mononucleosis
HLA-B TG45	6	31324602	EMTKG	2.93E-02	0.0326	0.0149	0.2304	0.9897	mononucleosis
HLA-DPB1 A55	6	33048599	ADE	2.98E-02	-0.0273	0.0125	0.5274	0.9187	mononucleosis
HLA-B N66	6	31324539	INK	2.99E-02	0.0609	0.0279	0.0486	0.974	mononucleosis
HLA-B M67	6	31324536	YCFSM	2.99E-02	0.0609	0.0279	0.0486	0.974	mononucleosis
HLA-B S70	6	31324527	QNSK	2.99E-02	0.0609	0.0279	0.0486	0.974	mononucleosis
HLA-A Q43	6	29910660	QR	3.00E-02	-0.1252	0.0571	0.9882	0.9785	mononucleosis
HLA-C S99	6	31239101	CYFS	3.01E-02	0.0376	0.0173	0.1361	1.003	mononucleosis
HLA-A I142	6	29911198	IT	3.14E-02	0.0277	0.0129	0.6706	0.9896	mononucleosis
HLA-A R145	6	29911207	RH	3.14E-02	0.0277	0.0129	0.6706	0.9896	mononucleosis
HLA-C K66	6	31239450	KN	3.21E-02	0.0342	0.016	0.821	0.9896	mononucleosis
HLA-C Y99	6	31239101	CYFS	3.26E-02	-0.0284	0.0133	0.7052	0.9906	mononucleosis
HLA-A RL62	6	29910717	QGERL	3.27E-02	-0.0366	0.0172	0.1566	0.9973	mononucleosis
HLA-A E63	6	29910720	ENQ	3.27E-02	0.0366	0.0172	0.8434	0.9973	mononucleosis
HLA-DRB1 AQ74	6	32551948	AREQL	3.31E-02	0.034	0.016	0.7954	0.887	mononucleosis
HLA-DQB1 x197	6	32629210	SxN	3.32E-02	0.4236	0.1948	0.0026	0.3019	mononucleosis
HLA-DQB1 x3	6	32634281	SxP	3.32E-02	0.4236	0.1948	0.0026	0.3019	mononucleosis
HLA-DQB1 R1	6	32634287	Rx	3.32E-02	-0.4236	0.1948	0.9974	0.3019	mononucleosis
HLA-DQB1 R189	6	32629234	Rx	3.32E-02	-0.4236	0.1948	0.9974	0.3019	mononucleosis
HLA-DQB1 A190	6	32629231	Ax	3.32E-02	-0.4236	0.1948	0.9974	0.3019	mononucleosis
HLA-DQB1 Q191	6	32629228	Qx	3.32E-02	-0.4236	0.1948	0.9974	0.3019	mononucleosis
HLA-DQB1 S192	6	32629225	Sx	3.32E-02	-0.4236	0.1948	0.9974	0.3019	mononucleosis
HLA-DQB1 E193	6	32629222	Ex	3.32E-02	-0.4236	0.1948	0.9974	0.3019	mononucleosis
HLA-DQB1 S194	6	32629219	Sx	3.32E-02	-0.4236	0.1948	0.9974	0.3019	mononucleosis
HLA-DQB1 A195	6	32629216	Ax	3.32E-02	-0.4236	0.1948	0.9974	0.3019	mononucleosis
HLA-DQB1 Q196	6	32629213	Qx	3.32E-02	-0.4236	0.1948	0.9974	0.3019	mononucleosis
HLA-DQB1 K198	6	32629207	Kx	3.32E-02	-0.4236	0.1948	0.9974	0.3019	mononucleosis
HLA-DQB1 M199	6	32629204	Mx	3.32E-02	-0.4236	0.1948	0.9974	0.3019	mononucleosis
HLA-DQB1 D2	6	32634284	Dx	3.32E-02	-0.4236	0.1948	0.9974	0.3019	mononucleosis
HLA-DQB1 P4	6	32634278	Px	3.32E-02	-0.4236	0.1948	0.9974	0.3019	mononucleosis
HLA-DQB1 E5	6	32632844	Ex	3.32E-02	-0.4236	0.1948	0.9974	0.3019	mononucleosis
HLA-A GR62	6	29910717	QGERL	3.37E-02	-0.0263	0.0124	0.4067	0.9872	mononucleosis
HLA-DRB1 RA71	6	32551957	REKA	3.37E-02	0.0289	0.0136	0.6494	0.8645	mononucleosis
HLA-DRB1 AR74	6	32551948	AREQL	3.40E-02	-0.0324	0.0152	0.779	0.8905	mononucleosis
HLA-A V95	6	29911057	IVL	3.48E-02	-0.0286	0.0136	0.2771	0.9899	mononucleosis
HLA-B D183	6	31323369	Dx	3.55E-02	-1.4381	0.6674	0.9984	0.0498	mononucleosis
HLA-B P184	6	31323366	Px	3.55E-02	-1.4381	0.6674	0.9984	0.0498	mononucleosis
HLA-B P185	6	31323363	Px	3.55E-02	-1.4381	0.6674	0.9984	0.0498	mononucleosis
HLA-B K186	6	31323360	Kx	3.55E-02	-1.4381	0.6674	0.9984	0.0498	mononucleosis
HLA-B T187	6	31323357	Tx	3.55E-02	-1.4381	0.6674	0.9984	0.0498	mononucleosis
HLA-B H188	6	31323354	Hx	3.55E-02	-1.4381	0.6674	0.9984	0.0498	mononucleosis
HLA-B V189	6	31323351	Vx	3.55E-02	-1.4381	0.6674	0.9984	0.0498	mononucleosis
HLA-B T190	6	31323348	Tx	3.55E-02	-1.4381	0.6674	0.9984	0.0498	mononucleosis
HLA-B H191	6	31323345	Hx	3.55E-02	-1.4381	0.6674	0.9984	0.0498	mononucleosis
HLA-B H192	6	31323342	Hx	3.55E-02	-1.4381	0.6674	0.9984	0.0498	mononucleosis
HLA-B P193	6	31323339	Px	3.55E-02	-1.4381	0.6674	0.9984	0.0498	mononucleosis
HLA-B S195	6	31323333	Sx	3.55E-02	-1.4381	0.6674	0.9984	0.0498	mononucleosis
HLA-B D196	6	31323330	Dx	3.55E-02	-1.4381	0.6674	0.9984	0.0498	mononucleosis
HLA-B H197	6	31323327	Hx	3.55E-02	-1.4381	0.6674	0.9984	0.0498	mononucleosis
HLA-B E198	6	31323324	Ex	3.55E-02	-1.4381	0.6674	0.9984	0.0498	mononucleosis
HLA-B T200	6	31323318	Tx	3.55E-02	-1.4381	0.6674	0.9984	0.0498	mononucleosis
HLA-B L201	6	31323315	Lx	3.55E-02	-1.4381	0.6674	0.9984	0.0498	mononucleosis
HLA-B R202	6	31323312	Rx	3.55E-02	-1.4381	0.6674	0.9984	0.0498	mononucleosis
HLA-B C203	6	31323309	Cx	3.55E-02	-1.4381	0.6674	0.9984	0.0498	mononucleosis
HLA-B W204	6	31323306	Wx	3.55E-02	-1.4381	0.6674	0.9984	0.0498	mononucleosis
HLA-B A205	6	31323303	Ax	3.55E-02	-1.4381	0.6674	0.9984	0.0498	mononucleosis
HLA-B L206	6	31323300	Lx	3.55E-02	-1.4381	0.6674	0.9984	0.0498	mononucleosis
HLA-B G207	6	31323297	Gx	3.55E-02	-1.4381	0.6674	0.9984	0.0498	mononucleosis
HLA-B F208	6	31323294	Fx	3.55E-02	-1.4381	0.6674	0.9984	0.0498	mononucleosis
HLA-B Y209	6	31323291	Yx	3.55E-02	-1.4381	0.6674	0.9984	0.0498	mononucleosis
HLA-B P210	6	31323288	Px	3.55E-02	-1.4381	0.6674	0.9984	0.0498	mononucleosis
HLA-B A211	6	31323285	Ax	3.55E-02	-1.4381	0.6674	0.9984	0.0498	mononucleosis
HLA-B E212	6	31323282	Ex	3.55E-02	-1.4381	0.6674	0.9984	0.0498	mononucleosis
HLA-B I213	6	31323279	Ix	3.55E-02	-1.4381	0.6674	0.9984	0.0498	mononucleosis
HLA-B T214	6	31323276	Tx	3.55E-02	-1.4381	0.6674	0.9984	0.0498	mononucleosis
HLA-B L215	6	31323273	Lx	3.55E-02	-1.4381	0.6674	0.9984	0.0498	mononucleosis
HLA-B T216	6	31323270	Tx	3.55E-02	-1.4381	0.6674	0.9984	0.0498	mononucleosis
HLA-B W217	6	31323267	Wx	3.55E-02	-1.4381	0.6674	0.9984	0.0498	mononucleosis
HLA-B Q218	6	31323264	Qx	3.55E-02	-1.4381	0.6674	0.9984	0.0498	mononucleosis
HLA-B R219	6	31323261	Rx	3.55E-02	-1.4381	0.6674	0.9984	0.0498	mononucleosis
HLA-B D220	6	31323258	Dx	3.55E-02	-1.4381	0.6674	0.9984	0.0498	mononucleosis
HLA-B G221	6	31323255	Gx	3.55E-02	-1.4381	0.6674	0.9984	0.0498	mononucleosis
HLA-B E222	6	31323252	Ex	3.55E-02	-1.4381	0.6674	0.9984	0.0498	mononucleosis
HLA-B D223	6	31323249	Dx	3.55E-02	-1.4381	0.6674	0.9984	0.0498	mononucleosis
HLA-B Q224	6	31323246	Qx	3.55E-02	-1.4381	0.6674	0.9984	0.0498	mononucleosis
HLA-B T225	6	31323243	Tx	3.55E-02	-1.4381	0.6674	0.9984	0.0498	mononucleosis
HLA-B Q226	6	31323240	Qx	3.55E-02	-1.4381	0.6674	0.9984	0.0498	mononucleosis
HLA-B D227	6	31323237	Dx	3.55E-02	-1.4381	0.6674	0.9984	0.0498	mononucleosis
HLA-B T228	6	31323234	Tx	3.55E-02	-1.4381	0.6674	0.9984	0.0498	mononucleosis
HLA-B E229	6	31323231	Ex	3.55E-02	-1.4381	0.6674	0.9984	0.0498	mononucleosis
HLA-B L230	6	31323228	Lx	3.55E-02	-1.4381	0.6674	0.9984	0.0498	mononucleosis
HLA-B V231	6	31323225	Vx	3.55E-02	-1.4381	0.6674	0.9984	0.0498	mononucleosis
HLA-B E232	6	31323222	Ex	3.55E-02	-1.4381	0.6674	0.9984	0.0498	mononucleosis
HLA-B T233	6	31323219	Tx	3.55E-02	-1.4381	0.6674	0.9984	0.0498	mononucleosis
HLA-B R234	6	31323216	Rx	3.55E-02	-1.4381	0.6674	0.9984	0.0498	mononucleosis
HLA-B P235	6	31323213	Px	3.55E-02	-1.4381	0.6674	0.9984	0.0498	mononucleosis
HLA-B A236	6	31323210	Ax	3.55E-02	-1.4381	0.6674	0.9984	0.0498	mononucleosis
HLA-B G237	6	31323207	Gx	3.55E-02	-1.4381	0.6674	0.9984	0.0498	mononucleosis
HLA-B D238	6	31323204	Dx	3.55E-02	-1.4381	0.6674	0.9984	0.0498	mononucleosis
HLA-B T240	6	31323198	Tx	3.55E-02	-1.4381	0.6674	0.9984	0.0498	mononucleosis
HLA-B F241	6	31323195	Fx	3.55E-02	-1.4381	0.6674	0.9984	0.0498	mononucleosis
HLA-B Q242	6	31323192	Qx	3.55E-02	-1.4381	0.6674	0.9984	0.0498	mononucleosis
HLA-B K243	6	31323189	Kx	3.55E-02	-1.4381	0.6674	0.9984	0.0498	mononucleosis
HLA-B W244	6	31323186	Wx	3.55E-02	-1.4381	0.6674	0.9984	0.0498	mononucleosis
HLA-B A246	6	31323180	Ax	3.55E-02	-1.4381	0.6674	0.9984	0.0498	mononucleosis
HLA-B V247	6	31323177	Vx	3.55E-02	-1.4381	0.6674	0.9984	0.0498	mononucleosis
HLA-B V248	6	31323174	Vx	3.55E-02	-1.4381	0.6674	0.9984	0.0498	mononucleosis
HLA-B V249	6	31323171	Vx	3.55E-02	-1.4381	0.6674	0.9984	0.0498	mononucleosis
HLA-B P250	6	31323168	Px	3.55E-02	-1.4381	0.6674	0.9984	0.0498	mononucleosis
HLA-B S251	6	31323165	Sx	3.55E-02	-1.4381	0.6674	0.9984	0.0498	mononucleosis
HLA-B G252	6	31323162	Gx	3.55E-02	-1.4381	0.6674	0.9984	0.0498	mononucleosis
HLA-B E254	6	31323156	Ex	3.55E-02	-1.4381	0.6674	0.9984	0.0498	mononucleosis
HLA-B Q255	6	31323153	Qx	3.55E-02	-1.4381	0.6674	0.9984	0.0498	mononucleosis
HLA-B R256	6	31323150	Rx	3.55E-02	-1.4381	0.6674	0.9984	0.0498	mononucleosis
HLA-B Y257	6	31323147	Yx	3.55E-02	-1.4381	0.6674	0.9984	0.0498	mononucleosis
HLA-B T258	6	31323144	Tx	3.55E-02	-1.4381	0.6674	0.9984	0.0498	mononucleosis
HLA-B C259	6	31323141	Cx	3.55E-02	-1.4381	0.6674	0.9984	0.0498	mononucleosis
HLA-B H260	6	31323138	Hx	3.55E-02	-1.4381	0.6674	0.9984	0.0498	mononucleosis
HLA-B V261	6	31323135	Vx	3.55E-02	-1.4381	0.6674	0.9984	0.0498	mononucleosis
HLA-B Q262	6	31323132	Qx	3.55E-02	-1.4381	0.6674	0.9984	0.0498	mononucleosis
HLA-B H263	6	31323129	Hx	3.55E-02	-1.4381	0.6674	0.9984	0.0498	mononucleosis
HLA-B E264	6	31323126	Ex	3.55E-02	-1.4381	0.6674	0.9984	0.0498	mononucleosis
HLA-B G265	6	31323123	Gx	3.55E-02	-1.4381	0.6674	0.9984	0.0498	mononucleosis
HLA-B L266	6	31323120	Lx	3.55E-02	-1.4381	0.6674	0.9984	0.0498	mononucleosis
HLA-B P269	6	31323111	Px	3.55E-02	-1.4381	0.6674	0.9984	0.0498	mononucleosis
HLA-B T271	6	31323105	Tx	3.55E-02	-1.4381	0.6674	0.9984	0.0498	mononucleosis
HLA-B L272	6	31323102	Lx	3.55E-02	-1.4381	0.6674	0.9984	0.0498	mononucleosis
HLA-B R273	6	31323099	Rx	3.55E-02	-1.4381	0.6674	0.9984	0.0498	mononucleosis
HLA-B W274	6	31323096	Wx	3.55E-02	-1.4381	0.6674	0.9984	0.0498	mononucleosis
HLA-DQA1 F54	6	32609234	FL	3.62E-02	-0.037	0.0176	0.8675	0.9888	mononucleosis
HLA-DQA1 K47	6	32609213	RKQC	3.62E-02	0.037	0.0176	0.1325	0.9888	mononucleosis
HLA-DQA1 H52	6	32609228	SHR	3.62E-02	0.037	0.0176	0.1325	0.9888	mononucleosis
HLA-C L116	6	31239050	YSFL	3.65E-02	0.0939	0.0445	0.0206	0.9069	mononucleosis
HLA-DQB1 S-27	6	32634368	AxS	3.76E-02	-0.0347	0.0167	0.1658	0.9887	mononucleosis
HLA-DQB1 S-5	6	32634302	PxSL	3.76E-02	-0.0347	0.0167	0.1658	0.9887	mononucleosis
HLA-DQB1 I-9	6	32634314	MxI	3.76E-02	-0.0347	0.0167	0.1658	0.9887	mononucleosis
HLA-DQB1 I116	6	32629962	VIx	3.76E-02	-0.0347	0.0167	0.1658	0.9887	mononucleosis
HLA-DQB1 S125	6	32629935	ASxG	3.76E-02	-0.0347	0.0167	0.1658	0.9887	mononucleosis
HLA-DQB1 R224	6	32629129	QxR	3.76E-02	-0.0347	0.0167	0.1658	0.9887	mononucleosis
HLA-DQB1 A71	6	32632646	KTDA	3.76E-02	-0.0347	0.0167	0.1658	0.9887	mononucleosis
HLA-DRB1 Y32	6	32552074	YH	3.84E-02	0.0285	0.0138	0.7215	0.9618	mononucleosis
HLA-B A-1	6	31324865	Ax	3.84E-02	-1.0947	0.5193	0.9973	0.0508	mononucleosis
HLA-B L-12	6	31324898	Lx	3.84E-02	-1.0947	0.5193	0.9973	0.0508	mononucleosis
HLA-B L-13	6	31324901	Lx	3.84E-02	-1.0947	0.5193	0.9973	0.0508	mononucleosis
HLA-B L-14	6	31324904	Lx	3.84E-02	-1.0947	0.5193	0.9973	0.0508	mononucleosis
HLA-B L-15	6	31324907	Lx	3.84E-02	-1.0947	0.5193	0.9973	0.0508	mononucleosis
HLA-B T-17	6	31324913	Tx	3.84E-02	-1.0947	0.5193	0.9973	0.0508	mononucleosis
HLA-B R-18	6	31324916	Rx	3.84E-02	-1.0947	0.5193	0.9973	0.0508	mononucleosis
HLA-B P-19	6	31324919	Px	3.84E-02	-1.0947	0.5193	0.9973	0.0508	mononucleosis
HLA-B W-2	6	31324868	Wx	3.84E-02	-1.0947	0.5193	0.9973	0.0508	mononucleosis
HLA-B A-20	6	31324922	Ax	3.84E-02	-1.0947	0.5193	0.9973	0.0508	mononucleosis
HLA-B V-22	6	31324928	Vx	3.84E-02	-1.0947	0.5193	0.9973	0.0508	mononucleosis
HLA-B T-3	6	31324871	Tx	3.84E-02	-1.0947	0.5193	0.9973	0.0508	mononucleosis
HLA-B E-4	6	31324874	Ex	3.84E-02	-1.0947	0.5193	0.9973	0.0508	mononucleosis
HLA-B T-5	6	31324877	Tx	3.84E-02	-1.0947	0.5193	0.9973	0.0508	mononucleosis
HLA-B L-6	6	31324880	Lx	3.84E-02	-1.0947	0.5193	0.9973	0.0508	mononucleosis
HLA-B A-7	6	31324883	Ax	3.84E-02	-1.0947	0.5193	0.9973	0.0508	mononucleosis
HLA-B A-9	6	31324889	Ax	3.84E-02	-1.0947	0.5193	0.9973	0.0508	mononucleosis
HLA-B G1	6	31324734	Gx	3.84E-02	-1.0947	0.5193	0.9973	0.0508	mononucleosis
HLA-A QR62	6	29910717	QGERL	3.85E-02	0.0253	0.0123	0.5654	0.9852	mononucleosis
HLA-DRB1 G11	6	32552137	LSVGDP	3.91E-02	0.0365	0.0177	0.1323	0.9869	mononucleosis
HLA-DRB1 Y13	6	32552131	FSHYGR	3.91E-02	0.0365	0.0177	0.1323	0.9869	mononucleosis
HLA-DRB1 L30	6	32552080	CYLGRH	3.91E-02	0.0365	0.0177	0.1323	0.9869	mononucleosis
HLA-DRB1 Q74	6	32551948	AREQL	3.91E-02	0.0365	0.0177	0.1323	0.9869	mononucleosis
HLA-DRB1 E14	6	32552128	EK	3.91E-02	-0.0365	0.0177	0.8677	0.9869	mononucleosis
HLA-DRB1 R25	6	32552095	RQ	3.91E-02	-0.0365	0.0177	0.8677	0.9869	mononucleosis
HLA-DQB1 Y30	6	32632769	SYH	3.92E-02	0.0253	0.0123	0.5196	0.9685	mononucleosis
HLA-B R62	6	31324551	RG	3.95E-02	-0.0603	0.0291	0.9556	0.9675	mononucleosis
HLA-B RD156	6	31324024	RDLW	3.99E-02	-0.0263	0.0128	0.3676	0.9786	mononucleosis
HLA-DRB1 LR30	6	32552080	CYLGRH	4.20E-02	0.0352	0.0173	0.1416	0.9799	mononucleosis
HLA-B Y118	6	31324138	YC	4.26E-02	-2.5362	1.2232	0.9993	0.0297	mononucleosis
HLA-B YFD116	6	31324144	YSLFDHN	4.41E-02	-0.0274	0.0136	0.6957	0.9376	mononucleosis
HLA-DRB1 FYG13	6	32552131	FSHYGR	4.48E-02	0.0265	0.0132	0.3098	0.9688	mononucleosis
HLA-B Y59	6	31324560	YH	4.51E-02	-2.169	1.0484	0.9994	0.057	mononucleosis
HLA-DRB1 RL74	6	32551948	AREQL	4.52E-02	-0.0348	0.0174	0.1436	0.9873	mononucleosis
HLA-C YL116	6	31239050	YSFL	4.59E-02	0.0315	0.0158	0.1787	0.9914	mononucleosis
HLA-B SLN116	6	31324144	YSLFDHN	4.61E-02	0.0271	0.0136	0.3036	0.9403	mononucleosis
HLA-B SL116	6	31324144	YSLFDHN	4.61E-02	0.0271	0.0136	0.3036	0.9406	mononucleosis
HLA-DRB1 V180	6	32549360	VLx	4.64E-02	-0.0306	0.0153	0.8099	0.9772	mononucleosis
HLA-B SLH116	6	31324144	YSLFDHN	4.66E-02	0.027	0.0136	0.3037	0.94	mononucleosis
HLA-B RW156	6	31324024	RDLW	4.68E-02	0.0306	0.0154	0.1968	0.9615	mononucleosis
HLA-DQB1 T71	6	32632646	KTDA	4.68E-02	0.0247	0.0124	0.5926	0.9798	mononucleosis
HLA-DQB1 E74	6	32632637	AES	4.68E-02	0.0247	0.0124	0.5926	0.9798	mononucleosis
HLA-DQB1 V75	6	32632634	VL	4.68E-02	-0.0247	0.0124	0.4074	0.9798	mononucleosis
HLA-DQB1 x116	6	32629962	VIx	4.69E-02	0.46	0.2258	0.0014	0.3987	mononucleosis
HLA-DQB1 x125	6	32629935	ASxG	4.69E-02	0.46	0.2258	0.0014	0.3987	mononucleosis
HLA-DQB1 x126	6	32629932	QHx	4.69E-02	0.46	0.2258	0.0014	0.3987	mononucleosis
HLA-DQB1 x130	6	32629920	RxQ	4.69E-02	0.46	0.2258	0.0014	0.3987	mononucleosis
HLA-DQB1 x135	6	32629905	DGx	4.69E-02	0.46	0.2258	0.0014	0.3987	mononucleosis
HLA-DQB1 x136	6	32629902	QEx	4.69E-02	0.46	0.2258	0.0014	0.3987	mononucleosis
HLA-DQB1 x140	6	32629890	ATx	4.69E-02	0.46	0.2258	0.0014	0.3987	mononucleosis
HLA-DQB1 x167	6	32629809	RHx	4.69E-02	0.46	0.2258	0.0014	0.3987	mononucleosis
HLA-DQB1 x182	6	32629764	SNx	4.69E-02	0.46	0.2258	0.0014	0.3987	mononucleosis
HLA-DQB1 x185	6	32629755	TIx	4.69E-02	0.46	0.2258	0.0014	0.3987	mononucleosis
HLA-DQB1 T100	6	32630010	Tx	4.69E-02	-0.4599	0.2258	0.9986	0.3987	mononucleosis
HLA-DQB1 I101	6	32630007	Ix	4.69E-02	-0.4599	0.2258	0.9986	0.3987	mononucleosis
HLA-DQB1 S102	6	32630004	Sx	4.69E-02	-0.4599	0.2258	0.9986	0.3987	mononucleosis
HLA-DQB1 P103	6	32630001	Px	4.69E-02	-0.4599	0.2258	0.9986	0.3987	mononucleosis
HLA-DQB1 S104	6	32629998	Sx	4.69E-02	-0.4599	0.2258	0.9986	0.3987	mononucleosis
HLA-DQB1 R105	6	32629995	Rx	4.69E-02	-0.4599	0.2258	0.9986	0.3987	mononucleosis
HLA-DQB1 T106	6	32629992	Tx	4.69E-02	-0.4599	0.2258	0.9986	0.3987	mononucleosis
HLA-DQB1 E107	6	32629989	Ex	4.69E-02	-0.4599	0.2258	0.9986	0.3987	mononucleosis
HLA-DQB1 A108	6	32629986	Ax	4.69E-02	-0.4599	0.2258	0.9986	0.3987	mononucleosis
HLA-DQB1 L109	6	32629983	Lx	4.69E-02	-0.4599	0.2258	0.9986	0.3987	mononucleosis
HLA-DQB1 N110	6	32629980	Nx	4.69E-02	-0.4599	0.2258	0.9986	0.3987	mononucleosis
HLA-DQB1 H111	6	32629977	Hx	4.69E-02	-0.4599	0.2258	0.9986	0.3987	mononucleosis
HLA-DQB1 H112	6	32629974	Hx	4.69E-02	-0.4599	0.2258	0.9986	0.3987	mononucleosis
HLA-DQB1 N113	6	32629971	Nx	4.69E-02	-0.4599	0.2258	0.9986	0.3987	mononucleosis
HLA-DQB1 L114	6	32629968	Lx	4.69E-02	-0.4599	0.2258	0.9986	0.3987	mononucleosis
HLA-DQB1 L115	6	32629965	Lx	4.69E-02	-0.4599	0.2258	0.9986	0.3987	mononucleosis
HLA-DQB1 C117	6	32629959	Cx	4.69E-02	-0.4599	0.2258	0.9986	0.3987	mononucleosis
HLA-DQB1 S118	6	32629956	Sx	4.69E-02	-0.4599	0.2258	0.9986	0.3987	mononucleosis
HLA-DQB1 V119	6	32629953	Vx	4.69E-02	-0.4599	0.2258	0.9986	0.3987	mononucleosis
HLA-DQB1 T120	6	32629950	Tx	4.69E-02	-0.4599	0.2258	0.9986	0.3987	mononucleosis
HLA-DQB1 D121	6	32629947	Dx	4.69E-02	-0.4599	0.2258	0.9986	0.3987	mononucleosis
HLA-DQB1 F122	6	32629944	Fx	4.69E-02	-0.4599	0.2258	0.9986	0.3987	mononucleosis
HLA-DQB1 Y123	6	32629941	Yx	4.69E-02	-0.4599	0.2258	0.9986	0.3987	mononucleosis
HLA-DQB1 P124	6	32629938	Px	4.69E-02	-0.4599	0.2258	0.9986	0.3987	mononucleosis
HLA-DQB1 I127	6	32629929	Ix	4.69E-02	-0.4599	0.2258	0.9986	0.3987	mononucleosis
HLA-DQB1 K128	6	32629926	Kx	4.69E-02	-0.4599	0.2258	0.9986	0.3987	mononucleosis
HLA-DQB1 V129	6	32629923	Vx	4.69E-02	-0.4599	0.2258	0.9986	0.3987	mononucleosis
HLA-DQB1 W131	6	32629917	Wx	4.69E-02	-0.4599	0.2258	0.9986	0.3987	mononucleosis
HLA-DQB1 F132	6	32629914	Fx	4.69E-02	-0.4599	0.2258	0.9986	0.3987	mononucleosis
HLA-DQB1 R133	6	32629911	Rx	4.69E-02	-0.4599	0.2258	0.9986	0.3987	mononucleosis
HLA-DQB1 N134	6	32629908	Nx	4.69E-02	-0.4599	0.2258	0.9986	0.3987	mononucleosis
HLA-DQB1 E137	6	32629899	Ex	4.69E-02	-0.4599	0.2258	0.9986	0.3987	mononucleosis
HLA-DQB1 E138	6	32629896	Ex	4.69E-02	-0.4599	0.2258	0.9986	0.3987	mononucleosis
HLA-DQB1 T139	6	32629893	Tx	4.69E-02	-0.4599	0.2258	0.9986	0.3987	mononucleosis
HLA-DQB1 G141	6	32629887	Gx	4.69E-02	-0.4599	0.2258	0.9986	0.3987	mononucleosis
HLA-DQB1 V142	6	32629884	Vx	4.69E-02	-0.4599	0.2258	0.9986	0.3987	mononucleosis
HLA-DQB1 V143	6	32629881	Vx	4.69E-02	-0.4599	0.2258	0.9986	0.3987	mononucleosis
HLA-DQB1 S144	6	32629878	Sx	4.69E-02	-0.4599	0.2258	0.9986	0.3987	mononucleosis
HLA-DQB1 T145	6	32629875	Tx	4.69E-02	-0.4599	0.2258	0.9986	0.3987	mononucleosis
HLA-DQB1 P146	6	32629872	Px	4.69E-02	-0.4599	0.2258	0.9986	0.3987	mononucleosis
HLA-DQB1 L147	6	32629869	Lx	4.69E-02	-0.4599	0.2258	0.9986	0.3987	mononucleosis
HLA-DQB1 I148	6	32629866	Ix	4.69E-02	-0.4599	0.2258	0.9986	0.3987	mononucleosis
HLA-DQB1 R149	6	32629863	Rx	4.69E-02	-0.4599	0.2258	0.9986	0.3987	mononucleosis
HLA-DQB1 N150	6	32629860	Nx	4.69E-02	-0.4599	0.2258	0.9986	0.3987	mononucleosis
HLA-DQB1 G151	6	32629857	Gx	4.69E-02	-0.4599	0.2258	0.9986	0.3987	mononucleosis
HLA-DQB1 D152	6	32629854	Dx	4.69E-02	-0.4599	0.2258	0.9986	0.3987	mononucleosis
HLA-DQB1 W153	6	32629851	Wx	4.69E-02	-0.4599	0.2258	0.9986	0.3987	mononucleosis
HLA-DQB1 T154	6	32629848	Tx	4.69E-02	-0.4599	0.2258	0.9986	0.3987	mononucleosis
HLA-DQB1 F155	6	32629845	Fx	4.69E-02	-0.4599	0.2258	0.9986	0.3987	mononucleosis
HLA-DQB1 Q156	6	32629842	Qx	4.69E-02	-0.4599	0.2258	0.9986	0.3987	mononucleosis
HLA-DQB1 I157	6	32629839	Ix	4.69E-02	-0.4599	0.2258	0.9986	0.3987	mononucleosis
HLA-DQB1 L158	6	32629836	Lx	4.69E-02	-0.4599	0.2258	0.9986	0.3987	mononucleosis
HLA-DQB1 V159	6	32629833	Vx	4.69E-02	-0.4599	0.2258	0.9986	0.3987	mononucleosis
HLA-DQB1 M160	6	32629830	Mx	4.69E-02	-0.4599	0.2258	0.9986	0.3987	mononucleosis
HLA-DQB1 L161	6	32629827	Lx	4.69E-02	-0.4599	0.2258	0.9986	0.3987	mononucleosis
HLA-DQB1 E162	6	32629824	Ex	4.69E-02	-0.4599	0.2258	0.9986	0.3987	mononucleosis
HLA-DQB1 M163	6	32629821	Mx	4.69E-02	-0.4599	0.2258	0.9986	0.3987	mononucleosis
HLA-DQB1 T164	6	32629818	Tx	4.69E-02	-0.4599	0.2258	0.9986	0.3987	mononucleosis
HLA-DQB1 P165	6	32629815	Px	4.69E-02	-0.4599	0.2258	0.9986	0.3987	mononucleosis
HLA-DQB1 Q166	6	32629812	Qx	4.69E-02	-0.4599	0.2258	0.9986	0.3987	mononucleosis
HLA-DQB1 G168	6	32629806	Gx	4.69E-02	-0.4599	0.2258	0.9986	0.3987	mononucleosis
HLA-DQB1 D169	6	32629803	Dx	4.69E-02	-0.4599	0.2258	0.9986	0.3987	mononucleosis
HLA-DQB1 V170	6	32629800	Vx	4.69E-02	-0.4599	0.2258	0.9986	0.3987	mononucleosis
HLA-DQB1 Y171	6	32629797	Yx	4.69E-02	-0.4599	0.2258	0.9986	0.3987	mononucleosis
HLA-DQB1 T172	6	32629794	Tx	4.69E-02	-0.4599	0.2258	0.9986	0.3987	mononucleosis
HLA-DQB1 C173	6	32629791	Cx	4.69E-02	-0.4599	0.2258	0.9986	0.3987	mononucleosis
HLA-DQB1 H174	6	32629788	Hx	4.69E-02	-0.4599	0.2258	0.9986	0.3987	mononucleosis
HLA-DQB1 V175	6	32629785	Vx	4.69E-02	-0.4599	0.2258	0.9986	0.3987	mononucleosis
HLA-DQB1 E176	6	32629782	Ex	4.69E-02	-0.4599	0.2258	0.9986	0.3987	mononucleosis
HLA-DQB1 H177	6	32629779	Hx	4.69E-02	-0.4599	0.2258	0.9986	0.3987	mononucleosis
HLA-DQB1 P178	6	32629776	Px	4.69E-02	-0.4599	0.2258	0.9986	0.3987	mononucleosis
HLA-DQB1 S179	6	32629773	Sx	4.69E-02	-0.4599	0.2258	0.9986	0.3987	mononucleosis
HLA-DQB1 L180	6	32629770	Lx	4.69E-02	-0.4599	0.2258	0.9986	0.3987	mononucleosis
HLA-DQB1 Q181	6	32629767	Qx	4.69E-02	-0.4599	0.2258	0.9986	0.3987	mononucleosis
HLA-DQB1 P183	6	32629761	Px	4.69E-02	-0.4599	0.2258	0.9986	0.3987	mononucleosis
HLA-DQB1 I184	6	32629758	Ix	4.69E-02	-0.4599	0.2258	0.9986	0.3987	mononucleosis
HLA-DQB1 V186	6	32629752	Vx	4.69E-02	-0.4599	0.2258	0.9986	0.3987	mononucleosis
HLA-DQB1 E187	6	32629749	Ex	4.69E-02	-0.4599	0.2258	0.9986	0.3987	mononucleosis
HLA-DQB1 W188	6	32629746	Wx	4.69E-02	-0.4599	0.2258	0.9986	0.3987	mononucleosis
HLA-DQB1 V95	6	32630025	Vx	4.69E-02	-0.4599	0.2258	0.9986	0.3987	mononucleosis
HLA-DQB1 E96	6	32630022	Ex	4.69E-02	-0.4599	0.2258	0.9986	0.3987	mononucleosis
HLA-DQB1 P97	6	32630019	Px	4.69E-02	-0.4599	0.2258	0.9986	0.3987	mononucleosis
HLA-DQB1 T98	6	32630016	Tx	4.69E-02	-0.4599	0.2258	0.9986	0.3987	mononucleosis
HLA-DQB1 V99	6	32630013	Vx	4.69E-02	-0.4599	0.2258	0.9986	0.3987	mononucleosis
HLA-B A24	6	31324665	STA	4.77E-02	0.0267	0.0135	0.2922	0.9902	mononucleosis
HLA-A*02:05	chr6	NA	NA	1.73E-17	-0.5771	0.0691	0.0105	0.9422	mumps
HLA-A*26:01	chr6	NA	NA	6.86E-05	-0.1461	0.0368	0.0362	0.9052	mumps
HLA-B*40:01	chr6	NA	NA	9.26E-05	-0.1118	0.0286	0.05	0.9833	mumps
HLA-B*35:01	chr6	NA	NA	1.28E-03	0.0972	0.0301	0.053	0.8341	mumps
HLA-DRB1*04:01	chr6	NA	NA	1.32E-03	0.0773	0.024	0.0823	0.8146	mumps
HLA-C*04:01	chr6	NA	NA	1.47E-03	0.0646	0.0203	0.1119	0.9964	mumps
HLA-C*03:04	chr6	NA	NA	2.95E-03	-0.0732	0.0246	0.0713	0.9601	mumps
HLA-DRB1*04:59	chr6	NA	NA	3.47E-03	-8.7561	3.0173	2.00E-04	0.0232	mumps
HLA-B*39:10	chr6	NA	NA	3.53E-03	-8.2778	2.8726	1.00E-04	0.0538	mumps
HLA-DRB1*04:02	chr6	NA	NA	5.16E-03	-0.1745	0.0626	0.0157	0.8237	mumps
HLA-B*50:01	chr6	NA	NA	6.69E-03	-0.174	0.0644	0.0117	0.9262	mumps
HLA-A*24:02	chr6	NA	NA	7.03E-03	0.0613	0.0227	0.087	0.9501	mumps
HLA-B*42:02	chr6	NA	NA	1.10E-02	-5.1303	2.1678	1.00E-04	0.167	mumps
HLA-B*35:03	chr6	NA	NA	1.15E-02	0.1349	0.0532	0.0196	0.7519	mumps
HLA-A*30:02	chr6	NA	NA	1.36E-02	0.1646	0.0666	0.0092	0.9481	mumps
HLA-B*18:01	chr6	NA	NA	1.37E-02	0.0775	0.0314	0.0472	0.913	mumps
HLA-B*42:01	chr6	NA	NA	1.86E-02	-3.3399	1.5389	1.00E-04	0.2833	mumps
HLA-A*01:25	chr6	NA	NA	1.93E-02	5.1502	2.2102	2.00E-04	0.0245	mumps
HLA-DQA1*03:03	chr6	NA	NA	2.38E-02	0.0604	0.0267	0.068	0.8064	mumps
HLA-A*32:01	chr6	NA	NA	2.39E-02	-0.0754	0.0334	0.0364	0.9809	mumps
HLA-A*29:01	chr6	NA	NA	2.40E-02	-0.2405	0.1073	0.0038	0.9533	mumps
HLA-DRB1*13:15	chr6	NA	NA	2.67E-02	9.8635	4.4366	1.00E-04	0.0175	mumps
HLA-DRB1*04:07	chr6	NA	NA	2.90E-02	0.1861	0.0852	0.0116	0.418	mumps
HLA-B*14:02	chr6	NA	NA	3.42E-02	-0.0778	0.0368	0.0319	0.9942	mumps
HLA-C*12:05	chr6	NA	NA	3.45E-02	5.6194	2.6559	3.00E-04	0.023	mumps
HLA-DPB1*02:01	chr6	NA	NA	3.76E-02	-0.0411	0.0198	0.1412	0.8272	mumps
HLA-A*02:02	chr6	NA	NA	3.90E-02	-0.5206	0.2544	0.0013	0.5817	mumps
HLA-B*07:17	chr6	NA	NA	3.91E-02	-18.7373	9.3123	0	0.009	mumps
HLA-B*55:05	chr6	NA	NA	3.91E-02	-18.7373	9.3123	0	0.009	mumps
HLA-B*41:01	chr6	NA	NA	4.21E-02	-0.2027	0.1002	0.0053	0.892	mumps
HLA-DPB1*10:01	chr6	NA	NA	4.50E-02	0.1058	0.0527	0.0166	0.8599	mumps
HLA-A Q43	6	29910660	QR	2.51E-17	0.5359	0.0644	0.9882	0.9785	mumps
HLA-A W156	6	29911240	RQLW	3.72E-07	-0.1014	0.02	0.117	0.9934	mumps
HLA-B EK45	6	31324602	EMTKG	8.22E-07	-0.066	0.0134	0.6434	0.9808	mumps
HLA-B MT45	6	31324602	EMTKG	8.65E-07	0.0659	0.0134	0.3559	0.9836	mumps
HLA-A T299	6	29912349	TxA	1.76E-06	0.0791	0.0166	0.8199	0.9815	mumps
HLA-A V334	6	29913038	VxM	1.88E-06	0.0789	0.0166	0.82	0.9818	mumps
HLA-A S246	6	29912088	AxS	3.69E-06	-0.0767	0.0166	0.177	0.9915	mumps
HLA-A A246	6	29912088	AxS	3.81E-06	0.0765	0.0166	0.822	0.9897	mumps
HLA-A A299	6	29912349	TxA	4.00E-06	-0.0766	0.0166	0.1764	0.9876	mumps
HLA-A M334	6	29913038	VxM	4.25E-06	-0.0764	0.0166	0.1763	0.9879	mumps
HLA-A FS9	6	29910558	FSYT	8.42E-06	0.0646	0.0145	0.7429	0.9823	mumps
HLA-B SHN116	6	31324144	YSLFDHN	1.16E-05	0.0682	0.0156	0.2206	0.9344	mumps
HLA-B SH116	6	31324144	YSLFDHN	1.16E-05	0.0682	0.0155	0.2205	0.9347	mumps
HLA-B SN116	6	31324144	YSLFDHN	1.24E-05	0.068	0.0155	0.2204	0.935	mumps
HLA-B S116	6	31324144	YSLFDHN	1.24E-05	0.068	0.0155	0.2204	0.9354	mumps
HLA-B D114	6	31324150	DNH	1.97E-05	0.0547	0.0128	0.5066	0.9577	mumps
HLA-B N114	6	31324150	DNH	2.72E-05	-0.0544	0.013	0.4451	0.9581	mumps
HLA-A S9	6	29910558	FSYT	4.33E-05	0.076	0.0186	0.1348	0.9848	mumps
HLA-A S207	6	29911971	GSx	4.75E-05	-0.0507	0.0125	0.5063	0.9879	mumps
HLA-A Ex253	6	29912109	EQxK	4.75E-05	0.0507	0.0125	0.4937	0.9879	mumps
HLA-A G207	6	29911971	GSx	4.78E-05	0.0507	0.0125	0.4928	0.9887	mumps
HLA-A E253	6	29912109	EQxK	4.78E-05	0.0507	0.0125	0.4928	0.9887	mumps
HLA-B KG45	6	31324602	EMTKG	4.90E-05	-0.0587	0.0145	0.2511	0.9856	mumps
HLA-A L294	6	29912334	LFx	4.91E-05	0.0506	0.0125	0.4926	0.9876	mumps
HLA-B K45	6	31324602	EMTKG	4.92E-05	-0.0587	0.0145	0.2509	0.9866	mumps
HLA-A A193	6	29911929	PAx	4.94E-05	-0.0506	0.0125	0.5062	0.9877	mumps
HLA-A V194	6	29911932	IVx	4.94E-05	-0.0506	0.0125	0.5062	0.9877	mumps
HLA-A Q253	6	29912109	EQxK	4.94E-05	-0.0506	0.0125	0.5062	0.9877	mumps
HLA-A P193	6	29911929	PAx	4.98E-05	0.0506	0.0125	0.4929	0.9885	mumps
HLA-A I194	6	29911932	IVx	4.98E-05	0.0506	0.0125	0.4929	0.9885	mumps
HLA-A EK253	6	29912109	EQxK	4.98E-05	0.0506	0.0125	0.4929	0.9885	mumps
HLA-B Q32	6	31324641	QL	5.04E-05	0.0559	0.0138	0.7074	0.9852	mumps
HLA-A P184	6	29911902	PAx	5.94E-05	0.0501	0.0125	0.5321	0.9877	mumps
HLA-A A184	6	29911902	PAx	5.99E-05	-0.0501	0.0125	0.467	0.9891	mumps
HLA-B YLD116	6	31324144	YSLFDHN	7.02E-05	-0.0538	0.0135	0.6594	0.9684	mumps
HLA-B SFH116	6	31324144	YSLFDHN	7.23E-05	0.0537	0.0135	0.34	0.9708	mumps
HLA-B T143	6	31324063	TS	7.35E-05	0.1128	0.0285	0.9486	0.9676	mumps
HLA-B W147	6	31324051	WL	7.35E-05	0.1128	0.0285	0.9486	0.9676	mumps
HLA-B SF116	6	31324144	YSLFDHN	7.61E-05	0.0535	0.0135	0.3399	0.9713	mumps
HLA-B SFN116	6	31324144	YSLFDHN	7.62E-05	0.0535	0.0135	0.3399	0.9711	mumps
HLA-A Y9	6	29910558	FSYT	7.84E-05	-0.0656	0.0166	0.1807	0.9799	mumps
HLA-A F294	6	29912334	LFx	8.56E-05	-0.0491	0.0125	0.5037	0.9821	mumps
HLA-B T24	6	31324665	STA	1.11E-04	-0.052	0.0135	0.3176	0.9834	mumps
HLA-A E63	6	29910720	ENQ	1.14E-04	0.0673	0.0174	0.8434	0.9973	mumps
HLA-A RL62	6	29910717	QGERL	1.14E-04	-0.0673	0.0174	0.1566	0.9973	mumps
HLA-B A41	6	31324614	AT	1.23E-04	0.0539	0.014	0.7236	0.9801	mumps
HLA-A Q114	6	29911114	RHQE	1.25E-04	-0.0703	0.0183	0.1397	0.9924	mumps
HLA-B G-10	6	31324892	AxG	1.88E-04	0.0479	0.0128	0.5809	0.9699	mumps
HLA-A A149	6	29911219	AT	1.96E-04	0.0979	0.0263	0.9358	1.0028	mumps
HLA-B A-10	6	31324892	AxG	2.02E-04	-0.0477	0.0128	0.4164	0.9715	mumps
HLA-B A24	6	31324665	STA	2.05E-04	0.0518	0.0139	0.2922	0.9902	mumps
HLA-B TG45	6	31324602	EMTKG	2.89E-04	0.0559	0.0154	0.2304	0.9897	mumps
HLA-B T45	6	31324602	EMTKG	2.90E-04	0.0559	0.0154	0.2302	0.9907	mumps
HLA-A D166	6	29911270	DE	3.82E-04	0.0506	0.0142	0.2648	0.9743	mumps
HLA-A G167	6	29911273	GW	3.82E-04	0.0506	0.0142	0.2648	0.9743	mumps
HLA-B T305	6	31322910	AxT	6.24E-04	0.0461	0.0135	0.3556	0.9778	mumps
HLA-A QE62	6	29910717	QGERL	6.32E-04	0.0429	0.0126	0.5564	0.9889	mumps
HLA-B A305	6	31322910	AxT	6.81E-04	-0.0457	0.0134	0.6413	0.9775	mumps
HLA-A RQ156	6	29911240	RQLW	8.50E-04	0.0452	0.0135	0.3096	0.9771	mumps
HLA-B YFD116	6	31324144	YSLFDHN	8.82E-04	-0.0468	0.0141	0.6957	0.9376	mumps
HLA-B SLH116	6	31324144	YSLFDHN	9.05E-04	0.0466	0.014	0.3037	0.94	mumps
HLA-B SL116	6	31324144	YSLFDHN	9.47E-04	0.0464	0.014	0.3036	0.9406	mumps
HLA-B SLN116	6	31324144	YSLFDHN	9.47E-04	0.0464	0.014	0.3036	0.9403	mumps
HLA-B I282	6	31322979	VIx	1.13E-03	0.0438	0.0134	0.3598	0.978	mumps
HLA-B V282	6	31322979	VIx	1.23E-03	-0.0434	0.0134	0.6371	0.9778	mumps
HLA-B YDN116	6	31324144	YSLFDHN	1.24E-03	-0.0421	0.013	0.5763	0.9704	mumps
HLA-B YD116	6	31324144	YSLFDHN	1.24E-03	-0.0421	0.013	0.5762	0.9702	mumps
HLA-B YDH116	6	31324144	YSLFDHN	1.29E-03	-0.0419	0.013	0.5763	0.9706	mumps
HLA-B SLF116	6	31324144	YSLFDHN	1.32E-03	0.0418	0.013	0.4231	0.9728	mumps
HLA-C V303	6	31237778	VxM	1.47E-03	-0.0644	0.0202	0.8871	0.9934	mumps
HLA-C M303	6	31237778	VxM	1.51E-03	0.0643	0.0202	0.1122	0.999	mumps
HLA-C R14	6	31239606	RW	1.51E-03	-0.0643	0.0202	0.8878	0.999	mumps
HLA-C A49	6	31239501	AE	1.51E-03	-0.0643	0.0202	0.8878	0.999	mumps
HLA-B YLN116	6	31324144	YSLFDHN	1.56E-03	-0.0402	0.0127	0.4754	0.9597	mumps
HLA-B YL116	6	31324144	YSLFDHN	1.56E-03	-0.0402	0.0127	0.4753	0.9595	mumps
HLA-B YLH116	6	31324144	YSLFDHN	1.61E-03	-0.0401	0.0127	0.4755	0.959	mumps
HLA-B SFD116	6	31324144	YSLFDHN	1.66E-03	0.0399	0.0127	0.524	0.9611	mumps
HLA-A Y99	6	29911069	YF	1.85E-03	-0.0629	0.0202	0.8896	0.9866	mumps
HLA-A R65	6	29910726	RG	1.92E-03	-0.0627	0.0202	0.8895	0.9856	mumps
HLA-A V282	6	29912298	IxV	1.93E-03	0.0628	0.0202	0.1099	0.985	mumps
HLA-A N311	6	29912385	KxN	1.93E-03	0.0628	0.0202	0.1099	0.985	mumps
HLA-B YLF116	6	31324144	YSLFDHN	1.97E-03	-0.0403	0.013	0.5948	0.9448	mumps
HLA-B SDH116	6	31324144	YSLFDHN	2.02E-03	0.0401	0.013	0.4046	0.9469	mumps
HLA-A E62	6	29910717	QGERL	2.03E-03	0.0624	0.0202	0.1106	0.9849	mumps
HLA-A R62	6	29910717	QGERL	2.07E-03	-0.0606	0.0197	0.1196	1.0007	mumps
HLA-A N63	6	29910720	ENQ	2.07E-03	-0.0606	0.0197	0.1196	1.0007	mumps
HLA-B SDN116	6	31324144	YSLFDHN	2.10E-03	0.04	0.013	0.4045	0.9462	mumps
HLA-B SD116	6	31324144	YSLFDHN	2.10E-03	0.04	0.013	0.4045	0.9465	mumps
HLA-C S9	6	31239621	FYSD	3.82E-03	0.0561	0.0194	0.1242	0.9984	mumps
HLA-C F99	6	31239101	CYFS	3.84E-03	0.0561	0.0194	0.1243	0.9981	mumps
HLA-A I298	6	29912346	IxF	3.85E-03	0.0571	0.0198	0.8842	0.9678	mumps
HLA-A M307	6	29912373	MxR	3.85E-03	0.0571	0.0198	0.8842	0.9678	mumps
HLA-A S-11	6	29910371	SxL	3.90E-03	0.057	0.0198	0.8844	0.97	mumps
HLA-A I282	6	29912298	IxV	4.23E-03	-0.0577	0.0202	0.8864	0.9662	mumps
HLA-A K311	6	29912385	KxN	4.23E-03	-0.0577	0.0202	0.8864	0.9662	mumps
HLA-DRB1 L67	6	32551969	LIF	4.68E-03	0.0368	0.013	0.4078	0.9504	mumps
HLA-A E114	6	29911114	RHQE	4.97E-03	0.117	0.0416	0.0244	0.9695	mumps
HLA-A H116	6	29911120	DYH	4.97E-03	0.117	0.0416	0.0244	0.9695	mumps
HLA-B W-11	6	31324895	SxW	5.11E-03	0.0355	0.0127	0.5122	0.9707	mumps
HLA-B S-11	6	31324895	SxW	5.44E-03	-0.0352	0.0127	0.4851	0.9722	mumps
HLA-A S17	6	29910582	RSC	5.85E-03	0.1148	0.0416	0.0246	0.9625	mumps
HLA-A R17	6	29910582	RSC	5.95E-03	-0.1146	0.0416	0.9752	0.9582	mumps
HLA-A K144	6	29911204	KQ	5.98E-03	0.042	0.0153	0.7778	0.9932	mumps
HLA-B R131	6	31324099	RS	6.09E-03	-0.0372	0.0136	0.3125	0.9984	mumps
HLA-B V-8	6	31324886	LxV	6.57E-03	0.0345	0.0127	0.4871	0.9711	mumps
HLA-B L-8	6	31324886	LxV	6.99E-03	-0.0342	0.0127	0.5102	0.9725	mumps
HLA-A L-11	6	29910371	SxL	7.17E-03	-0.0536	0.0199	0.1121	0.9769	mumps
HLA-A F298	6	29912346	IxF	7.17E-03	-0.0536	0.0199	0.1121	0.9769	mumps
HLA-A R307	6	29912373	MxR	7.17E-03	-0.0536	0.0199	0.1121	0.9769	mumps
HLA-A R97	6	29911063	IRM	7.40E-03	-0.0349	0.013	0.3613	0.9852	mumps
HLA-C EG275	6	31237862	ExKG	7.80E-03	-0.0521	0.0196	0.8763	0.9946	mumps
HLA-C S11	6	31239615	SA	7.81E-03	0.0464	0.0174	0.1586	0.9959	mumps
HLA-C FS9	6	31239621	FYSD	7.81E-03	0.0464	0.0174	0.1586	0.9959	mumps
HLA-C CF99	6	31239101	CYFS	7.84E-03	0.0463	0.0174	0.1587	0.9957	mumps
HLA-C K275	6	31237862	ExKG	7.97E-03	0.052	0.0196	0.123	0.9996	mumps
HLA-A VE152	6	29911228	AVEWR	7.99E-03	-0.0385	0.0145	0.759	0.9884	mumps
HLA-B YN116	6	31324144	YSLFDHN	8.23E-03	-0.0343	0.013	0.3922	0.9636	mumps
HLA-B Y116	6	31324144	YSLFDHN	8.24E-03	-0.0343	0.013	0.3921	0.9634	mumps
HLA-A Q156	6	29911240	RQLW	8.33E-03	0.0463	0.0175	0.1528	0.9723	mumps
HLA-A GR62	6	29910717	QGERL	8.38E-03	-0.0336	0.0127	0.4067	0.9872	mumps
HLA-B YHN116	6	31324144	YSLFDHN	8.50E-03	-0.0342	0.013	0.3923	0.9631	mumps
HLA-B YH116	6	31324144	YSLFDHN	8.50E-03	-0.0342	0.013	0.3922	0.9629	mumps
HLA-A V297	6	29912343	VxM	9.35E-03	0.0857	0.033	0.9599	0.9202	mumps
HLA-A R310	6	29912382	RxK	1.04E-02	0.5471	0.2158	0.9962	0.277	mumps
HLA-A D314	6	29912836	DxV	1.04E-02	0.5471	0.2158	0.9962	0.277	mumps
HLA-B Y9	6	31324710	YDH	1.12E-02	0.0344	0.0136	0.6797	0.971	mumps
HLA-B S325	6	31322303	CxS	1.12E-02	0.033	0.013	0.4411	1.0034	mumps
HLA-A A-20	6	29910344	AxP	1.12E-02	0.5422	0.2159	0.9964	0.2955	mumps
HLA-A E152	6	29911228	AVEWR	1.12E-02	-0.0398	0.0157	0.2031	0.9805	mumps
HLA-B C325	6	31322303	CxS	1.18E-02	-0.0327	0.013	0.5558	1.0044	mumps
HLA-B H9	6	31324710	YDH	1.19E-02	-0.0392	0.0156	0.213	0.9652	mumps
HLA-B E46	6	31324599	EA	1.19E-02	-0.0476	0.0189	0.8739	0.9706	mumps
HLA-B MG45	6	31324602	EMTKG	1.22E-02	0.0474	0.0189	0.1258	0.9733	mumps
HLA-B M45	6	31324602	EMTKG	1.22E-02	0.0474	0.0189	0.1256	0.9749	mumps
HLA-C CY99	6	31239101	CYFS	1.36E-02	-0.0352	0.0142	0.7396	0.9913	mumps
HLA-B YFN116	6	31324144	YSLFDHN	1.41E-02	-0.0314	0.0128	0.5117	0.9474	mumps
HLA-B YF116	6	31324144	YSLFDHN	1.41E-02	-0.0314	0.0128	0.5116	0.9472	mumps
HLA-A RH114	6	29911114	RHQE	1.44E-02	0.0421	0.0172	0.8359	0.9909	mumps
HLA-B YFH116	6	31324144	YSLFDHN	1.45E-02	-0.0312	0.0128	0.5117	0.9468	mumps
HLA-DRB1 K71	6	32551957	REKA	1.47E-02	0.0386	0.0158	0.2101	0.915	mumps
HLA-B SLD116	6	31324144	YSLFDHN	1.48E-02	0.0311	0.0128	0.4877	0.9488	mumps
HLA-A x276	6	29912280	LPx	1.52E-02	-0.5253	0.2183	0.0037	0.275	mumps
HLA-A x282	6	29912298	IxV	1.52E-02	-0.5253	0.2183	0.0037	0.275	mumps
HLA-A x283	6	29912301	PxH	1.52E-02	-0.5253	0.2183	0.0037	0.275	mumps
HLA-A x294	6	29912334	LFx	1.52E-02	-0.5253	0.2183	0.0037	0.275	mumps
HLA-A x297	6	29912343	VxM	1.52E-02	-0.5253	0.2183	0.0037	0.275	mumps
HLA-A x298	6	29912346	IxF	1.52E-02	-0.5253	0.2183	0.0037	0.275	mumps
HLA-A x299	6	29912349	TxA	1.52E-02	-0.5253	0.2183	0.0037	0.275	mumps
HLA-A x307	6	29912373	MxR	1.52E-02	-0.5253	0.2183	0.0037	0.275	mumps
HLA-A x310	6	29912382	RxK	1.52E-02	-0.5253	0.2183	0.0037	0.275	mumps
HLA-A x311	6	29912385	KxN	1.52E-02	-0.5253	0.2183	0.0037	0.275	mumps
HLA-A x314	6	29912836	DxV	1.52E-02	-0.5253	0.2183	0.0037	0.275	mumps
HLA-A x321	6	29912857	TSx	1.52E-02	-0.5253	0.2183	0.0037	0.275	mumps
HLA-A x334	6	29913038	VxM	1.52E-02	-0.5253	0.2183	0.0037	0.275	mumps
HLA-A E275	6	29912277	Ex	1.52E-02	0.5253	0.2183	0.9963	0.275	mumps
HLA-A S277	6	29912283	Sx	1.52E-02	0.5253	0.2183	0.9963	0.275	mumps
HLA-A S278	6	29912286	Sx	1.52E-02	0.5253	0.2183	0.9963	0.275	mumps
HLA-A Q279	6	29912289	Qx	1.52E-02	0.5253	0.2183	0.9963	0.275	mumps
HLA-A P280	6	29912292	Px	1.52E-02	0.5253	0.2183	0.9963	0.275	mumps
HLA-A T281	6	29912295	Tx	1.52E-02	0.5253	0.2183	0.9963	0.275	mumps
HLA-A I284	6	29912304	Ix	1.52E-02	0.5253	0.2183	0.9963	0.275	mumps
HLA-A V285	6	29912307	Vx	1.52E-02	0.5253	0.2183	0.9963	0.275	mumps
HLA-A G286	6	29912310	Gx	1.52E-02	0.5253	0.2183	0.9963	0.275	mumps
HLA-A I287	6	29912313	Ix	1.52E-02	0.5253	0.2183	0.9963	0.275	mumps
HLA-A I288	6	29912316	Ix	1.52E-02	0.5253	0.2183	0.9963	0.275	mumps
HLA-A A289	6	29912319	Ax	1.52E-02	0.5253	0.2183	0.9963	0.275	mumps
HLA-A G290	6	29912322	Gx	1.52E-02	0.5253	0.2183	0.9963	0.275	mumps
HLA-A L291	6	29912325	Lx	1.52E-02	0.5253	0.2183	0.9963	0.275	mumps
HLA-A V292	6	29912328	Vx	1.52E-02	0.5253	0.2183	0.9963	0.275	mumps
HLA-A L293	6	29912331	Lx	1.52E-02	0.5253	0.2183	0.9963	0.275	mumps
HLA-A G295	6	29912337	Gx	1.52E-02	0.5253	0.2183	0.9963	0.275	mumps
HLA-A A296	6	29912340	Ax	1.52E-02	0.5253	0.2183	0.9963	0.275	mumps
HLA-A G300	6	29912352	Gx	1.52E-02	0.5253	0.2183	0.9963	0.275	mumps
HLA-A A301	6	29912355	Ax	1.52E-02	0.5253	0.2183	0.9963	0.275	mumps
HLA-A V302	6	29912358	Vx	1.52E-02	0.5253	0.2183	0.9963	0.275	mumps
HLA-A V303	6	29912361	Vx	1.52E-02	0.5253	0.2183	0.9963	0.275	mumps
HLA-A A304	6	29912364	Ax	1.52E-02	0.5253	0.2183	0.9963	0.275	mumps
HLA-A A305	6	29912367	Ax	1.52E-02	0.5253	0.2183	0.9963	0.275	mumps
HLA-A V306	6	29912370	Vx	1.52E-02	0.5253	0.2183	0.9963	0.275	mumps
HLA-A W308	6	29912376	Wx	1.52E-02	0.5253	0.2183	0.9963	0.275	mumps
HLA-A R309	6	29912379	Rx	1.52E-02	0.5253	0.2183	0.9963	0.275	mumps
HLA-A S312	6	29912388	Sx	1.52E-02	0.5253	0.2183	0.9963	0.275	mumps
HLA-A S313	6	29912391	Sx	1.52E-02	0.5253	0.2183	0.9963	0.275	mumps
HLA-A R315	6	29912839	Rx	1.52E-02	0.5253	0.2183	0.9963	0.275	mumps
HLA-A K316	6	29912842	Kx	1.52E-02	0.5253	0.2183	0.9963	0.275	mumps
HLA-A G317	6	29912845	Gx	1.52E-02	0.5253	0.2183	0.9963	0.275	mumps
HLA-A G318	6	29912848	Gx	1.52E-02	0.5253	0.2183	0.9963	0.275	mumps
HLA-A S319	6	29912851	Sx	1.52E-02	0.5253	0.2183	0.9963	0.275	mumps
HLA-A Y320	6	29912854	Yx	1.52E-02	0.5253	0.2183	0.9963	0.275	mumps
HLA-A Q322	6	29912860	Qx	1.52E-02	0.5253	0.2183	0.9963	0.275	mumps
HLA-A A323	6	29912863	Ax	1.52E-02	0.5253	0.2183	0.9963	0.275	mumps
HLA-A A324	6	29912866	Ax	1.52E-02	0.5253	0.2183	0.9963	0.275	mumps
HLA-A S325	6	29913011	Sx	1.52E-02	0.5253	0.2183	0.9963	0.275	mumps
HLA-A S326	6	29913014	Sx	1.52E-02	0.5253	0.2183	0.9963	0.275	mumps
HLA-A D327	6	29913017	Dx	1.52E-02	0.5253	0.2183	0.9963	0.275	mumps
HLA-A S328	6	29913020	Sx	1.52E-02	0.5253	0.2183	0.9963	0.275	mumps
HLA-A A329	6	29913023	Ax	1.52E-02	0.5253	0.2183	0.9963	0.275	mumps
HLA-A Q330	6	29913026	Qx	1.52E-02	0.5253	0.2183	0.9963	0.275	mumps
HLA-A G331	6	29913029	Gx	1.52E-02	0.5253	0.2183	0.9963	0.275	mumps
HLA-A S332	6	29913032	Sx	1.52E-02	0.5253	0.2183	0.9963	0.275	mumps
HLA-A D333	6	29913035	Dx	1.52E-02	0.5253	0.2183	0.9963	0.275	mumps
HLA-A S335	6	29913041	Sx	1.52E-02	0.5253	0.2183	0.9963	0.275	mumps
HLA-A L336	6	29913044	Lx	1.52E-02	0.5253	0.2183	0.9963	0.275	mumps
HLA-A T337	6	29913047	Tx	1.52E-02	0.5253	0.2183	0.9963	0.275	mumps
HLA-A A338	6	29913050	Ax	1.52E-02	0.5253	0.2183	0.9963	0.275	mumps
HLA-A C339	6	29913053	Cx	1.52E-02	0.5253	0.2183	0.9963	0.275	mumps
HLA-A K340	6	29913056	Kx	1.52E-02	0.5253	0.2183	0.9963	0.275	mumps
HLA-C Y99	6	31239101	CYFS	1.52E-02	-0.0333	0.0137	0.7052	0.9906	mumps
HLA-A R56	6	29910699	GRE	1.56E-02	0.0703	0.029	0.0505	0.9607	mumps
HLA-A R152	6	29911228	AVEWR	1.59E-02	0.1607	0.0665	0.0093	0.9419	mumps
HLA-A AR152	6	29911228	AVEWR	1.62E-02	0.0355	0.0148	0.2272	0.9897	mumps
HLA-A x-11	6	29910371	SxL	1.62E-02	-0.5203	0.2185	0.0035	0.2939	mumps
HLA-A x-15	6	29910359	LVx	1.62E-02	-0.5203	0.2185	0.0035	0.2939	mumps
HLA-A x-2	6	29910398	WxR	1.62E-02	-0.5203	0.2185	0.0035	0.2939	mumps
HLA-A x-20	6	29910344	AxP	1.62E-02	-0.5203	0.2185	0.0035	0.2939	mumps
HLA-A A-1	6	29910401	Ax	1.62E-02	0.5203	0.2185	0.9965	0.2939	mumps
HLA-A G-10	6	29910374	Gx	1.62E-02	0.5203	0.2185	0.9965	0.2939	mumps
HLA-A L-12	6	29910368	Lx	1.62E-02	0.5203	0.2185	0.9965	0.2939	mumps
HLA-A L-13	6	29910365	Lx	1.62E-02	0.5203	0.2185	0.9965	0.2939	mumps
HLA-A L-14	6	29910362	Lx	1.62E-02	0.5203	0.2185	0.9965	0.2939	mumps
HLA-A L-16	6	29910356	Lx	1.62E-02	0.5203	0.2185	0.9965	0.2939	mumps
HLA-A T-17	6	29910353	Tx	1.62E-02	0.5203	0.2185	0.9965	0.2939	mumps
HLA-A R-18	6	29910350	Rx	1.62E-02	0.5203	0.2185	0.9965	0.2939	mumps
HLA-A P-19	6	29910347	Px	1.62E-02	0.5203	0.2185	0.9965	0.2939	mumps
HLA-A M-21	6	29910341	Mx	1.62E-02	0.5203	0.2185	0.9965	0.2939	mumps
HLA-A V-22	6	29910338	Vx	1.62E-02	0.5203	0.2185	0.9965	0.2939	mumps
HLA-A A-23	6	29910335	Ax	1.62E-02	0.5203	0.2185	0.9965	0.2939	mumps
HLA-A M-24	6	29910332	Mx	1.62E-02	0.5203	0.2185	0.9965	0.2939	mumps
HLA-A T-3	6	29910395	Tx	1.62E-02	0.5203	0.2185	0.9965	0.2939	mumps
HLA-A Q-4	6	29910392	Qx	1.62E-02	0.5203	0.2185	0.9965	0.2939	mumps
HLA-A T-5	6	29910389	Tx	1.62E-02	0.5203	0.2185	0.9965	0.2939	mumps
HLA-A L-6	6	29910386	Lx	1.62E-02	0.5203	0.2185	0.9965	0.2939	mumps
HLA-A A-7	6	29910383	Ax	1.62E-02	0.5203	0.2185	0.9965	0.2939	mumps
HLA-A L-8	6	29910380	Lx	1.62E-02	0.5203	0.2185	0.9965	0.2939	mumps
HLA-A A-9	6	29910377	Ax	1.62E-02	0.5203	0.2185	0.9965	0.2939	mumps
HLA-A G1	6	29910534	Gx	1.62E-02	0.5203	0.2185	0.9965	0.2939	mumps
HLA-A WR152	6	29911228	AVEWR	1.63E-02	0.1026	0.0426	0.0231	0.9724	mumps
HLA-A G56	6	29910699	GRE	1.66E-02	-0.0696	0.029	0.9494	0.9597	mumps
HLA-B CS67	6	31324536	YCFSM	1.68E-02	-0.0302	0.0126	0.5426	0.9775	mumps
HLA-B I95	6	31324207	LWI	1.69E-02	0.0329	0.0138	0.295	0.974	mumps
HLA-B D30	6	31324647	DG	1.72E-02	-0.0723	0.0303	0.9504	0.9388	mumps
HLA-B D177	6	31323961	DE	1.78E-02	-0.0325	0.0137	0.2983	1.0023	mumps
HLA-B E180	6	31323952	EQ	1.78E-02	-0.0325	0.0137	0.2983	1.0023	mumps
HLA-C A90	6	31239378	AD	1.85E-02	-0.0294	0.0125	0.4885	0.9913	mumps
HLA-B E163	6	31324003	ETL	1.86E-02	-0.0336	0.0143	0.2629	0.9926	mumps
HLA-A W-2	6	29910398	WxR	1.87E-02	0.5044	0.2165	0.9965	0.2957	mumps
HLA-A FY9	6	29910558	FSYT	1.97E-02	-0.036	0.0155	0.7887	0.9855	mumps
HLA-B FM67	6	31324536	YCFSM	2.02E-02	0.0318	0.0137	0.3025	0.9803	mumps
HLA-C Y9	6	31239621	FYSD	2.03E-02	-0.0292	0.0126	0.4421	0.9909	mumps
HLA-B V194	6	31323336	IxV	2.03E-02	0.0402	0.0173	0.1664	1.0008	mumps
HLA-C T73	6	31239429	TA	2.08E-02	-0.0294	0.0127	0.4077	0.9981	mumps
HLA-A F109	6	29911099	FL	2.12E-02	0.0765	0.0332	0.9632	0.9834	mumps
HLA-B I194	6	31323336	IxV	2.16E-02	-0.0398	0.0173	0.832	0.9925	mumps
HLA-C FY9	6	31239621	FYSD	2.37E-02	-0.0283	0.0125	0.4765	0.9916	mumps
HLA-A D102	6	29911078	DH	2.40E-02	0.2405	0.1073	0.9962	0.9533	mumps
HLA-A S77	6	29910762	NDS	2.43E-02	-0.0616	0.0274	0.0592	0.9309	mumps
HLA-A M297	6	29912343	VxM	2.43E-02	-0.0751	0.0334	0.0364	0.9805	mumps
HLA-DRB1 RK71	6	32551957	REKA	2.47E-02	0.0324	0.0144	0.7192	0.9096	mumps
HLA-A RW156	6	29911240	RQLW	2.57E-02	-0.0313	0.014	0.2738	0.993	mumps
HLA-C T163	6	31238909	TEL	2.59E-02	0.0362	0.0162	0.8187	0.9939	mumps
HLA-A L276	6	29912280	LPx	2.64E-02	0.0285	0.0128	0.3827	0.9898	mumps
HLA-A T321	6	29912857	TSx	2.64E-02	0.0285	0.0128	0.3827	0.9898	mumps
HLA-A V341	6	29913228	Vx	2.85E-02	0.471	0.2168	0.996	0.2584	mumps
HLA-A EW152	6	29911228	AVEWR	3.00E-02	-0.0333	0.0153	0.2168	0.9816	mumps
HLA-B L163	6	31324003	ETL	3.07E-02	0.0272	0.0126	0.4504	0.9854	mumps
HLA-A AW152	6	29911228	AVEWR	3.12E-02	0.0316	0.0147	0.2316	0.9908	mumps
HLA-A I97	6	29911063	IRM	3.34E-02	0.0272	0.0128	0.3838	0.9903	mumps
HLA-A L62	6	29910717	QGERL	3.36E-02	-0.0696	0.0328	0.0369	0.9833	mumps
HLA-A Q63	6	29910720	ENQ	3.36E-02	-0.0696	0.0328	0.0369	0.9833	mumps
HLA-B T94	6	31324210	TI	3.51E-02	-0.0295	0.014	0.7189	0.9727	mumps
HLA-DRB1 A-1	6	32557434	AxS	3.55E-02	0.0344	0.0163	0.8189	0.9655	mumps
HLA-DRB1 F-24	6	32557503	LxF	3.70E-02	0.0348	0.0167	0.1662	0.9869	mumps
HLA-DRB1 L180	6	32549360	VLx	3.70E-02	0.0348	0.0167	0.1662	0.9869	mumps
HLA-DRB1 Y96	6	32549612	EHYxQ	3.70E-02	0.0348	0.0167	0.1662	0.9869	mumps
HLA-DRB1 Yx96	6	32549612	EHYxQ	3.74E-02	0.0347	0.0167	0.1677	0.9809	mumps
HLA-A P276	6	29912280	LPx	3.75E-02	-0.0267	0.0128	0.6136	0.9809	mumps
HLA-A S321	6	29912857	TSx	3.75E-02	-0.0267	0.0128	0.6136	0.9809	mumps
HLA-DRB1 H13	6	32552131	FSHYGR	3.88E-02	0.0345	0.0167	0.1664	0.9886	mumps
HLA-DRB1 N33	6	32552071	NH	3.88E-02	-0.0345	0.0167	0.8336	0.9886	mumps
HLA-DQB1 Y9	6	32632832	YFL	3.97E-02	0.0351	0.0171	0.8384	0.9696	mumps
HLA-DRB1 HG13	6	32552131	FSHYGR	4.41E-02	0.0308	0.0153	0.2129	0.9721	mumps
HLA-C S77	6	31239417	SN	4.48E-02	-0.026	0.013	0.623	0.9833	mumps
HLA-C N80	6	31239408	NK	4.50E-02	-0.026	0.013	0.623	0.9839	mumps
HLA-DRB1 N120	6	32549540	SNx	4.67E-02	0.0327	0.0164	0.1756	0.9811	mumps
HLA-DRB1 S120	6	32549540	SNx	4.71E-02	-0.0326	0.0164	0.823	0.9755	mumps
HLA-B K178	6	31323958	KT	4.72E-02	-0.0322	0.0163	0.1802	0.9969	mumps
HLA-DRB1 V11	6	32552137	LSVGDP	4.88E-02	0.0323	0.0164	0.1758	0.9828	mumps
HLA-DQB1*06:02	chr6	NA	NA	5.47E-06	-0.2853	0.065	0.1254	0.977	hepatitis_b
HLA-DRB1*15:01	chr6	NA	NA	1.72E-05	-0.2597	0.0624	0.1308	1.0016	hepatitis_b
HLA-DPB1*04:01	chr6	NA	NA	1.82E-05	-0.1736	0.0407	0.4259	0.9028	hepatitis_b
HLA-A*29:10	chr6	NA	NA	1.13E-04	7.1916	1.3547	0	0.2879	hepatitis_b
HLA-DQA1*01:02	chr6	NA	NA	1.23E-04	-0.1936	0.0515	0.196	0.9718	hepatitis_b
HLA-DPB1*01:01	chr6	NA	NA	2.88E-04	0.2958	0.0783	0.048	0.9842	hepatitis_b
HLA-A*33:01	chr6	NA	NA	2.73E-03	0.5073	0.1573	0.0093	0.9469	hepatitis_b
HLA-B*44:03	chr6	NA	NA	6.34E-03	0.2283	0.081	0.0485	0.9612	hepatitis_b
HLA-C*16:01	chr6	NA	NA	6.66E-03	0.269	0.0954	0.0328	0.9719	hepatitis_b
HLA-DPB1*10:01	chr6	NA	NA	6.95E-03	0.3801	0.1335	0.0166	0.8599	hepatitis_b
HLA-DRB1*04:10	chr6	NA	NA	7.65E-03	5.2274	1.3747	2.00E-04	0.1448	hepatitis_b
HLA-B*49:01	chr6	NA	NA	8.68E-03	-0.4691	0.1931	0.016	0.951	hepatitis_b
HLA-DRB1*13:03	chr6	NA	NA	9.63E-03	-0.5521	0.2339	0.0114	0.9803	hepatitis_b
HLA-B*07:02	chr6	NA	NA	9.76E-03	-0.156	0.0615	0.1248	0.9897	hepatitis_b
HLA-DRB1*04:04	chr6	NA	NA	1.82E-02	0.2849	0.1167	0.0318	0.6886	hepatitis_b
HLA-C*07:02	chr6	NA	NA	2.16E-02	-0.1319	0.0583	0.1361	1.003	hepatitis_b
HLA-B*73:01	chr6	NA	NA	2.23E-02	1.2835	0.4714	5.00E-04	0.9341	hepatitis_b
HLA-A*29:02	chr6	NA	NA	2.39E-02	0.224	0.096	0.033	0.982	hepatitis_b
HLA-DRB1*08:10	chr6	NA	NA	3.41E-02	2.1456	0.8728	5.00E-04	0.3408	hepatitis_b
HLA-DRB1*01:03	chr6	NA	NA	3.62E-02	0.5098	0.2297	0.0099	0.4754	hepatitis_b
HLA-A*29:01	chr6	NA	NA	3.66E-02	-0.8433	0.4664	0.0038	0.9533	hepatitis_b
HLA-DRB1*04:03	chr6	NA	NA	3.89E-02	0.585	0.2677	0.0123	0.2864	hepatitis_b
HLA-DQA1*01:05	chr6	NA	NA	3.99E-02	0.4913	0.2255	0.0074	0.6606	hepatitis_b
HLA-A*30:04	chr6	NA	NA	4.64E-02	0.8671	0.389	0.0015	0.8512	hepatitis_b
HLA-DRB1 A-1	6	32557434	AxS	3.57E-06	0.2453	0.0544	0.8189	0.9655	hepatitis_b
HLA-DQB1 F9	6	32632832	YFL	4.29E-06	-0.263	0.059	0.1525	0.9731	hepatitis_b
HLA-DPB1 M76	6	33048662	VMI	6.42E-06	-0.2152	0.047	0.7831	0.8592	hepatitis_b
HLA-DPB1 F9	6	33048461	YFH	1.48E-05	-0.1815	0.0414	0.7238	0.9594	hepatitis_b
HLA-DPB1 V8	6	33048458	VL	1.50E-05	0.1806	0.0412	0.2709	0.9787	hepatitis_b
HLA-DPB1 R194	6	33053577	QRx	1.50E-05	-0.2601	0.0585	0.8596	0.721	hepatitis_b
HLA-DRB1 GR13	6	32552131	FSHYGR	2.73E-05	-0.2078	0.0506	0.2051	0.9741	hepatitis_b
HLA-DPB1 D84	6	33048686	DGV	3.40E-05	0.1691	0.0404	0.2935	0.9906	hepatitis_b
HLA-DPB1 E85	6	33048689	EG	3.40E-05	0.1691	0.0404	0.2935	0.9906	hepatitis_b
HLA-DPB1 A86	6	33048692	AP	3.40E-05	0.1691	0.0404	0.2935	0.9906	hepatitis_b
HLA-DPB1 V87	6	33048695	VM	3.40E-05	0.1691	0.0404	0.2935	0.9906	hepatitis_b
HLA-DQB1 Y9	6	32632832	YFL	3.45E-05	0.2286	0.0567	0.8384	0.9696	hepatitis_b
HLA-DPB1 V76	6	33048662	VMI	3.65E-05	0.2065	0.0492	0.1872	0.8726	hepatitis_b
HLA-DPB1 G84	6	33048686	DGV	5.96E-05	-0.163	0.0403	0.6929	0.9734	hepatitis_b
HLA-DQB1 D57	6	32632688	ADVS	7.31E-05	-0.153	0.0386	0.4937	0.9615	hepatitis_b
HLA-DQB1 AV57	6	32632688	ADVS	8.48E-05	0.1512	0.0385	0.4848	0.968	hepatitis_b
HLA-DPB1 I170	6	33052958	ITx	1.04E-04	0.16	0.0408	0.2852	0.9885	hepatitis_b
HLA-DPB1 K96	6	33052736	KRx	1.04E-04	0.16	0.0408	0.2852	0.9885	hepatitis_b
HLA-DPB1 T170	6	33052958	ITx	1.07E-04	-0.1597	0.0408	0.7078	0.974	hepatitis_b
HLA-DPB1 R96	6	33052736	KRx	1.07E-04	-0.1597	0.0408	0.7078	0.974	hepatitis_b
HLA-A E177	6	29911303	EK	1.13E-04	-7.1916	1.3547	1	0.2879	hepatitis_b
HLA-DQA1 M207	6	32610462	VMx	1.23E-04	-0.1936	0.0515	0.196	0.9718	hepatitis_b
HLA-DQA1 V207	6	32610462	VMx	1.24E-04	0.1935	0.0514	0.8033	0.9695	hepatitis_b
HLA-DRB1 S-1	6	32557434	AxS	1.26E-04	-0.2217	0.0594	0.1403	0.999	hepatitis_b
HLA-DRB1 A71	6	32551957	REKA	1.26E-04	-0.2217	0.0594	0.1403	0.999	hepatitis_b
HLA-DQB1 L-5	6	32634302	PxSL	1.51E-04	-0.1888	0.0508	0.2014	0.974	hepatitis_b
HLA-DPB1 Y35	6	33048539	YFL	2.42E-04	0.2254	0.0597	0.094	0.9749	hepatitis_b
HLA-B YM67	6	31324536	YCFSM	2.49E-04	-0.1802	0.0501	0.203	0.9802	hepatitis_b
HLA-DRB1 L133	6	32549501	RxL	2.50E-04	-0.1998	0.0559	0.1584	0.9948	hepatitis_b
HLA-DRB1 M142	6	32549474	VxM	2.50E-04	-0.1998	0.0559	0.1584	0.9948	hepatitis_b
HLA-DRB1 P11	6	32552137	LSVGDP	2.52E-04	-0.1994	0.0558	0.1587	0.9963	hepatitis_b
HLA-DRB1 R13	6	32552131	FSHYGR	2.52E-04	-0.1994	0.0558	0.1587	0.9963	hepatitis_b
HLA-B QS70	6	31324527	QNSK	2.58E-04	-0.1796	0.0501	0.2031	0.9821	hepatitis_b
HLA-DPB1 Q194	6	33053577	QRx	2.88E-04	0.2958	0.0783	0.048	0.9842	hepatitis_b
HLA-DRB1 R133	6	32549501	RxL	3.42E-04	0.195	0.0557	0.8401	0.9884	hepatitis_b
HLA-DRB1 V142	6	32549474	VxM	3.42E-04	0.195	0.0557	0.8401	0.9884	hepatitis_b
HLA-DRB1 DP11	6	32552137	LSVGDP	4.34E-04	-0.1871	0.0543	0.1678	0.9924	hepatitis_b
HLA-DQB1 PS-5	6	32634302	PxSL	5.88E-04	0.1582	0.0467	0.7587	0.9782	hepatitis_b
HLA-DRB1 FHY13	6	32552131	FSHYGR	6.20E-04	0.1307	0.0381	0.4297	0.9937	hepatitis_b
HLA-DRB1 SP11	6	32552137	LSVGDP	6.20E-04	-0.1307	0.0381	0.5703	0.9937	hepatitis_b
HLA-DRB1 LVG11	6	32552137	LSVGDP	7.20E-04	0.1292	0.0381	0.4205	0.9952	hepatitis_b
HLA-A x184	6	29911902	PAx	7.46E-04	5.4028	1.3276	9.00E-04	0.0667	hepatitis_b
HLA-A x186	6	29911908	KxR	7.46E-04	5.4028	1.3276	9.00E-04	0.0667	hepatitis_b
HLA-A x193	6	29911929	PAx	7.46E-04	5.4028	1.3276	9.00E-04	0.0667	hepatitis_b
HLA-A x194	6	29911932	IVx	7.46E-04	5.4028	1.3276	9.00E-04	0.0667	hepatitis_b
HLA-A x207	6	29911971	GSx	7.46E-04	5.4028	1.3276	9.00E-04	0.0667	hepatitis_b
HLA-A x245	6	29912085	AxV	7.46E-04	5.4028	1.3276	9.00E-04	0.0667	hepatitis_b
HLA-A x246	6	29912088	AxS	7.46E-04	5.4028	1.3276	9.00E-04	0.0667	hepatitis_b
HLA-A x253	6	29912109	EQxK	7.46E-04	5.4028	1.3276	9.00E-04	0.0667	hepatitis_b
HLA-A x255	6	29912115	QxK	7.46E-04	5.4028	1.3276	9.00E-04	0.0667	hepatitis_b
HLA-A x268	6	29912154	KxE	7.46E-04	5.4028	1.3276	9.00E-04	0.0667	hepatitis_b
HLA-A D183	6	29911899	Dx	7.46E-04	-5.4028	1.3276	0.9991	0.0667	hepatitis_b
HLA-A P185	6	29911905	Px	7.46E-04	-5.4028	1.3276	0.9991	0.0667	hepatitis_b
HLA-A T187	6	29911911	Tx	7.46E-04	-5.4028	1.3276	0.9991	0.0667	hepatitis_b
HLA-A H188	6	29911914	Hx	7.46E-04	-5.4028	1.3276	0.9991	0.0667	hepatitis_b
HLA-A M189	6	29911917	Mx	7.46E-04	-5.4028	1.3276	0.9991	0.0667	hepatitis_b
HLA-A T190	6	29911920	Tx	7.46E-04	-5.4028	1.3276	0.9991	0.0667	hepatitis_b
HLA-A H191	6	29911923	Hx	7.46E-04	-5.4028	1.3276	0.9991	0.0667	hepatitis_b
HLA-A H192	6	29911926	Hx	7.46E-04	-5.4028	1.3276	0.9991	0.0667	hepatitis_b
HLA-A S195	6	29911935	Sx	7.46E-04	-5.4028	1.3276	0.9991	0.0667	hepatitis_b
HLA-A D196	6	29911938	Dx	7.46E-04	-5.4028	1.3276	0.9991	0.0667	hepatitis_b
HLA-A H197	6	29911941	Hx	7.46E-04	-5.4028	1.3276	0.9991	0.0667	hepatitis_b
HLA-A E198	6	29911944	Ex	7.46E-04	-5.4028	1.3276	0.9991	0.0667	hepatitis_b
HLA-A A199	6	29911947	Ax	7.46E-04	-5.4028	1.3276	0.9991	0.0667	hepatitis_b
HLA-A T200	6	29911950	Tx	7.46E-04	-5.4028	1.3276	0.9991	0.0667	hepatitis_b
HLA-A L201	6	29911953	Lx	7.46E-04	-5.4028	1.3276	0.9991	0.0667	hepatitis_b
HLA-A R202	6	29911956	Rx	7.46E-04	-5.4028	1.3276	0.9991	0.0667	hepatitis_b
HLA-A C203	6	29911959	Cx	7.46E-04	-5.4028	1.3276	0.9991	0.0667	hepatitis_b
HLA-A W204	6	29911962	Wx	7.46E-04	-5.4028	1.3276	0.9991	0.0667	hepatitis_b
HLA-A A205	6	29911965	Ax	7.46E-04	-5.4028	1.3276	0.9991	0.0667	hepatitis_b
HLA-A L206	6	29911968	Lx	7.46E-04	-5.4028	1.3276	0.9991	0.0667	hepatitis_b
HLA-A F208	6	29911974	Fx	7.46E-04	-5.4028	1.3276	0.9991	0.0667	hepatitis_b
HLA-A Y209	6	29911977	Yx	7.46E-04	-5.4028	1.3276	0.9991	0.0667	hepatitis_b
HLA-A P210	6	29911980	Px	7.46E-04	-5.4028	1.3276	0.9991	0.0667	hepatitis_b
HLA-A A211	6	29911983	Ax	7.46E-04	-5.4028	1.3276	0.9991	0.0667	hepatitis_b
HLA-A E212	6	29911986	Ex	7.46E-04	-5.4028	1.3276	0.9991	0.0667	hepatitis_b
HLA-A I213	6	29911989	Ix	7.46E-04	-5.4028	1.3276	0.9991	0.0667	hepatitis_b
HLA-A T214	6	29911992	Tx	7.46E-04	-5.4028	1.3276	0.9991	0.0667	hepatitis_b
HLA-A L215	6	29911995	Lx	7.46E-04	-5.4028	1.3276	0.9991	0.0667	hepatitis_b
HLA-A T216	6	29911998	Tx	7.46E-04	-5.4028	1.3276	0.9991	0.0667	hepatitis_b
HLA-A W217	6	29912001	Wx	7.46E-04	-5.4028	1.3276	0.9991	0.0667	hepatitis_b
HLA-A Q218	6	29912004	Qx	7.46E-04	-5.4028	1.3276	0.9991	0.0667	hepatitis_b
HLA-A R219	6	29912007	Rx	7.46E-04	-5.4028	1.3276	0.9991	0.0667	hepatitis_b
HLA-A D220	6	29912010	Dx	7.46E-04	-5.4028	1.3276	0.9991	0.0667	hepatitis_b
HLA-A G221	6	29912013	Gx	7.46E-04	-5.4028	1.3276	0.9991	0.0667	hepatitis_b
HLA-A E222	6	29912016	Ex	7.46E-04	-5.4028	1.3276	0.9991	0.0667	hepatitis_b
HLA-A D223	6	29912019	Dx	7.46E-04	-5.4028	1.3276	0.9991	0.0667	hepatitis_b
HLA-A Q224	6	29912022	Qx	7.46E-04	-5.4028	1.3276	0.9991	0.0667	hepatitis_b
HLA-A T225	6	29912025	Tx	7.46E-04	-5.4028	1.3276	0.9991	0.0667	hepatitis_b
HLA-A Q226	6	29912028	Qx	7.46E-04	-5.4028	1.3276	0.9991	0.0667	hepatitis_b
HLA-A D227	6	29912031	Dx	7.46E-04	-5.4028	1.3276	0.9991	0.0667	hepatitis_b
HLA-A T228	6	29912034	Tx	7.46E-04	-5.4028	1.3276	0.9991	0.0667	hepatitis_b
HLA-A E229	6	29912037	Ex	7.46E-04	-5.4028	1.3276	0.9991	0.0667	hepatitis_b
HLA-A L230	6	29912040	Lx	7.46E-04	-5.4028	1.3276	0.9991	0.0667	hepatitis_b
HLA-A V231	6	29912043	Vx	7.46E-04	-5.4028	1.3276	0.9991	0.0667	hepatitis_b
HLA-A E232	6	29912046	Ex	7.46E-04	-5.4028	1.3276	0.9991	0.0667	hepatitis_b
HLA-A T233	6	29912049	Tx	7.46E-04	-5.4028	1.3276	0.9991	0.0667	hepatitis_b
HLA-A R234	6	29912052	Rx	7.46E-04	-5.4028	1.3276	0.9991	0.0667	hepatitis_b
HLA-A P235	6	29912055	Px	7.46E-04	-5.4028	1.3276	0.9991	0.0667	hepatitis_b
HLA-A A236	6	29912058	Ax	7.46E-04	-5.4028	1.3276	0.9991	0.0667	hepatitis_b
HLA-A G237	6	29912061	Gx	7.46E-04	-5.4028	1.3276	0.9991	0.0667	hepatitis_b
HLA-A D238	6	29912064	Dx	7.46E-04	-5.4028	1.3276	0.9991	0.0667	hepatitis_b
HLA-A G239	6	29912067	Gx	7.46E-04	-5.4028	1.3276	0.9991	0.0667	hepatitis_b
HLA-A T240	6	29912070	Tx	7.46E-04	-5.4028	1.3276	0.9991	0.0667	hepatitis_b
HLA-A F241	6	29912073	Fx	7.46E-04	-5.4028	1.3276	0.9991	0.0667	hepatitis_b
HLA-A Q242	6	29912076	Qx	7.46E-04	-5.4028	1.3276	0.9991	0.0667	hepatitis_b
HLA-A K243	6	29912079	Kx	7.46E-04	-5.4028	1.3276	0.9991	0.0667	hepatitis_b
HLA-A W244	6	29912082	Wx	7.46E-04	-5.4028	1.3276	0.9991	0.0667	hepatitis_b
HLA-A V247	6	29912091	Vx	7.46E-04	-5.4028	1.3276	0.9991	0.0667	hepatitis_b
HLA-A V248	6	29912094	Vx	7.46E-04	-5.4028	1.3276	0.9991	0.0667	hepatitis_b
HLA-A V249	6	29912097	Vx	7.46E-04	-5.4028	1.3276	0.9991	0.0667	hepatitis_b
HLA-A P250	6	29912100	Px	7.46E-04	-5.4028	1.3276	0.9991	0.0667	hepatitis_b
HLA-A S251	6	29912103	Sx	7.46E-04	-5.4028	1.3276	0.9991	0.0667	hepatitis_b
HLA-A G252	6	29912106	Gx	7.46E-04	-5.4028	1.3276	0.9991	0.0667	hepatitis_b
HLA-A E254	6	29912112	Ex	7.46E-04	-5.4028	1.3276	0.9991	0.0667	hepatitis_b
HLA-A R256	6	29912118	Rx	7.46E-04	-5.4028	1.3276	0.9991	0.0667	hepatitis_b
HLA-A Y257	6	29912121	Yx	7.46E-04	-5.4028	1.3276	0.9991	0.0667	hepatitis_b
HLA-A T258	6	29912124	Tx	7.46E-04	-5.4028	1.3276	0.9991	0.0667	hepatitis_b
HLA-A C259	6	29912127	Cx	7.46E-04	-5.4028	1.3276	0.9991	0.0667	hepatitis_b
HLA-A H260	6	29912130	Hx	7.46E-04	-5.4028	1.3276	0.9991	0.0667	hepatitis_b
HLA-A V261	6	29912133	Vx	7.46E-04	-5.4028	1.3276	0.9991	0.0667	hepatitis_b
HLA-A Q262	6	29912136	Qx	7.46E-04	-5.4028	1.3276	0.9991	0.0667	hepatitis_b
HLA-A H263	6	29912139	Hx	7.46E-04	-5.4028	1.3276	0.9991	0.0667	hepatitis_b
HLA-A E264	6	29912142	Ex	7.46E-04	-5.4028	1.3276	0.9991	0.0667	hepatitis_b
HLA-A G265	6	29912145	Gx	7.46E-04	-5.4028	1.3276	0.9991	0.0667	hepatitis_b
HLA-A L266	6	29912148	Lx	7.46E-04	-5.4028	1.3276	0.9991	0.0667	hepatitis_b
HLA-A P267	6	29912151	Px	7.46E-04	-5.4028	1.3276	0.9991	0.0667	hepatitis_b
HLA-A P269	6	29912157	Px	7.46E-04	-5.4028	1.3276	0.9991	0.0667	hepatitis_b
HLA-A L270	6	29912160	Lx	7.46E-04	-5.4028	1.3276	0.9991	0.0667	hepatitis_b
HLA-A T271	6	29912163	Tx	7.46E-04	-5.4028	1.3276	0.9991	0.0667	hepatitis_b
HLA-A L272	6	29912166	Lx	7.46E-04	-5.4028	1.3276	0.9991	0.0667	hepatitis_b
HLA-A R273	6	29912169	Rx	7.46E-04	-5.4028	1.3276	0.9991	0.0667	hepatitis_b
HLA-A W274	6	29912172	Wx	7.46E-04	-5.4028	1.3276	0.9991	0.0667	hepatitis_b
HLA-B L-16	6	31324910	VxL	8.08E-04	0.137	0.0406	0.3108	0.9706	hepatitis_b
HLA-B V-16	6	31324910	VxL	8.51E-04	-0.1367	0.0407	0.6864	0.9621	hepatitis_b
HLA-DQB1 F87	6	32632598	LYxF	8.69E-04	-0.1647	0.0503	0.2007	0.9769	hepatitis_b
HLA-DQB1 LY87	6	32632598	LYxF	9.21E-04	0.1636	0.0502	0.7984	0.9762	hepatitis_b
HLA-DQB1 A57	6	32632688	ADVS	1.08E-03	0.1319	0.0401	0.3217	0.9774	hepatitis_b
HLA-DQB1 AS57	6	32632688	ADVS	1.12E-03	0.1299	0.0396	0.3431	0.9684	hepatitis_b
HLA-DQB1 G125	6	32629935	ASxG	1.14E-03	-0.1473	0.0459	0.2449	0.991	hepatitis_b
HLA-A K186	6	29911908	KxR	1.18E-03	-0.5208	0.1486	0.9894	0.9052	hepatitis_b
HLA-DQB1 AS125	6	32629935	ASxG	1.22E-03	0.146	0.0457	0.7537	0.9931	hepatitis_b
HLA-DPB1 Y9	6	33048461	YFH	1.30E-03	0.1455	0.0447	0.2182	0.9707	hepatitis_b
HLA-DRB1 L67	6	32551969	LIF	1.33E-03	0.1269	0.0394	0.4078	0.9504	hepatitis_b
HLA-B FDH116	6	31324144	YSLFDHN	1.49E-03	0.1316	0.0411	0.3038	0.951	hepatitis_b
HLA-B YSL116	6	31324144	YSLFDHN	1.52E-03	-0.1315	0.0412	0.6957	0.9485	hepatitis_b
HLA-B FDN116	6	31324144	YSLFDHN	1.52E-03	0.1315	0.0412	0.3037	0.9502	hepatitis_b
HLA-B FD116	6	31324144	YSLFDHN	1.53E-03	0.1314	0.0412	0.3036	0.9504	hepatitis_b
HLA-A T9	6	29910558	FSYT	1.59E-03	0.2123	0.0654	0.0765	0.9824	hepatitis_b
HLA-DPB1 F35	6	33048539	YFL	1.76E-03	-0.18	0.0564	0.8742	0.8923	hepatitis_b
HLA-DRB1 RK71	6	32551957	REKA	2.13E-03	0.1378	0.0453	0.7192	0.9096	hepatitis_b
HLA-DRB1 Q96	6	32549612	EHYxQ	2.16E-03	-0.1623	0.0539	0.1678	0.9882	hepatitis_b
HLA-DQB1 V38	6	32632745	VA	2.25E-03	0.1184	0.0386	0.3898	0.9797	hepatitis_b
HLA-B T69	6	31324530	ATR	2.37E-03	0.1384	0.0461	0.7548	0.9798	hepatitis_b
HLA-B N70	6	31324527	QNSK	2.37E-03	0.1384	0.0461	0.7548	0.9798	hepatitis_b
HLA-B A69	6	31324530	ATR	2.40E-03	-0.1385	0.0462	0.2446	0.9776	hepatitis_b
HLA-B A71	6	31324524	AT	2.41E-03	-0.1384	0.0462	0.2447	0.9772	hepatitis_b
HLA-B DHN116	6	31324144	YSLFDHN	2.47E-03	0.1459	0.0475	0.1843	0.9804	hepatitis_b
HLA-B DH116	6	31324144	YSLFDHN	2.49E-03	0.1458	0.0475	0.1842	0.9809	hepatitis_b
HLA-B Y67	6	31324536	YCFSM	2.53E-03	-0.1661	0.0561	0.1544	0.9883	hepatitis_b
HLA-B DN116	6	31324144	YSLFDHN	2.54E-03	0.1456	0.0476	0.1842	0.9798	hepatitis_b
HLA-B D116	6	31324144	YSLFDHN	2.56E-03	0.1455	0.0476	0.1841	0.9802	hepatitis_b
HLA-B Q70	6	31324527	QNSK	2.62E-03	-0.1653	0.056	0.1545	0.9907	hepatitis_b
HLA-DRB1 LVD11	6	32552137	LSVGDP	2.75E-03	0.1229	0.0408	0.2974	0.9865	hepatitis_b
HLA-DRB1 FH13	6	32552131	FSHYGR	2.75E-03	0.1229	0.0408	0.2974	0.9865	hepatitis_b
HLA-DRB1 xQ96	6	32549612	EHYxQ	2.80E-03	-0.1579	0.0538	0.1693	0.9822	hepatitis_b
HLA-DRB1 LV11	6	32552137	LSVGDP	3.00E-03	0.1228	0.0411	0.2882	0.9882	hepatitis_b
HLA-A Y171	6	29911285	YH	3.06E-03	-0.4824	0.1515	0.9903	0.9859	hepatitis_b
HLA-A R186	6	29911908	KxR	3.06E-03	0.4824	0.1515	0.0097	0.9859	hepatitis_b
HLA-DRB1 A-17	6	32557482	TAx	3.14E-03	0.1243	0.0425	0.6883	0.9707	hepatitis_b
HLA-A S-11	6	29910371	SxL	3.73E-03	-0.1657	0.056	0.8844	0.97	hepatitis_b
HLA-A I298	6	29912346	IxF	3.79E-03	-0.1655	0.0561	0.8842	0.9678	hepatitis_b
HLA-A M307	6	29912373	MxR	3.79E-03	-0.1655	0.0561	0.8842	0.9678	hepatitis_b
HLA-B V199	6	31323321	AxV	4.03E-03	0.1534	0.0525	0.1403	0.9861	hepatitis_b
HLA-B A199	6	31323321	AxV	4.06E-03	-0.1534	0.0525	0.8581	0.9757	hepatitis_b
HLA-DQB1 Y37	6	32632748	IYD	4.09E-03	-0.1284	0.0443	0.7769	0.9821	hepatitis_b
HLA-B H113	6	31324153	HY	4.23E-03	-0.1197	0.0415	0.7219	0.9807	hepatitis_b
HLA-DPB1 G11	6	33048467	GL	4.32E-03	-0.1303	0.0451	0.7805	0.9482	hepatitis_b
HLA-DQB1 R77	6	32632628	RT	4.51E-03	0.1105	0.0388	0.3808	0.9797	hepatitis_b
HLA-B T80	6	31324497	NTI	4.56E-03	0.1298	0.0453	0.2184	0.9676	hepatitis_b
HLA-DQB1 KA71	6	32632646	KTDA	4.60E-03	0.1104	0.0388	0.3799	0.9791	hepatitis_b
HLA-DRB1 FSH13	6	32552131	FSHYGR	4.67E-03	0.1161	0.0413	0.6626	0.9745	hepatitis_b
HLA-B RW156	6	31324024	RDLW	4.76E-03	-0.1422	0.0511	0.1968	0.9615	hepatitis_b
HLA-DRB1 I67	6	32551969	LIF	4.84E-03	-0.111	0.0395	0.4382	0.9383	hepatitis_b
HLA-DRB1 LSP11	6	32552137	LSVGDP	4.85E-03	-0.1132	0.0399	0.6827	0.993	hepatitis_b
HLA-B CS67	6	31324536	YCFSM	5.10E-03	0.1075	0.0385	0.5426	0.9775	hepatitis_b
HLA-DQA1 E34	6	32609174	EQ	5.24E-03	0.1064	0.0381	0.4518	0.987	hepatitis_b
HLA-DRB1 VG11	6	32552137	LSVGDP	5.33E-03	0.1127	0.0402	0.3081	0.9949	hepatitis_b
HLA-A FS9	6	29910558	FSYT	5.42E-03	-0.1198	0.0427	0.7429	0.9823	hepatitis_b
HLA-DQB1 Y30	6	32632769	SYH	5.72E-03	-0.1057	0.0383	0.5196	0.9685	hepatitis_b
HLA-A V334	6	29913038	VxM	5.80E-03	-0.1334	0.0477	0.82	0.9818	hepatitis_b
HLA-B K178	6	31323958	KT	5.91E-03	-0.1419	0.0523	0.1802	0.9969	hepatitis_b
HLA-A T299	6	29912349	TxA	5.93E-03	-0.1331	0.0477	0.8199	0.9815	hepatitis_b
HLA-B R156	6	31324024	RDLW	6.00E-03	-0.1615	0.0599	0.137	0.9522	hepatitis_b
HLA-DRB1 SR13	6	32552131	FSHYGR	6.13E-03	-0.1046	0.0382	0.5238	0.9829	hepatitis_b
HLA-DPB1 K69	6	33048641	KER	6.49E-03	-0.1286	0.0468	0.7352	0.7982	hepatitis_b
HLA-A L-11	6	29910371	SxL	7.02E-03	0.1558	0.0567	0.1121	0.9769	hepatitis_b
HLA-A F298	6	29912346	IxF	7.02E-03	0.1558	0.0567	0.1121	0.9769	hepatitis_b
HLA-A R307	6	29912373	MxR	7.02E-03	0.1558	0.0567	0.1121	0.9769	hepatitis_b
HLA-A A246	6	29912088	AxS	7.17E-03	-0.1301	0.0478	0.822	0.9897	hepatitis_b
HLA-DPB1 H9	6	33048461	YFH	7.54E-03	0.2149	0.0781	0.0527	0.9613	hepatitis_b
HLA-DRB1 HQ96	6	32549612	EHYxQ	7.68E-03	-0.1118	0.0416	0.7199	0.98	hepatitis_b
HLA-A RL62	6	29910717	QGERL	8.04E-03	0.1349	0.0502	0.1566	0.9973	hepatitis_b
HLA-A E63	6	29910720	ENQ	8.04E-03	-0.1349	0.0502	0.8434	0.9973	hepatitis_b
HLA-DQB1 S28	6	32632775	ST	8.10E-03	0.1203	0.045	0.2141	0.9841	hepatitis_b
HLA-DQB1 S30	6	32632769	SYH	8.10E-03	0.1203	0.045	0.2141	0.9841	hepatitis_b
HLA-DQB1 I37	6	32632748	IYD	8.10E-03	0.1203	0.045	0.2141	0.9841	hepatitis_b
HLA-DQB1 E46	6	32632721	EV	8.10E-03	0.1203	0.045	0.2141	0.9841	hepatitis_b
HLA-DQB1 F47	6	32632718	FY	8.10E-03	0.1203	0.045	0.2141	0.9841	hepatitis_b
HLA-DQB1 L52	6	32632703	LP	8.10E-03	0.1203	0.045	0.2141	0.9841	hepatitis_b
HLA-DQB1 L55	6	32632694	LPR	8.10E-03	0.1203	0.045	0.2141	0.9841	hepatitis_b
HLA-DQB1 K71	6	32632646	KTDA	8.10E-03	0.1203	0.045	0.2141	0.9841	hepatitis_b
HLA-DQB1 A74	6	32632637	AES	8.10E-03	0.1203	0.045	0.2141	0.9841	hepatitis_b
HLA-DQB1 S-10	6	32634317	SxA	8.19E-03	0.1203	0.045	0.2139	0.9828	hepatitis_b
HLA-DRB1 L236	6	32546875	Lx	8.31E-03	0.2967	0.1177	0.9615	0.8941	hepatitis_b
HLA-DRB1 S237	6	32546872	Sx	8.31E-03	0.2967	0.1177	0.9615	0.8941	hepatitis_b
HLA-A T73	6	29910750	TI	8.37E-03	-0.2409	0.0883	0.9608	0.9695	hepatitis_b
HLA-DQB1 R70	6	32632649	REG	8.48E-03	0.1039	0.0396	0.615	0.9843	hepatitis_b
HLA-A EQ253	6	29912109	EQxK	8.51E-03	-3.6114	1.1371	0.999	0.0947	hepatitis_b
HLA-A Q255	6	29912115	QxK	8.51E-03	-3.6114	1.1371	0.999	0.0947	hepatitis_b
HLA-A K268	6	29912154	KxE	8.51E-03	-3.6114	1.1371	0.999	0.0947	hepatitis_b
HLA-B V-8	6	31324886	LxV	8.52E-03	0.1013	0.0385	0.4871	0.9711	hepatitis_b
HLA-DRB1 A190	6	32548630	Ax	8.58E-03	0.2955	0.1176	0.9617	0.8977	hepatitis_b
HLA-DRB1 R191	6	32548627	Rx	8.58E-03	0.2955	0.1176	0.9617	0.8977	hepatitis_b
HLA-DRB1 S192	6	32548624	Sx	8.58E-03	0.2955	0.1176	0.9617	0.8977	hepatitis_b
HLA-DRB1 E193	6	32548621	Ex	8.58E-03	0.2955	0.1176	0.9617	0.8977	hepatitis_b
HLA-DRB1 S194	6	32548618	Sx	8.58E-03	0.2955	0.1176	0.9617	0.8977	hepatitis_b
HLA-DRB1 A195	6	32548615	Ax	8.58E-03	0.2955	0.1176	0.9617	0.8977	hepatitis_b
HLA-DRB1 Q196	6	32548612	Qx	8.58E-03	0.2955	0.1176	0.9617	0.8977	hepatitis_b
HLA-DRB1 S197	6	32548609	Sx	8.58E-03	0.2955	0.1176	0.9617	0.8977	hepatitis_b
HLA-DRB1 K198	6	32548606	Kx	8.58E-03	0.2955	0.1176	0.9617	0.8977	hepatitis_b
HLA-DRB1 M199	6	32548603	Mx	8.58E-03	0.2955	0.1176	0.9617	0.8977	hepatitis_b
HLA-DRB1 L200	6	32548600	Lx	8.58E-03	0.2955	0.1176	0.9617	0.8977	hepatitis_b
HLA-DRB1 S201	6	32548597	Sx	8.58E-03	0.2955	0.1176	0.9617	0.8977	hepatitis_b
HLA-DRB1 G202	6	32548594	Gx	8.58E-03	0.2955	0.1176	0.9617	0.8977	hepatitis_b
HLA-DRB1 V203	6	32548591	Vx	8.58E-03	0.2955	0.1176	0.9617	0.8977	hepatitis_b
HLA-DRB1 G204	6	32548588	Gx	8.58E-03	0.2955	0.1176	0.9617	0.8977	hepatitis_b
HLA-DRB1 G205	6	32548585	Gx	8.58E-03	0.2955	0.1176	0.9617	0.8977	hepatitis_b
HLA-DRB1 F206	6	32548582	Fx	8.58E-03	0.2955	0.1176	0.9617	0.8977	hepatitis_b
HLA-DRB1 V207	6	32548579	Vx	8.58E-03	0.2955	0.1176	0.9617	0.8977	hepatitis_b
HLA-DRB1 L208	6	32548576	Lx	8.58E-03	0.2955	0.1176	0.9617	0.8977	hepatitis_b
HLA-DRB1 G209	6	32548573	Gx	8.58E-03	0.2955	0.1176	0.9617	0.8977	hepatitis_b
HLA-DRB1 L210	6	32548570	Lx	8.58E-03	0.2955	0.1176	0.9617	0.8977	hepatitis_b
HLA-DRB1 L211	6	32548567	Lx	8.58E-03	0.2955	0.1176	0.9617	0.8977	hepatitis_b
HLA-DRB1 F212	6	32548564	Fx	8.58E-03	0.2955	0.1176	0.9617	0.8977	hepatitis_b
HLA-DRB1 L213	6	32548561	Lx	8.58E-03	0.2955	0.1176	0.9617	0.8977	hepatitis_b
HLA-DRB1 G214	6	32548558	Gx	8.58E-03	0.2955	0.1176	0.9617	0.8977	hepatitis_b
HLA-DRB1 A215	6	32548555	Ax	8.58E-03	0.2955	0.1176	0.9617	0.8977	hepatitis_b
HLA-DRB1 G216	6	32548552	Gx	8.58E-03	0.2955	0.1176	0.9617	0.8977	hepatitis_b
HLA-DRB1 L217	6	32548549	Lx	8.58E-03	0.2955	0.1176	0.9617	0.8977	hepatitis_b
HLA-DRB1 F218	6	32548546	Fx	8.58E-03	0.2955	0.1176	0.9617	0.8977	hepatitis_b
HLA-DRB1 I219	6	32548543	Ix	8.58E-03	0.2955	0.1176	0.9617	0.8977	hepatitis_b
HLA-DRB1 Y220	6	32548540	Yx	8.58E-03	0.2955	0.1176	0.9617	0.8977	hepatitis_b
HLA-DRB1 F221	6	32548537	Fx	8.58E-03	0.2955	0.1176	0.9617	0.8977	hepatitis_b
HLA-DRB1 R222	6	32548534	Rx	8.58E-03	0.2955	0.1176	0.9617	0.8977	hepatitis_b
HLA-DRB1 N223	6	32548531	Nx	8.58E-03	0.2955	0.1176	0.9617	0.8977	hepatitis_b
HLA-DRB1 Q224	6	32548528	Qx	8.58E-03	0.2955	0.1176	0.9617	0.8977	hepatitis_b
HLA-DRB1 K225	6	32548525	Kx	8.58E-03	0.2955	0.1176	0.9617	0.8977	hepatitis_b
HLA-DRB1 G226	6	32548047	Gx	8.58E-03	0.2955	0.1176	0.9617	0.8977	hepatitis_b
HLA-DRB1 H227	6	32548044	Hx	8.58E-03	0.2955	0.1176	0.9617	0.8977	hepatitis_b
HLA-DRB1 S228	6	32548041	Sx	8.58E-03	0.2955	0.1176	0.9617	0.8977	hepatitis_b
HLA-DRB1 G229	6	32548038	Gx	8.58E-03	0.2955	0.1176	0.9617	0.8977	hepatitis_b
HLA-DRB1 L230	6	32548035	Lx	8.58E-03	0.2955	0.1176	0.9617	0.8977	hepatitis_b
HLA-DRB1 P232	6	32548029	Px	8.58E-03	0.2955	0.1176	0.9617	0.8977	hepatitis_b
HLA-DRB1 G234	6	32546881	Gx	8.58E-03	0.2955	0.1176	0.9617	0.8977	hepatitis_b
HLA-DRB1 F235	6	32546878	Fx	8.58E-03	0.2955	0.1176	0.9617	0.8977	hepatitis_b
HLA-DRB1 x189	6	32548633	RxS	8.58E-03	-0.2955	0.1176	0.0383	0.8977	hepatitis_b
HLA-DRB1 x231	6	32548032	QxP	8.58E-03	-0.2955	0.1176	0.0383	0.8977	hepatitis_b
HLA-DRB1 x233	6	32548026	TRx	8.58E-03	-0.2955	0.1176	0.0383	0.8977	hepatitis_b
HLA-DRB1 S120	6	32549540	SNx	8.77E-03	-0.1279	0.0482	0.823	0.9755	hepatitis_b
HLA-DQB1 A-10	6	32634317	SxA	8.91E-03	-0.1144	0.0434	0.7463	0.9505	hepatitis_b
HLA-B L-8	6	31324886	LxV	9.08E-03	-0.1005	0.0385	0.5102	0.9725	hepatitis_b
HLA-A S246	6	29912088	AxS	9.15E-03	0.1263	0.0479	0.177	0.9915	hepatitis_b
HLA-DRB1 EY96	6	32549612	EHYxQ	9.18E-03	0.1092	0.0416	0.2786	0.9842	hepatitis_b
HLA-DRB1 W188	6	32549336	Wx	9.36E-03	0.2918	0.1174	0.9625	0.9157	hepatitis_b
HLA-B W167	6	31323991	WS	9.44E-03	-0.1368	0.0519	0.8535	0.9832	hepatitis_b
HLA-DPB1 E69	6	33048641	KER	9.51E-03	0.1282	0.0489	0.2321	0.7945	hepatitis_b
HLA-A M334	6	29913038	VxM	9.85E-03	0.1255	0.048	0.1763	0.9879	hepatitis_b
HLA-A A299	6	29912349	TxA	1.01E-02	0.1251	0.048	0.1764	0.9876	hepatitis_b
HLA-DRB1 N120	6	32549540	SNx	1.07E-02	0.1248	0.0483	0.1756	0.9811	hepatitis_b
HLA-DRB1 VD11	6	32552137	LSVGDP	1.07E-02	0.1224	0.0474	0.185	0.9805	hepatitis_b
HLA-DQA1 Q129	6	32609872	QHx	1.08E-02	-0.1038	0.041	0.3396	0.9816	hepatitis_b
HLA-DQA1 H129	6	32609872	QHx	1.10E-02	0.1034	0.0409	0.6602	0.9824	hepatitis_b
HLA-DRB1 V11	6	32552137	LSVGDP	1.11E-02	0.124	0.0482	0.1758	0.9828	hepatitis_b
HLA-C L193	6	31238232	PxL	1.18E-02	0.234	0.0899	0.0383	0.9831	hepatitis_b
HLA-DQB1 V75	6	32632634	VL	1.21E-02	0.0967	0.0384	0.4074	0.9798	hepatitis_b
HLA-DQB1 T71	6	32632646	KTDA	1.21E-02	-0.0967	0.0384	0.5926	0.9798	hepatitis_b
HLA-DQB1 E74	6	32632637	AES	1.21E-02	-0.0967	0.0384	0.5926	0.9798	hepatitis_b
HLA-DRB1 S104	6	32549588	SAx	1.21E-02	-0.1016	0.0403	0.6908	0.9924	hepatitis_b
HLA-DRB1 K98	6	32549606	KEx	1.21E-02	-0.1016	0.0403	0.6908	0.9924	hepatitis_b
HLA-C P193	6	31238232	PxL	1.22E-02	-0.2328	0.0898	0.9612	0.973	hepatitis_b
HLA-DQB1 R55	6	32632694	LPR	1.26E-02	-0.0953	0.0383	0.4387	0.997	hepatitis_b
HLA-DQB1 D-21	6	32634350	GxD	1.28E-02	-0.0993	0.0401	0.3672	0.9807	hepatitis_b
HLA-DQB1 L-4	6	32634299	VxL	1.28E-02	-0.0993	0.0401	0.3672	0.9807	hepatitis_b
HLA-DQB1 S-6	6	32634305	TxS	1.28E-02	-0.0993	0.0401	0.3672	0.9807	hepatitis_b
HLA-DQB1 Px-5	6	32634302	PxSL	1.28E-02	0.0993	0.0401	0.6328	0.9807	hepatitis_b
HLA-DQA1 L-16	6	32605258	LxM	1.32E-02	-0.0948	0.0383	0.4388	0.9942	hepatitis_b
HLA-DQA1 M-16	6	32605258	LxM	1.34E-02	0.0944	0.0383	0.5604	0.997	hepatitis_b
HLA-DQA1 L69	6	32609279	ALT	1.34E-02	0.0944	0.0383	0.5604	0.997	hepatitis_b
HLA-C Q156	6	31238930	RWLDQ	1.36E-02	0.2353	0.0922	0.0367	0.9689	hepatitis_b
HLA-DQB1 V203	6	32629192	IxV	1.36E-02	-0.0958	0.0389	0.4016	0.9957	hepatitis_b
HLA-DRB1 SDL37	6	32552059	SNYFDL	1.41E-02	-0.1049	0.0431	0.2896	0.9781	hepatitis_b
HLA-B E152	6	31324036	EV	1.41E-02	-0.1001	0.041	0.3457	0.9637	hepatitis_b
HLA-DRB1 A104	6	32549588	SAx	1.43E-02	0.0992	0.0403	0.3077	0.9964	hepatitis_b
HLA-DRB1 E98	6	32549606	KEx	1.43E-02	0.0992	0.0403	0.3077	0.9964	hepatitis_b
HLA-DRB1 SL37	6	32552059	SNYFDL	1.44E-02	-0.1046	0.043	0.2894	0.9791	hepatitis_b
HLA-DQB1 D66	6	32632661	DE	1.47E-02	0.1054	0.0429	0.2507	0.9797	hepatitis_b
HLA-DQB1 I67	6	32632658	IV	1.47E-02	0.1054	0.0429	0.2507	0.9797	hepatitis_b
HLA-DRB1 HY13	6	32552131	FSHYGR	1.60E-02	0.0981	0.0405	0.2987	0.9995	hepatitis_b
HLA-DQB1 V-18	6	32634341	AxV	1.71E-02	-0.0917	0.0384	0.5419	0.9694	hepatitis_b
HLA-B YL116	6	31324144	YSLFDHN	1.72E-02	-0.0922	0.0387	0.4753	0.9595	hepatitis_b
HLA-DQA1 F215	6	32610486	FxL	1.72E-02	-0.0966	0.0403	0.691	0.9928	hepatitis_b
HLA-B YLN116	6	31324144	YSLFDHN	1.73E-02	-0.0921	0.0387	0.4754	0.9597	hepatitis_b
HLA-C DQ156	6	31238930	RWLDQ	1.73E-02	0.1935	0.0791	0.053	0.9737	hepatitis_b
HLA-B SFD116	6	31324144	YSLFDHN	1.73E-02	0.092	0.0387	0.524	0.9611	hepatitis_b
HLA-DQA1 L215	6	32610486	FxL	1.73E-02	0.0963	0.0403	0.3082	0.9961	hepatitis_b
HLA-DQA1 L50	6	32609222	ELV	1.73E-02	0.0963	0.0403	0.3082	0.9961	hepatitis_b
HLA-DQA1 R53	6	32609231	KRQ	1.73E-02	0.0963	0.0403	0.3082	0.9961	hepatitis_b
HLA-DQA1 RC47	6	32609213	RKQC	1.73E-02	-0.0963	0.0403	0.6918	0.9961	hepatitis_b
HLA-B YLH116	6	31324144	YSLFDHN	1.75E-02	-0.0919	0.0387	0.4755	0.959	hepatitis_b
HLA-DQB1 G70	6	32632649	REG	1.76E-02	-0.0951	0.0403	0.3574	0.9846	hepatitis_b
HLA-DRB1 R189	6	32548633	RxS	1.77E-02	0.251	0.11	0.9588	0.9243	hepatitis_b
HLA-A W-2	6	29910398	WxR	1.79E-02	-1.1325	0.4214	0.9965	0.2957	hepatitis_b
HLA-DQB1 G-21	6	32634350	GxD	1.83E-02	0.0917	0.039	0.5929	0.9867	hepatitis_b
HLA-DQB1 V-4	6	32634299	VxL	1.83E-02	0.0917	0.039	0.5929	0.9867	hepatitis_b
HLA-DQB1 P-5	6	32634302	PxSL	1.83E-02	0.0917	0.039	0.5929	0.9867	hepatitis_b
HLA-DQB1 T-6	6	32634305	TxS	1.83E-02	0.0917	0.039	0.5929	0.9867	hepatitis_b
HLA-DQB1 I203	6	32629192	IxV	1.83E-02	0.0917	0.039	0.5929	0.9867	hepatitis_b
HLA-DQB1 A-18	6	32634341	AxV	1.98E-02	0.0901	0.0386	0.4182	0.9744	hepatitis_b
HLA-B FS67	6	31324536	YCFSM	2.01E-02	0.0952	0.0412	0.6664	0.9754	hepatitis_b
HLA-B QK70	6	31324527	QNSK	2.03E-02	-0.1149	0.0501	0.196	0.9843	hepatitis_b
HLA-C S99	6	31239101	CYFS	2.16E-02	-0.1319	0.0583	0.1361	1.003	hepatitis_b
HLA-DRB1 M-10	6	32557461	Mx	2.21E-02	0.249	0.1129	0.9592	0.8762	hepatitis_b
HLA-DRB1 L-11	6	32557464	Lx	2.21E-02	0.249	0.1129	0.9592	0.8762	hepatitis_b
HLA-DRB1 T-12	6	32557467	Tx	2.21E-02	0.249	0.1129	0.9592	0.8762	hepatitis_b
HLA-DRB1 V-13	6	32557470	Vx	2.21E-02	0.249	0.1129	0.9592	0.8762	hepatitis_b
HLA-DRB1 T-14	6	32557473	Tx	2.21E-02	0.249	0.1129	0.9592	0.8762	hepatitis_b
HLA-DRB1 L-15	6	32557476	Lx	2.21E-02	0.249	0.1129	0.9592	0.8762	hepatitis_b
HLA-DRB1 M-18	6	32557485	Mx	2.21E-02	0.249	0.1129	0.9592	0.8762	hepatitis_b
HLA-DRB1 C-19	6	32557488	Cx	2.21E-02	0.249	0.1129	0.9592	0.8762	hepatitis_b
HLA-DRB1 L-2	6	32557437	Lx	2.21E-02	0.249	0.1129	0.9592	0.8762	hepatitis_b
HLA-DRB1 S-20	6	32557491	Sx	2.21E-02	0.249	0.1129	0.9592	0.8762	hepatitis_b
HLA-DRB1 G-21	6	32557494	Gx	2.21E-02	0.249	0.1129	0.9592	0.8762	hepatitis_b
HLA-DRB1 G-22	6	32557497	Gx	2.21E-02	0.249	0.1129	0.9592	0.8762	hepatitis_b
HLA-DRB1 P-23	6	32557500	Px	2.21E-02	0.249	0.1129	0.9592	0.8762	hepatitis_b
HLA-DRB1 L-26	6	32557509	Lx	2.21E-02	0.249	0.1129	0.9592	0.8762	hepatitis_b
HLA-DRB1 C-27	6	32557512	Cx	2.21E-02	0.249	0.1129	0.9592	0.8762	hepatitis_b
HLA-DRB1 V-28	6	32557515	Vx	2.21E-02	0.249	0.1129	0.9592	0.8762	hepatitis_b
HLA-DRB1 M-29	6	32557518	Mx	2.21E-02	0.249	0.1129	0.9592	0.8762	hepatitis_b
HLA-DRB1 A-3	6	32557440	Ax	2.21E-02	0.249	0.1129	0.9592	0.8762	hepatitis_b
HLA-DRB1 L-4	6	32557443	Lx	2.21E-02	0.249	0.1129	0.9592	0.8762	hepatitis_b
HLA-DRB1 P-5	6	32557446	Px	2.21E-02	0.249	0.1129	0.9592	0.8762	hepatitis_b
HLA-DRB1 S-6	6	32557449	Sx	2.21E-02	0.249	0.1129	0.9592	0.8762	hepatitis_b
HLA-DRB1 S-7	6	32557452	Sx	2.21E-02	0.249	0.1129	0.9592	0.8762	hepatitis_b
HLA-DRB1 L-8	6	32557455	Lx	2.21E-02	0.249	0.1129	0.9592	0.8762	hepatitis_b
HLA-DRB1 V-9	6	32557458	Vx	2.21E-02	0.249	0.1129	0.9592	0.8762	hepatitis_b
HLA-DRB1 x-1	6	32557434	AxS	2.21E-02	-0.249	0.1129	0.0408	0.8762	hepatitis_b
HLA-DRB1 x-16	6	32557479	AVx	2.21E-02	-0.249	0.1129	0.0408	0.8762	hepatitis_b
HLA-DRB1 x-17	6	32557482	TAx	2.21E-02	-0.249	0.1129	0.0408	0.8762	hepatitis_b
HLA-DRB1 x-24	6	32557503	LxF	2.21E-02	-0.249	0.1129	0.0408	0.8762	hepatitis_b
HLA-DRB1 x-25	6	32557506	KRx	2.21E-02	-0.249	0.1129	0.0408	0.8762	hepatitis_b
HLA-B M103	6	31324183	VLM	2.23E-02	1.2836	0.4714	5.00E-04	0.9341	hepatitis_b
HLA-B G239	6	31323201	RxG	2.23E-02	1.2836	0.4714	5.00E-04	0.9341	hepatitis_b
HLA-B Q253	6	31323159	ExQ	2.23E-02	1.2836	0.4714	5.00E-04	0.9341	hepatitis_b
HLA-B Q267	6	31323117	PxQ	2.23E-02	1.2836	0.4714	5.00E-04	0.9341	hepatitis_b
HLA-B E268	6	31323114	KxE	2.23E-02	1.2836	0.4714	5.00E-04	0.9341	hepatitis_b
HLA-B C270	6	31323108	LxC	2.23E-02	1.2836	0.4714	5.00E-04	0.9341	hepatitis_b
HLA-B K275	6	31323000	ExK	2.23E-02	1.2836	0.4714	5.00E-04	0.9341	hepatitis_b
HLA-B V295	6	31322940	AxV	2.23E-02	1.2836	0.4714	5.00E-04	0.9341	hepatitis_b
HLA-B T296	6	31322937	VxT	2.23E-02	1.2836	0.4714	5.00E-04	0.9341	hepatitis_b
HLA-B A298	6	31322931	VxA	2.23E-02	1.2836	0.4714	5.00E-04	0.9341	hepatitis_b
HLA-B V299	6	31322928	IxV	2.23E-02	1.2836	0.4714	5.00E-04	0.9341	hepatitis_b
HLA-B V300	6	31322925	GxV	2.23E-02	1.2836	0.4714	5.00E-04	0.9341	hepatitis_b
HLA-B G77	6	31324506	SNDG	2.23E-02	1.2836	0.4714	5.00E-04	0.9341	hepatitis_b
HLA-B W-11	6	31324895	SxW	2.26E-02	0.0879	0.0386	0.5122	0.9707	hepatitis_b
HLA-DRB1 FGR13	6	32552131	FSHYGR	2.32E-02	-0.0928	0.0411	0.3361	0.9766	hepatitis_b
HLA-DRB1 DV57	6	32551999	DSVA	2.34E-02	0.1826	0.0826	0.9292	0.9204	hepatitis_b
HLA-C Y99	6	31239101	CYFS	2.35E-02	0.0953	0.0424	0.7052	0.9906	hepatitis_b
HLA-B S-11	6	31324895	SxW	2.39E-02	-0.0871	0.0386	0.4851	0.9722	hepatitis_b
HLA-DPB1 x194	6	33053577	QRx	2.43E-02	0.1792	0.0779	0.0871	0.6404	hepatitis_b
HLA-DPB1 x205	6	33053610	VMx	2.43E-02	0.1792	0.0779	0.0871	0.6404	hepatitis_b
HLA-DPB1 x215	6	33053640	IxT	2.43E-02	0.1792	0.0779	0.0871	0.6404	hepatitis_b
HLA-C CY99	6	31239101	CYFS	2.43E-02	0.0987	0.0442	0.7396	0.9913	hepatitis_b
HLA-DPB1 G-1	6	33043904	Gx	2.54E-02	-0.1784	0.0782	0.9076	0.6038	hepatitis_b
HLA-DPB1 M-10	6	33043877	Mx	2.54E-02	-0.1784	0.0782	0.9076	0.6038	hepatitis_b
HLA-DPB1 L-11	6	33043874	Lx	2.54E-02	-0.1784	0.0782	0.9076	0.6038	hepatitis_b
HLA-DPB1 L-12	6	33043871	Lx	2.54E-02	-0.1784	0.0782	0.9076	0.6038	hepatitis_b
HLA-DPB1 A-13	6	33043868	Ax	2.54E-02	-0.1784	0.0782	0.9076	0.6038	hepatitis_b
HLA-DPB1 T-14	6	33043865	Tx	2.54E-02	-0.1784	0.0782	0.9076	0.6038	hepatitis_b
HLA-DPB1 L-15	6	33043862	Lx	2.54E-02	-0.1784	0.0782	0.9076	0.6038	hepatitis_b
HLA-DPB1 A-16	6	33043859	Ax	2.54E-02	-0.1784	0.0782	0.9076	0.6038	hepatitis_b
HLA-DPB1 V-17	6	33043856	Vx	2.54E-02	-0.1784	0.0782	0.9076	0.6038	hepatitis_b
HLA-DPB1 T-18	6	33043853	Tx	2.54E-02	-0.1784	0.0782	0.9076	0.6038	hepatitis_b
HLA-DPB1 R-19	6	33043850	Rx	2.54E-02	-0.1784	0.0782	0.9076	0.6038	hepatitis_b
HLA-DPB1 Q-2	6	33043901	Qx	2.54E-02	-0.1784	0.0782	0.9076	0.6038	hepatitis_b
HLA-DPB1 P-20	6	33043847	Px	2.54E-02	-0.1784	0.0782	0.9076	0.6038	hepatitis_b
HLA-DPB1 A-21	6	33043844	Ax	2.54E-02	-0.1784	0.0782	0.9076	0.6038	hepatitis_b
HLA-DPB1 A-22	6	33043841	Ax	2.54E-02	-0.1784	0.0782	0.9076	0.6038	hepatitis_b
HLA-DPB1 S-23	6	33043838	Sx	2.54E-02	-0.1784	0.0782	0.9076	0.6038	hepatitis_b
HLA-DPB1 V-24	6	33043835	Vx	2.54E-02	-0.1784	0.0782	0.9076	0.6038	hepatitis_b
HLA-DPB1 Q-25	6	33043832	Qx	2.54E-02	-0.1784	0.0782	0.9076	0.6038	hepatitis_b
HLA-DPB1 L-26	6	33043829	Lx	2.54E-02	-0.1784	0.0782	0.9076	0.6038	hepatitis_b
HLA-DPB1 V-27	6	33043826	Vx	2.54E-02	-0.1784	0.0782	0.9076	0.6038	hepatitis_b
HLA-DPB1 M-28	6	33043823	Mx	2.54E-02	-0.1784	0.0782	0.9076	0.6038	hepatitis_b
HLA-DPB1 M-29	6	33043820	Mx	2.54E-02	-0.1784	0.0782	0.9076	0.6038	hepatitis_b
HLA-DPB1 V-3	6	33043898	Vx	2.54E-02	-0.1784	0.0782	0.9076	0.6038	hepatitis_b
HLA-DPB1 V-4	6	33043895	Vx	2.54E-02	-0.1784	0.0782	0.9076	0.6038	hepatitis_b
HLA-DPB1 S-5	6	33043892	Sx	2.54E-02	-0.1784	0.0782	0.9076	0.6038	hepatitis_b
HLA-DPB1 T-6	6	33043889	Tx	2.54E-02	-0.1784	0.0782	0.9076	0.6038	hepatitis_b
HLA-DPB1 L-7	6	33043886	Lx	2.54E-02	-0.1784	0.0782	0.9076	0.6038	hepatitis_b
HLA-DPB1 L-8	6	33043883	Lx	2.54E-02	-0.1784	0.0782	0.9076	0.6038	hepatitis_b
HLA-DPB1 V-9	6	33043880	Vx	2.54E-02	-0.1784	0.0782	0.9076	0.6038	hepatitis_b
HLA-DPB1 R1	6	33043907	Rx	2.54E-02	-0.1784	0.0782	0.9076	0.6038	hepatitis_b
HLA-DPB1 K187	6	33053556	Kx	2.54E-02	-0.1784	0.0782	0.9076	0.6038	hepatitis_b
HLA-DPB1 A188	6	33053559	Ax	2.54E-02	-0.1784	0.0782	0.9076	0.6038	hepatitis_b
HLA-DPB1 Q189	6	33053562	Qx	2.54E-02	-0.1784	0.0782	0.9076	0.6038	hepatitis_b
HLA-DPB1 S190	6	33053565	Sx	2.54E-02	-0.1784	0.0782	0.9076	0.6038	hepatitis_b
HLA-DPB1 D191	6	33053568	Dx	2.54E-02	-0.1784	0.0782	0.9076	0.6038	hepatitis_b
HLA-DPB1 S192	6	33053571	Sx	2.54E-02	-0.1784	0.0782	0.9076	0.6038	hepatitis_b
HLA-DPB1 A193	6	33053574	Ax	2.54E-02	-0.1784	0.0782	0.9076	0.6038	hepatitis_b
HLA-DPB1 S195	6	33053580	Sx	2.54E-02	-0.1784	0.0782	0.9076	0.6038	hepatitis_b
HLA-DPB1 K196	6	33053583	Kx	2.54E-02	-0.1784	0.0782	0.9076	0.6038	hepatitis_b
HLA-DPB1 T197	6	33053586	Tx	2.54E-02	-0.1784	0.0782	0.9076	0.6038	hepatitis_b
HLA-DPB1 L198	6	33053589	Lx	2.54E-02	-0.1784	0.0782	0.9076	0.6038	hepatitis_b
HLA-DPB1 T199	6	33053592	Tx	2.54E-02	-0.1784	0.0782	0.9076	0.6038	hepatitis_b
HLA-DPB1 A2	6	33043910	Ax	2.54E-02	-0.1784	0.0782	0.9076	0.6038	hepatitis_b
HLA-DPB1 G200	6	33053595	Gx	2.54E-02	-0.1784	0.0782	0.9076	0.6038	hepatitis_b
HLA-DPB1 A201	6	33053598	Ax	2.54E-02	-0.1784	0.0782	0.9076	0.6038	hepatitis_b
HLA-DPB1 G202	6	33053601	Gx	2.54E-02	-0.1784	0.0782	0.9076	0.6038	hepatitis_b
HLA-DPB1 G203	6	33053604	Gx	2.54E-02	-0.1784	0.0782	0.9076	0.6038	hepatitis_b
HLA-DPB1 F204	6	33053607	Fx	2.54E-02	-0.1784	0.0782	0.9076	0.6038	hepatitis_b
HLA-DPB1 L206	6	33053613	Lx	2.54E-02	-0.1784	0.0782	0.9076	0.6038	hepatitis_b
HLA-DPB1 G207	6	33053616	Gx	2.54E-02	-0.1784	0.0782	0.9076	0.6038	hepatitis_b
HLA-DPB1 L208	6	33053619	Lx	2.54E-02	-0.1784	0.0782	0.9076	0.6038	hepatitis_b
HLA-DPB1 I209	6	33053622	Ix	2.54E-02	-0.1784	0.0782	0.9076	0.6038	hepatitis_b
HLA-DPB1 I210	6	33053625	Ix	2.54E-02	-0.1784	0.0782	0.9076	0.6038	hepatitis_b
HLA-DPB1 C211	6	33053628	Cx	2.54E-02	-0.1784	0.0782	0.9076	0.6038	hepatitis_b
HLA-DPB1 G212	6	33053631	Gx	2.54E-02	-0.1784	0.0782	0.9076	0.6038	hepatitis_b
HLA-DPB1 V213	6	33053634	Vx	2.54E-02	-0.1784	0.0782	0.9076	0.6038	hepatitis_b
HLA-DPB1 G214	6	33053637	Gx	2.54E-02	-0.1784	0.0782	0.9076	0.6038	hepatitis_b
HLA-DPB1 F216	6	33053643	Fx	2.54E-02	-0.1784	0.0782	0.9076	0.6038	hepatitis_b
HLA-DPB1 M217	6	33053646	Mx	2.54E-02	-0.1784	0.0782	0.9076	0.6038	hepatitis_b
HLA-DPB1 H218	6	33053649	Hx	2.54E-02	-0.1784	0.0782	0.9076	0.6038	hepatitis_b
HLA-DPB1 R219	6	33053652	Rx	2.54E-02	-0.1784	0.0782	0.9076	0.6038	hepatitis_b
HLA-DPB1 R220	6	33053655	Rx	2.54E-02	-0.1784	0.0782	0.9076	0.6038	hepatitis_b
HLA-DPB1 S221	6	33053658	Sx	2.54E-02	-0.1784	0.0782	0.9076	0.6038	hepatitis_b
HLA-DPB1 K222	6	33053661	Kx	2.54E-02	-0.1784	0.0782	0.9076	0.6038	hepatitis_b
HLA-DPB1 K223	6	33053664	Kx	2.54E-02	-0.1784	0.0782	0.9076	0.6038	hepatitis_b
HLA-DPB1 V224	6	33053996	Vx	2.54E-02	-0.1784	0.0782	0.9076	0.6038	hepatitis_b
HLA-DPB1 Q225	6	33053999	Qx	2.54E-02	-0.1784	0.0782	0.9076	0.6038	hepatitis_b
HLA-DPB1 R226	6	33054002	Rx	2.54E-02	-0.1784	0.0782	0.9076	0.6038	hepatitis_b
HLA-DPB1 G227	6	33054005	Gx	2.54E-02	-0.1784	0.0782	0.9076	0.6038	hepatitis_b
HLA-DPB1 S228	6	33054008	Sx	2.54E-02	-0.1784	0.0782	0.9076	0.6038	hepatitis_b
HLA-DPB1 A229	6	33054011	Ax	2.54E-02	-0.1784	0.0782	0.9076	0.6038	hepatitis_b
HLA-DPB1 T3	6	33043913	Tx	2.54E-02	-0.1784	0.0782	0.9076	0.6038	hepatitis_b
HLA-DPB1 P4	6	33043916	Px	2.54E-02	-0.1784	0.0782	0.9076	0.6038	hepatitis_b
HLA-DPB1 E5	6	33048449	Ex	2.54E-02	-0.1784	0.0782	0.9076	0.6038	hepatitis_b
HLA-DQB1 R220	6	32629141	HxR	2.58E-02	-0.086	0.0387	0.4106	0.9956	hepatitis_b
HLA-DQB1 Q221	6	32629138	HxQ	2.58E-02	-0.086	0.0387	0.4106	0.9956	hepatitis_b
HLA-DQB1 Ax125	6	32629935	ASxG	2.58E-02	0.086	0.0387	0.5894	0.9956	hepatitis_b
HLA-DQB1 E84	6	32632607	QEx	2.59E-02	-0.0858	0.0386	0.4111	0.9976	hepatitis_b
HLA-DQB1 V85	6	32632604	LVx	2.59E-02	-0.0858	0.0386	0.4111	0.9976	hepatitis_b
HLA-DQB1 G89	6	32632592	TGx	2.59E-02	-0.0858	0.0386	0.4111	0.9976	hepatitis_b
HLA-DQB1 I90	6	32632589	TIx	2.59E-02	-0.0858	0.0386	0.4111	0.9976	hepatitis_b
HLA-DQB1 Ex86	6	32632601	EAxG	2.59E-02	0.0858	0.0386	0.5889	0.9976	hepatitis_b
HLA-DQB1 Lx87	6	32632598	LYxF	2.59E-02	0.0858	0.0386	0.5889	0.9976	hepatitis_b
HLA-DQB1 A125	6	32629935	ASxG	2.67E-02	0.0852	0.0386	0.5879	0.9993	hepatitis_b
HLA-DQB1 L53	6	32632700	LQ	2.67E-02	0.0852	0.0386	0.5879	0.9993	hepatitis_b
HLA-DQB1 Q84	6	32632607	QEx	2.67E-02	0.0852	0.0386	0.5879	0.9993	hepatitis_b
HLA-DQB1 L85	6	32632604	LVx	2.67E-02	0.0852	0.0386	0.5879	0.9993	hepatitis_b
HLA-DQB1 E86	6	32632601	EAxG	2.67E-02	0.0852	0.0386	0.5879	0.9993	hepatitis_b
HLA-DQB1 L87	6	32632598	LYxF	2.67E-02	0.0852	0.0386	0.5879	0.9993	hepatitis_b
HLA-DQB1 T89	6	32632592	TGx	2.67E-02	0.0852	0.0386	0.5879	0.9993	hepatitis_b
HLA-DQB1 T90	6	32632589	TIx	2.67E-02	0.0852	0.0386	0.5879	0.9993	hepatitis_b
HLA-DQB1 KD71	6	32632646	KTDA	2.68E-02	0.097	0.0435	0.2416	0.9816	hepatitis_b
HLA-C CS99	6	31239101	CYFS	2.69E-02	-0.1153	0.0528	0.1705	0.9995	hepatitis_b
HLA-DQA1 R218	6	32610495	QxR	2.72E-02	0.0851	0.0386	0.5875	0.9965	hepatitis_b
HLA-DQA1 Q175	6	32610010	QxEK	2.72E-02	-0.085	0.0386	0.4117	0.9978	hepatitis_b
HLA-DQA1 Q218	6	32610495	QxR	2.72E-02	-0.085	0.0386	0.4117	0.9978	hepatitis_b
HLA-A x-11	6	29910371	SxL	2.75E-02	1.0786	0.4332	0.0035	0.2939	hepatitis_b
HLA-A x-15	6	29910359	LVx	2.75E-02	1.0786	0.4332	0.0035	0.2939	hepatitis_b
HLA-A x-2	6	29910398	WxR	2.75E-02	1.0786	0.4332	0.0035	0.2939	hepatitis_b
HLA-A x-20	6	29910344	AxP	2.75E-02	1.0786	0.4332	0.0035	0.2939	hepatitis_b
HLA-A A-1	6	29910401	Ax	2.75E-02	-1.0786	0.4332	0.9965	0.2939	hepatitis_b
HLA-A G-10	6	29910374	Gx	2.75E-02	-1.0786	0.4332	0.9965	0.2939	hepatitis_b
HLA-A L-12	6	29910368	Lx	2.75E-02	-1.0786	0.4332	0.9965	0.2939	hepatitis_b
HLA-A L-13	6	29910365	Lx	2.75E-02	-1.0786	0.4332	0.9965	0.2939	hepatitis_b
HLA-A L-14	6	29910362	Lx	2.75E-02	-1.0786	0.4332	0.9965	0.2939	hepatitis_b
HLA-A L-16	6	29910356	Lx	2.75E-02	-1.0786	0.4332	0.9965	0.2939	hepatitis_b
HLA-A T-17	6	29910353	Tx	2.75E-02	-1.0786	0.4332	0.9965	0.2939	hepatitis_b
HLA-A R-18	6	29910350	Rx	2.75E-02	-1.0786	0.4332	0.9965	0.2939	hepatitis_b
HLA-A P-19	6	29910347	Px	2.75E-02	-1.0786	0.4332	0.9965	0.2939	hepatitis_b
HLA-A M-21	6	29910341	Mx	2.75E-02	-1.0786	0.4332	0.9965	0.2939	hepatitis_b
HLA-A V-22	6	29910338	Vx	2.75E-02	-1.0786	0.4332	0.9965	0.2939	hepatitis_b
HLA-A A-23	6	29910335	Ax	2.75E-02	-1.0786	0.4332	0.9965	0.2939	hepatitis_b
HLA-A M-24	6	29910332	Mx	2.75E-02	-1.0786	0.4332	0.9965	0.2939	hepatitis_b
HLA-A T-3	6	29910395	Tx	2.75E-02	-1.0786	0.4332	0.9965	0.2939	hepatitis_b
HLA-A Q-4	6	29910392	Qx	2.75E-02	-1.0786	0.4332	0.9965	0.2939	hepatitis_b
HLA-A T-5	6	29910389	Tx	2.75E-02	-1.0786	0.4332	0.9965	0.2939	hepatitis_b
HLA-A L-6	6	29910386	Lx	2.75E-02	-1.0786	0.4332	0.9965	0.2939	hepatitis_b
HLA-A A-7	6	29910383	Ax	2.75E-02	-1.0786	0.4332	0.9965	0.2939	hepatitis_b
HLA-A L-8	6	29910380	Lx	2.75E-02	-1.0786	0.4332	0.9965	0.2939	hepatitis_b
HLA-A A-9	6	29910377	Ax	2.75E-02	-1.0786	0.4332	0.9965	0.2939	hepatitis_b
HLA-A G1	6	29910534	Gx	2.75E-02	-1.0786	0.4332	0.9965	0.2939	hepatitis_b
HLA-DQA1 C11	6	32609105	CY	2.77E-02	-0.0847	0.0386	0.4119	0.9987	hepatitis_b
HLA-DQA1 Qx175	6	32610010	QxEK	2.77E-02	-0.0847	0.0386	0.4119	0.9987	hepatitis_b
HLA-DQA1 F18	6	32609126	FS	2.77E-02	-0.0847	0.0386	0.4119	0.9987	hepatitis_b
HLA-DQA1 A45	6	32609207	AV	2.77E-02	-0.0847	0.0386	0.4119	0.9987	hepatitis_b
HLA-DQA1 R47	6	32609213	RKQC	2.77E-02	-0.0847	0.0386	0.4119	0.9987	hepatitis_b
HLA-DQA1 W48	6	32609216	WL	2.77E-02	-0.0847	0.0386	0.4119	0.9987	hepatitis_b
HLA-DQA1 E50	6	32609222	ELV	2.77E-02	-0.0847	0.0386	0.4119	0.9987	hepatitis_b
HLA-DQA1 S52	6	32609228	SHR	2.77E-02	-0.0847	0.0386	0.4119	0.9987	hepatitis_b
HLA-DQA1 K53	6	32609231	KRQ	2.77E-02	-0.0847	0.0386	0.4119	0.9987	hepatitis_b
HLA-DQA1 G55	6	32609237	GR	2.77E-02	-0.0847	0.0386	0.4119	0.9987	hepatitis_b
HLA-DQA1 G56	6	32609240	GxR	2.77E-02	-0.0847	0.0386	0.4119	0.9987	hepatitis_b
HLA-DQA1 G61	6	32609255	GF	2.77E-02	-0.0847	0.0386	0.4119	0.9987	hepatitis_b
HLA-DQA1 R64	6	32609264	RT	2.77E-02	-0.0847	0.0386	0.4119	0.9987	hepatitis_b
HLA-DQA1 M66	6	32609270	MI	2.77E-02	-0.0847	0.0386	0.4119	0.9987	hepatitis_b
HLA-DQA1 A69	6	32609279	ALT	2.77E-02	-0.0847	0.0386	0.4119	0.9987	hepatitis_b
HLA-DQA1 M76	6	32609300	MLV	2.77E-02	-0.0847	0.0386	0.4119	0.9987	hepatitis_b
HLA-DQA1 Y80	6	32609312	YS	2.77E-02	-0.0847	0.0386	0.4119	0.9987	hepatitis_b
HLA-DRB1 FHG13	6	32552131	FSHYGR	2.82E-02	0.0877	0.0398	0.3439	0.9751	hepatitis_b
HLA-DRB1 Yx96	6	32549612	EHYxQ	2.89E-02	0.109	0.0493	0.1677	0.9809	hepatitis_b
HLA-DRB1 GP11	6	32552137	LSVGDP	2.94E-02	-0.0923	0.0427	0.291	0.99	hepatitis_b
HLA-DRB1 YR13	6	32552131	FSHYGR	2.94E-02	-0.0923	0.0427	0.291	0.99	hepatitis_b
HLA-B YS116	6	31324144	YSLFDHN	2.97E-02	-0.0857	0.0393	0.6125	0.9558	hepatitis_b
HLA-B YSN116	6	31324144	YSLFDHN	2.99E-02	-0.0857	0.0393	0.6125	0.956	hepatitis_b
HLA-B LFD116	6	31324144	YSLFDHN	2.99E-02	0.0856	0.0393	0.3869	0.9575	hepatitis_b
HLA-B YSH116	6	31324144	YSLFDHN	3.03E-02	-0.0855	0.0394	0.6126	0.9553	hepatitis_b
HLA-A x276	6	29912280	LPx	3.09E-02	1.0604	0.436	0.0037	0.275	hepatitis_b
HLA-A x282	6	29912298	IxV	3.09E-02	1.0604	0.436	0.0037	0.275	hepatitis_b
HLA-A x283	6	29912301	PxH	3.09E-02	1.0604	0.436	0.0037	0.275	hepatitis_b
HLA-A x294	6	29912334	LFx	3.09E-02	1.0604	0.436	0.0037	0.275	hepatitis_b
HLA-A x297	6	29912343	VxM	3.09E-02	1.0604	0.436	0.0037	0.275	hepatitis_b
HLA-A x298	6	29912346	IxF	3.09E-02	1.0604	0.436	0.0037	0.275	hepatitis_b
HLA-A x299	6	29912349	TxA	3.09E-02	1.0604	0.436	0.0037	0.275	hepatitis_b
HLA-A x307	6	29912373	MxR	3.09E-02	1.0604	0.436	0.0037	0.275	hepatitis_b
HLA-A x310	6	29912382	RxK	3.09E-02	1.0604	0.436	0.0037	0.275	hepatitis_b
HLA-A x311	6	29912385	KxN	3.09E-02	1.0604	0.436	0.0037	0.275	hepatitis_b
HLA-A x314	6	29912836	DxV	3.09E-02	1.0604	0.436	0.0037	0.275	hepatitis_b
HLA-A x321	6	29912857	TSx	3.09E-02	1.0604	0.436	0.0037	0.275	hepatitis_b
HLA-A x334	6	29913038	VxM	3.09E-02	1.0604	0.436	0.0037	0.275	hepatitis_b
HLA-A E275	6	29912277	Ex	3.09E-02	-1.0604	0.436	0.9963	0.275	hepatitis_b
HLA-A S277	6	29912283	Sx	3.09E-02	-1.0604	0.436	0.9963	0.275	hepatitis_b
HLA-A S278	6	29912286	Sx	3.09E-02	-1.0604	0.436	0.9963	0.275	hepatitis_b
HLA-A Q279	6	29912289	Qx	3.09E-02	-1.0604	0.436	0.9963	0.275	hepatitis_b
HLA-A P280	6	29912292	Px	3.09E-02	-1.0604	0.436	0.9963	0.275	hepatitis_b
HLA-A T281	6	29912295	Tx	3.09E-02	-1.0604	0.436	0.9963	0.275	hepatitis_b
HLA-A I284	6	29912304	Ix	3.09E-02	-1.0604	0.436	0.9963	0.275	hepatitis_b
HLA-A V285	6	29912307	Vx	3.09E-02	-1.0604	0.436	0.9963	0.275	hepatitis_b
HLA-A G286	6	29912310	Gx	3.09E-02	-1.0604	0.436	0.9963	0.275	hepatitis_b
HLA-A I287	6	29912313	Ix	3.09E-02	-1.0604	0.436	0.9963	0.275	hepatitis_b
HLA-A I288	6	29912316	Ix	3.09E-02	-1.0604	0.436	0.9963	0.275	hepatitis_b
HLA-A A289	6	29912319	Ax	3.09E-02	-1.0604	0.436	0.9963	0.275	hepatitis_b
HLA-A G290	6	29912322	Gx	3.09E-02	-1.0604	0.436	0.9963	0.275	hepatitis_b
HLA-A L291	6	29912325	Lx	3.09E-02	-1.0604	0.436	0.9963	0.275	hepatitis_b
HLA-A V292	6	29912328	Vx	3.09E-02	-1.0604	0.436	0.9963	0.275	hepatitis_b
HLA-A L293	6	29912331	Lx	3.09E-02	-1.0604	0.436	0.9963	0.275	hepatitis_b
HLA-A G295	6	29912337	Gx	3.09E-02	-1.0604	0.436	0.9963	0.275	hepatitis_b
HLA-A A296	6	29912340	Ax	3.09E-02	-1.0604	0.436	0.9963	0.275	hepatitis_b
HLA-A G300	6	29912352	Gx	3.09E-02	-1.0604	0.436	0.9963	0.275	hepatitis_b
HLA-A A301	6	29912355	Ax	3.09E-02	-1.0604	0.436	0.9963	0.275	hepatitis_b
HLA-A V302	6	29912358	Vx	3.09E-02	-1.0604	0.436	0.9963	0.275	hepatitis_b
HLA-A V303	6	29912361	Vx	3.09E-02	-1.0604	0.436	0.9963	0.275	hepatitis_b
HLA-A A304	6	29912364	Ax	3.09E-02	-1.0604	0.436	0.9963	0.275	hepatitis_b
HLA-A A305	6	29912367	Ax	3.09E-02	-1.0604	0.436	0.9963	0.275	hepatitis_b
HLA-A V306	6	29912370	Vx	3.09E-02	-1.0604	0.436	0.9963	0.275	hepatitis_b
HLA-A W308	6	29912376	Wx	3.09E-02	-1.0604	0.436	0.9963	0.275	hepatitis_b
HLA-A R309	6	29912379	Rx	3.09E-02	-1.0604	0.436	0.9963	0.275	hepatitis_b
HLA-A S312	6	29912388	Sx	3.09E-02	-1.0604	0.436	0.9963	0.275	hepatitis_b
HLA-A S313	6	29912391	Sx	3.09E-02	-1.0604	0.436	0.9963	0.275	hepatitis_b
HLA-A R315	6	29912839	Rx	3.09E-02	-1.0604	0.436	0.9963	0.275	hepatitis_b
HLA-A K316	6	29912842	Kx	3.09E-02	-1.0604	0.436	0.9963	0.275	hepatitis_b
HLA-A G317	6	29912845	Gx	3.09E-02	-1.0604	0.436	0.9963	0.275	hepatitis_b
HLA-A G318	6	29912848	Gx	3.09E-02	-1.0604	0.436	0.9963	0.275	hepatitis_b
HLA-A S319	6	29912851	Sx	3.09E-02	-1.0604	0.436	0.9963	0.275	hepatitis_b
HLA-A Y320	6	29912854	Yx	3.09E-02	-1.0604	0.436	0.9963	0.275	hepatitis_b
HLA-A Q322	6	29912860	Qx	3.09E-02	-1.0604	0.436	0.9963	0.275	hepatitis_b
HLA-A A323	6	29912863	Ax	3.09E-02	-1.0604	0.436	0.9963	0.275	hepatitis_b
HLA-A A324	6	29912866	Ax	3.09E-02	-1.0604	0.436	0.9963	0.275	hepatitis_b
HLA-A S325	6	29913011	Sx	3.09E-02	-1.0604	0.436	0.9963	0.275	hepatitis_b
HLA-A S326	6	29913014	Sx	3.09E-02	-1.0604	0.436	0.9963	0.275	hepatitis_b
HLA-A D327	6	29913017	Dx	3.09E-02	-1.0604	0.436	0.9963	0.275	hepatitis_b
HLA-A S328	6	29913020	Sx	3.09E-02	-1.0604	0.436	0.9963	0.275	hepatitis_b
HLA-A A329	6	29913023	Ax	3.09E-02	-1.0604	0.436	0.9963	0.275	hepatitis_b
HLA-A Q330	6	29913026	Qx	3.09E-02	-1.0604	0.436	0.9963	0.275	hepatitis_b
HLA-A G331	6	29913029	Gx	3.09E-02	-1.0604	0.436	0.9963	0.275	hepatitis_b
HLA-A S332	6	29913032	Sx	3.09E-02	-1.0604	0.436	0.9963	0.275	hepatitis_b
HLA-A D333	6	29913035	Dx	3.09E-02	-1.0604	0.436	0.9963	0.275	hepatitis_b
HLA-A S335	6	29913041	Sx	3.09E-02	-1.0604	0.436	0.9963	0.275	hepatitis_b
HLA-A L336	6	29913044	Lx	3.09E-02	-1.0604	0.436	0.9963	0.275	hepatitis_b
HLA-A T337	6	29913047	Tx	3.09E-02	-1.0604	0.436	0.9963	0.275	hepatitis_b
HLA-A A338	6	29913050	Ax	3.09E-02	-1.0604	0.436	0.9963	0.275	hepatitis_b
HLA-A C339	6	29913053	Cx	3.09E-02	-1.0604	0.436	0.9963	0.275	hepatitis_b
HLA-A K340	6	29913056	Kx	3.09E-02	-1.0604	0.436	0.9963	0.275	hepatitis_b
HLA-DPB1 D55	6	33048599	ADE	3.10E-02	0.0871	0.0404	0.4352	0.8867	hepatitis_b
HLA-C E177	6	31238867	EK	3.11E-02	-0.1132	0.0519	0.8572	0.9966	hepatitis_b
HLA-B R239	6	31323201	RxG	3.18E-02	-1.1862	0.4731	0.9978	0.27	hepatitis_b
HLA-B E253	6	31323159	ExQ	3.18E-02	-1.1862	0.4731	0.9978	0.27	hepatitis_b
HLA-B P267	6	31323117	PxQ	3.18E-02	-1.1862	0.4731	0.9978	0.27	hepatitis_b
HLA-B K268	6	31323114	KxE	3.18E-02	-1.1862	0.4731	0.9978	0.27	hepatitis_b
HLA-B L270	6	31323108	LxC	3.18E-02	-1.1862	0.4731	0.9978	0.27	hepatitis_b
HLA-A V341	6	29913228	Vx	3.21E-02	-1.0527	0.4364	0.996	0.2584	hepatitis_b
HLA-B E76	6	31324509	EV	3.24E-02	-1.2098	0.48	0.9988	0.4806	hepatitis_b
HLA-B A90	6	31324467	AD	3.27E-02	-1.2172	0.4829	0.999	0.5045	hepatitis_b
HLA-B x294x295	6	31322941	xV	3.27E-02	-1.2172	0.4829	0.999	0.5045	hepatitis_b
HLA-DRB1 R166	6	32549402	RxQ	3.31E-02	-0.3865	0.1714	0.9892	0.8008	hepatitis_b
HLA-B SV97	6	31324201	STWRNV	3.32E-02	-0.0913	0.0431	0.2927	0.9858	hepatitis_b
HLA-DPB1 A56	6	33048602	AE	3.32E-02	-0.0854	0.0401	0.5595	0.8979	hepatitis_b
HLA-B T24	6	31324665	STA	3.34E-02	0.0865	0.0405	0.3176	0.9834	hepatitis_b
HLA-DQB1 A86	6	32632601	EAxG	3.37E-02	-0.0844	0.0399	0.3665	0.9842	hepatitis_b
HLA-DQB1 H220	6	32629141	HxR	3.38E-02	0.082	0.0387	0.5839	0.9867	hepatitis_b
HLA-DQB1 H221	6	32629138	HxQ	3.38E-02	0.082	0.0387	0.5839	0.9867	hepatitis_b
HLA-B STV97	6	31324201	STWRNV	3.43E-02	-0.0833	0.0395	0.4123	0.9666	hepatitis_b
HLA-DRB1 F-24	6	32557503	LxF	3.44E-02	0.1057	0.0494	0.1662	0.9869	hepatitis_b
HLA-DRB1 L180	6	32549360	VLx	3.44E-02	0.1057	0.0494	0.1662	0.9869	hepatitis_b
HLA-DRB1 Y96	6	32549612	EHYxQ	3.44E-02	0.1057	0.0494	0.1662	0.9869	hepatitis_b
HLA-DRB1 SD37	6	32552059	SNYFDL	3.46E-02	-0.0915	0.0436	0.272	0.9874	hepatitis_b
HLA-DRB1 LSV11	6	32552137	LSVGDP	3.47E-02	0.0888	0.0423	0.6999	0.9876	hepatitis_b
HLA-DQB1 EG86	6	32632601	EAxG	3.47E-02	0.0838	0.0398	0.6326	0.9858	hepatitis_b
HLA-DRB1 S37	6	32552059	SNYFDL	3.51E-02	-0.0912	0.0436	0.2718	0.9885	hepatitis_b
HLA-A A-20	6	29910344	AxP	3.52E-02	-1.0313	0.4361	0.9964	0.2955	hepatitis_b
HLA-DRB1 LP11	6	32552137	LSVGDP	3.52E-02	-0.0912	0.0436	0.2711	0.9911	hepatitis_b
HLA-DRB1 T-17	6	32557482	TAx	3.54E-02	-0.0912	0.0437	0.2708	0.9901	hepatitis_b
HLA-B S67	6	31324536	YCFSM	3.54E-02	0.0817	0.0387	0.4125	0.97	hepatitis_b
HLA-DRB1 H13	6	32552131	FSHYGR	3.54E-02	0.1049	0.0493	0.1664	0.9886	hepatitis_b
HLA-DRB1 N33	6	32552071	NH	3.54E-02	-0.1049	0.0493	0.8336	0.9886	hepatitis_b
HLA-DRB1 Y47	6	32552029	YF	3.55E-02	0.0799	0.038	0.5142	0.9859	hepatitis_b
HLA-A D102	6	29911078	DH	3.66E-02	0.8428	0.4664	0.9962	0.9533	hepatitis_b
HLA-C Y9	6	31239621	FYSD	3.81E-02	0.0789	0.038	0.4421	0.9909	hepatitis_b
HLA-C R35	6	31239543	RQ	3.87E-02	-0.1138	0.0543	0.8735	0.9985	hepatitis_b
HLA-C G275	6	31237862	ExKG	3.87E-02	0.1138	0.0543	0.1265	0.9985	hepatitis_b
HLA-A Q114	6	29911114	RHQE	3.87E-02	0.1105	0.0528	0.1397	0.9924	hepatitis_b
HLA-DQA1 A187	6	32610402	AxT	3.88E-02	-0.1012	0.0485	0.8235	0.9814	hepatitis_b
HLA-B YF67	6	31324536	YCFSM	3.90E-02	-0.0806	0.0392	0.4082	0.9771	hepatitis_b
HLA-DQA1 T187	6	32610402	AxT	3.90E-02	0.101	0.0484	0.1757	0.9862	hepatitis_b
HLA-DQA1 Q47	6	32609213	RKQC	3.90E-02	0.101	0.0484	0.1757	0.9862	hepatitis_b
HLA-DQA1 R56	6	32609240	GxR	3.90E-02	0.101	0.0484	0.1757	0.9862	hepatitis_b
HLA-DQA1 V76	6	32609300	MLV	3.90E-02	0.101	0.0484	0.1757	0.9862	hepatitis_b
HLA-DQA1 T26	6	32609150	TS	3.90E-02	-0.101	0.0484	0.8243	0.9862	hepatitis_b
HLA-A R310	6	29912382	RxK	3.94E-02	-1.0131	0.4389	0.9962	0.277	hepatitis_b
HLA-A D314	6	29912836	DxV	3.94E-02	-1.0131	0.4389	0.9962	0.277	hepatitis_b
HLA-C EK275	6	31237862	ExKG	3.97E-02	-0.1132	0.0543	0.8728	0.9934	hepatitis_b
HLA-DRB1 YH30	6	32552080	CYLGRH	4.05E-02	-0.0874	0.0424	0.7367	0.9829	hepatitis_b
HLA-DRB1 FY13	6	32552131	FSHYGR	4.05E-02	0.0874	0.0424	0.2633	0.9829	hepatitis_b
HLA-A K144	6	29911204	KQ	4.06E-02	-0.0924	0.0448	0.7778	0.9932	hepatitis_b
HLA-DRB1 F26	6	32552092	LYF	4.09E-02	-0.0872	0.0424	0.7356	0.979	hepatitis_b
HLA-C WL156	6	31238930	RWLDQ	4.13E-02	-0.0812	0.0397	0.6628	0.9888	hepatitis_b
HLA-B EM45	6	31324602	EMTKG	4.14E-02	-0.0781	0.0383	0.5182	0.9802	hepatitis_b
HLA-DQA1 QK175	6	32610010	QxEK	4.18E-02	-0.0808	0.0395	0.6639	0.9964	hepatitis_b
HLA-DRB1 LDP11	6	32552137	LSVGDP	4.18E-02	-0.0873	0.0432	0.2803	0.9887	hepatitis_b
HLA-DQA1 E175	6	32610010	QxEK	4.25E-02	0.0804	0.0395	0.3358	0.9973	hepatitis_b
HLA-B TK45	6	31324602	EMTKG	4.27E-02	0.0775	0.0382	0.4811	0.9827	hepatitis_b
HLA-B D177	6	31323961	DE	4.33E-02	-0.0861	0.0429	0.2983	1.0023	hepatitis_b
HLA-B E180	6	31323952	EQ	4.33E-02	-0.0861	0.0429	0.2983	1.0023	hepatitis_b
HLA-C T138	6	31238984	TK	4.34E-02	-0.1117	0.0546	0.8745	0.9963	hepatitis_b
HLA-DRB1 NY37	6	32552059	SNYFDL	4.35E-02	0.0778	0.0386	0.5508	0.9735	hepatitis_b
HLA-DRB1 CLR30	6	32552080	CYLGRH	4.39E-02	0.0867	0.0427	0.2541	0.9867	hepatitis_b
HLA-DRB1 SFL37	6	32552059	SNYFDL	4.41E-02	-0.0775	0.0386	0.449	0.9743	hepatitis_b
HLA-DPB1 A55	6	33048599	ADE	4.55E-02	-0.0789	0.0394	0.5274	0.9187	hepatitis_b
HLA-DRB1 RE71	6	32551957	REKA	4.55E-02	0.0843	0.0423	0.6496	0.947	hepatitis_b
HLA-DRB1 R71	6	32551957	REKA	4.71E-02	0.081	0.0408	0.5091	0.8822	hepatitis_b
HLA-B Y171	6	31323979	YH	4.78E-02	-0.1041	0.052	0.8473	0.9617	hepatitis_b
HLA-C FY9	6	31239621	FYSD	4.83E-02	0.0748	0.0379	0.4765	0.9916	hepatitis_b
HLA-B A295	6	31322940	AxV	4.87E-02	-1.0872	0.4814	0.9964	0.182	hepatitis_b
HLA-B V296	6	31322937	VxT	4.87E-02	-1.0872	0.4814	0.9964	0.182	hepatitis_b
HLA-B V298	6	31322931	VxA	4.87E-02	-1.0872	0.4814	0.9964	0.182	hepatitis_b
HLA-B I299	6	31322928	IxV	4.87E-02	-1.0872	0.4814	0.9964	0.182	hepatitis_b
HLA-B G300	6	31322925	GxV	4.87E-02	-1.0872	0.4814	0.9964	0.182	hepatitis_b
HLA-DRB1*04:01	chr6	NA	NA	4.88E-18	0.1937	0.0223	0.0823	0.8146	plantar_warts
HLA-DQA1*03:01	chr6	NA	NA	1.13E-14	0.1613	0.0208	0.0982	0.865	plantar_warts
HLA-DQA1*03:03	chr6	NA	NA	2.00E-14	0.1879	0.0245	0.068	0.8064	plantar_warts
HLA-DRB1*15:01	chr6	NA	NA	4.48E-14	0.1271	0.0168	0.1308	1.0016	plantar_warts
HLA-DQA1*02:01	chr6	NA	NA	8.19E-13	-0.1228	0.0172	0.1325	0.9888	plantar_warts
HLA-DRB1*07:01	chr6	NA	NA	8.32E-13	-0.1229	0.0172	0.1323	0.9869	plantar_warts
HLA-DQB1*06:02	chr6	NA	NA	8.41E-13	0.1242	0.0173	0.1254	0.977	plantar_warts
HLA-DQB1*03:02	chr6	NA	NA	1.01E-12	0.1359	0.019	0.1037	0.9854	plantar_warts
HLA-DPB1*04:01	chr6	NA	NA	3.57E-12	0.0852	0.0123	0.4259	0.9028	plantar_warts
HLA-DQB1*02:02	chr6	NA	NA	2.28E-11	-0.1318	0.0198	0.099	0.9759	plantar_warts
HLA-DQB1*03:05	chr6	NA	NA	1.02E-08	7.7065	1.342	0.0011	0.0162	plantar_warts
HLA-DRB1*04:03	chr6	NA	NA	7.75E-08	0.5245	0.0974	0.0123	0.2864	plantar_warts
HLA-DRB1*04:08	chr6	NA	NA	1.09E-07	1.0444	0.1963	0.0041	0.1994	plantar_warts
HLA-DRB1*04:07	chr6	NA	NA	1.10E-07	0.416	0.0781	0.0116	0.418	plantar_warts
HLA-DPB1*01:01	chr6	NA	NA	1.79E-07	-0.142	0.0273	0.048	0.9842	plantar_warts
HLA-B*07:02	chr6	NA	NA	2.75E-07	0.0893	0.0173	0.1248	0.9897	plantar_warts
HLA-DRB1*04:09	chr6	NA	NA	7.43E-07	25.5996	5.1561	2.00E-04	0.0057	plantar_warts
HLA-C*07:02	chr6	NA	NA	9.96E-07	0.0814	0.0166	0.1361	1.003	plantar_warts
HLA-DQB1*06:04	chr6	NA	NA	1.17E-06	-0.1631	0.0338	0.0344	0.9008	plantar_warts
HLA-A*33:01	chr6	NA	NA	3.79E-06	-0.3177	0.0699	0.0093	0.9469	plantar_warts
HLA-B*07:10	chr6	NA	NA	9.13E-06	44.0683	9.915	2.00E-04	0.0017	plantar_warts
HLA-DQA1*01:01	chr6	NA	NA	9.34E-06	-0.0841	0.019	0.1118	0.9527	plantar_warts
HLA-DRB1*04:04	chr6	NA	NA	1.42E-05	0.1652	0.038	0.0318	0.6886	plantar_warts
HLA-DRB1*08:01	chr6	NA	NA	4.33E-05	0.1597	0.0389	0.0224	0.948	plantar_warts
HLA-DRB1*01:02	chr6	NA	NA	5.02E-05	-0.2085	0.0519	0.0174	0.9836	plantar_warts
HLA-DRB1*13:02	chr6	NA	NA	7.72E-05	-0.1146	0.0291	0.0447	0.9441	plantar_warts
HLA-DQB1*05:01	chr6	NA	NA	9.01E-05	-0.0712	0.0182	0.1185	0.9914	plantar_warts
HLA-DQA1*04:01	chr6	NA	NA	1.54E-04	0.1425	0.0375	0.0243	0.9561	plantar_warts
HLA-DQB1*04:02	chr6	NA	NA	2.14E-04	0.1329	0.0358	0.0266	0.9814	plantar_warts
HLA-B*14:02	chr6	NA	NA	2.72E-04	-0.1293	0.0357	0.0319	0.9942	plantar_warts
HLA-DQA1*05:05	chr6	NA	NA	2.88E-04	-0.066	0.0182	0.134	0.9881	plantar_warts
HLA-DPB1*11:01	chr6	NA	NA	3.28E-04	-0.155	0.0434	0.0191	0.9464	plantar_warts
HLA-DRB1*16:01	chr6	NA	NA	4.42E-04	-0.1854	0.0532	0.0164	0.9414	plantar_warts
HLA-C*08:02	chr6	NA	NA	4.42E-04	-0.1099	0.0314	0.0398	0.981	plantar_warts
HLA-C*16:01	chr6	NA	NA	4.82E-04	-0.1139	0.0328	0.0328	0.9719	plantar_warts
HLA-A*30:01	chr6	NA	NA	4.85E-04	-0.1816	0.0525	0.0138	0.9932	plantar_warts
HLA-DQA1*01:02	chr6	NA	NA	6.56E-04	0.0499	0.0146	0.196	0.9718	plantar_warts
HLA-B*44:03	chr6	NA	NA	8.20E-04	-0.0915	0.0274	0.0485	0.9612	plantar_warts
HLA-DRB1*01:01	chr6	NA	NA	1.13E-03	-0.0702	0.0216	0.0851	0.918	plantar_warts
HLA-B*13:02	chr6	NA	NA	1.29E-03	-0.1248	0.039	0.025	0.9736	plantar_warts
HLA-A*33:05	chr6	NA	NA	1.29E-03	-4.308	1.3653	4.00E-04	0.0612	plantar_warts
HLA-DQB1*03:04	chr6	NA	NA	1.37E-03	0.6674	0.208	0.0028	0.2672	plantar_warts
HLA-DQB1*06:16	chr6	NA	NA	1.43E-03	12.9539	4.0698	1.00E-04	0.0133	plantar_warts
HLA-DQA1*01:06	chr6	NA	NA	2.51E-03	-8.4853	2.8652	2.00E-04	0.0249	plantar_warts
HLA-DPB1*06:02	chr6	NA	NA	3.86E-03	-0.8726	0.307	0.0053	0.0918	plantar_warts
HLA-A*29:02	chr6	NA	NA	4.01E-03	-0.0941	0.0328	0.033	0.982	plantar_warts
HLA-DQA1*01:03	chr6	NA	NA	5.52E-03	-0.0658	0.0237	0.0721	0.9346	plantar_warts
HLA-DRB1*13:01	chr6	NA	NA	1.04E-02	-0.0648	0.0254	0.0611	0.9321	plantar_warts
HLA-A*02:01	chr6	NA	NA	1.38E-02	0.0323	0.0131	0.2716	0.9776	plantar_warts
HLA-DQB1*05:02	chr6	NA	NA	1.50E-02	-0.1122	0.0463	0.0205	0.967	plantar_warts
HLA-DRB1*12:01	chr6	NA	NA	1.53E-02	-0.116	0.048	0.0174	0.8913	plantar_warts
HLA-DRB1*11:04	chr6	NA	NA	1.75E-02	-0.1152	0.0486	0.0348	0.5294	plantar_warts
HLA-DRB1*13:03	chr6	NA	NA	1.89E-02	-0.1322	0.0566	0.0114	0.9803	plantar_warts
HLA-DQB1*06:03	chr6	NA	NA	2.01E-02	-0.0579	0.0249	0.0658	0.9034	plantar_warts
HLA-C*17:01	chr6	NA	NA	2.06E-02	-0.1606	0.0698	0.0098	0.8968	plantar_warts
HLA-DRB1*03:02	chr6	NA	NA	2.21E-02	-2.5668	1.3198	1.00E-04	0.518	plantar_warts
HLA-DQB1*03:03	chr6	NA	NA	2.29E-02	-0.0658	0.029	0.0433	0.9263	plantar_warts
HLA-DPB1*04:02	chr6	NA	NA	2.30E-02	-0.0434	0.0191	0.1124	0.9281	plantar_warts
HLA-C*18:01	chr6	NA	NA	2.63E-02	-3.4267	1.8187	1.00E-04	0.2421	plantar_warts
HLA-DQB1*03:19	chr6	NA	NA	2.73E-02	-0.8684	0.4013	0.001	0.2298	plantar_warts
HLA-B*44:02	chr6	NA	NA	2.78E-02	0.0448	0.0203	0.0868	0.9807	plantar_warts
HLA-B*15:01	chr6	NA	NA	3.19E-02	0.0522	0.0243	0.0592	0.9743	plantar_warts
HLA-DPB1*03:01	chr6	NA	NA	3.47E-02	0.0502	0.0238	0.0839	0.7291	plantar_warts
HLA-C*05:01	chr6	NA	NA	3.96E-02	0.0418	0.0203	0.0857	0.9924	plantar_warts
HLA-DPB1*10:01	chr6	NA	NA	4.34E-02	-0.1008	0.0501	0.0166	0.8599	plantar_warts
HLA-B*35:01	chr6	NA	NA	4.48E-02	-0.057	0.0284	0.053	0.8341	plantar_warts
HLA-DRB1 FSY13	6	32552131	FSHYGR	1.84E-39	-0.1593	0.0121	0.6284	0.9743	plantar_warts
HLA-DRB1 EH96	6	32549612	EHYxQ	3.28E-39	-0.1619	0.0124	0.6645	0.9787	plantar_warts
HLA-DRB1 YQ96	6	32549612	EHYxQ	3.28E-39	0.1619	0.0124	0.334	0.9805	plantar_warts
HLA-DRB1 VP11	6	32552137	LSVGDP	4.38E-39	0.1614	0.0123	0.3345	0.9824	plantar_warts
HLA-DRB1 LSG11	6	32552137	LSVGDP	1.43E-38	-0.1594	0.0123	0.6564	0.982	plantar_warts
HLA-DRB1 HR13	6	32552131	FSHYGR	3.76E-38	0.1601	0.0124	0.3251	0.9867	plantar_warts
HLA-DRB1 V180	6	32549360	VLx	4.39E-31	-0.1709	0.0147	0.8099	0.9772	plantar_warts
HLA-DQB1 Y30	6	32632769	SYH	1.46E-26	0.1259	0.0118	0.5196	0.9685	plantar_warts
HLA-DRB1 N120	6	32549540	SNx	1.88E-26	0.1618	0.0152	0.1756	0.9811	plantar_warts
HLA-DRB1 S120	6	32549540	SNx	1.90E-26	-0.1618	0.0152	0.823	0.9755	plantar_warts
HLA-DRB1 V11	6	32552137	LSVGDP	1.97E-26	0.1616	0.0152	0.1758	0.9828	plantar_warts
HLA-DRB1 F-24	6	32557503	LxF	5.34E-26	0.163	0.0154	0.1662	0.9869	plantar_warts
HLA-DRB1 L180	6	32549360	VLx	5.34E-26	0.163	0.0154	0.1662	0.9869	plantar_warts
HLA-DRB1 Y96	6	32549612	EHYxQ	5.34E-26	0.163	0.0154	0.1662	0.9869	plantar_warts
HLA-DRB1 Yx96	6	32549612	EHYxQ	5.46E-26	0.1629	0.0154	0.1677	0.9809	plantar_warts
HLA-DRB1 H13	6	32552131	FSHYGR	5.60E-26	0.1628	0.0154	0.1664	0.9886	plantar_warts
HLA-DRB1 N33	6	32552071	NH	5.60E-26	-0.1628	0.0154	0.8336	0.9886	plantar_warts
HLA-DRB1 L-24	6	32557503	LxF	1.42E-25	-0.1504	0.0144	0.793	0.9644	plantar_warts
HLA-DRB1 VD11	6	32552137	LSVGDP	2.04E-25	0.1553	0.0149	0.185	0.9805	plantar_warts
HLA-DRB1 HG13	6	32552131	FSHYGR	6.63E-25	0.1464	0.0142	0.2129	0.9721	plantar_warts
HLA-DQA1 A187	6	32610402	AxT	1.91E-24	-0.1544	0.0151	0.8235	0.9814	plantar_warts
HLA-DQA1 T187	6	32610402	AxT	2.28E-24	0.1541	0.0151	0.1757	0.9862	plantar_warts
HLA-DQA1 T26	6	32609150	TS	2.28E-24	-0.1541	0.0151	0.8243	0.9862	plantar_warts
HLA-DQA1 Q47	6	32609213	RKQC	2.28E-24	0.1541	0.0151	0.1757	0.9862	plantar_warts
HLA-DQA1 R56	6	32609240	GxR	2.28E-24	0.1541	0.0151	0.1757	0.9862	plantar_warts
HLA-DQA1 V76	6	32609300	MLV	2.28E-24	0.1541	0.0151	0.1757	0.9862	plantar_warts
HLA-DRB1 Q70	6	32551960	QDR	3.50E-24	0.1229	0.0121	0.5099	0.9672	plantar_warts
HLA-DRB1 SY13	6	32552131	FSHYGR	3.71E-24	-0.1197	0.0118	0.4974	0.9735	plantar_warts
HLA-DRB1 D70	6	32551960	QDR	1.86E-23	-0.122	0.0122	0.4446	0.9638	plantar_warts
HLA-DRB1 H96	6	32549612	EHYxQ	5.54E-22	-0.1135	0.0118	0.5521	0.9815	plantar_warts
HLA-DRB1 Hx96	6	32549612	EHYxQ	5.85E-22	-0.1134	0.0118	0.5536	0.9831	plantar_warts
HLA-DRB1 LVP11	6	32552137	LSVGDP	6.82E-22	0.1131	0.0118	0.4469	0.9848	plantar_warts
HLA-DRB1 SG11	6	32552137	LSVGDP	8.05E-22	-0.1129	0.0118	0.5439	0.9845	plantar_warts
HLA-DRB1 FHR13	6	32552131	FSHYGR	8.05E-22	0.1129	0.0118	0.4561	0.9845	plantar_warts
HLA-DRB1 CLH30	6	32552080	CYLGRH	2.25E-21	-0.1269	0.0134	0.2625	0.9734	plantar_warts
HLA-DRB1 RE71	6	32551957	REKA	2.43E-21	-0.1196	0.0126	0.6496	0.947	plantar_warts
HLA-DRB1 YR30	6	32552080	CYLGRH	4.80E-21	0.1246	0.0133	0.7283	0.9704	plantar_warts
HLA-DRB1 SY37	6	32552059	SNYFDL	1.54E-20	0.1116	0.012	0.5887	0.9607	plantar_warts
HLA-DRB1 SYD37	6	32552059	SNYFDL	1.56E-20	0.1116	0.012	0.5889	0.9615	plantar_warts
HLA-DRB1 E28	6	32552086	EDH	4.42E-20	-0.1212	0.0132	0.2722	0.9755	plantar_warts
HLA-DRB1 YG30	6	32552080	CYLGRH	5.88E-20	0.1208	0.0132	0.7282	0.9764	plantar_warts
HLA-DRB1 D28	6	32552086	EDH	8.49E-20	0.1191	0.0131	0.7186	0.9726	plantar_warts
HLA-DRB1 Y30	6	32552080	CYLGRH	1.12E-19	0.1187	0.0131	0.719	0.9734	plantar_warts
HLA-DRB1 LG11	6	32552137	LSVGDP	3.98E-19	-0.1215	0.0136	0.2447	0.9837	plantar_warts
HLA-DRB1 CL30	6	32552080	CYLGRH	3.98E-19	-0.1215	0.0136	0.2447	0.9837	plantar_warts
HLA-DRB1 LGD11	6	32552137	LSVGDP	8.22E-19	-0.1191	0.0135	0.2539	0.9799	plantar_warts
HLA-DRB1 CLG30	6	32552080	CYLGRH	8.22E-19	-0.1191	0.0135	0.2539	0.9799	plantar_warts
HLA-DRB1 SYL37	6	32552059	SNYFDL	3.04E-18	0.1052	0.0121	0.6063	0.9645	plantar_warts
HLA-DRB1 NF37	6	32552059	SNYFDL	3.08E-18	-0.1052	0.0121	0.3935	0.9653	plantar_warts
HLA-DRB1 CLR30	6	32552080	CYLGRH	9.06E-18	-0.1152	0.0135	0.2541	0.9867	plantar_warts
HLA-DRB1 FY13	6	32552131	FSHYGR	1.68E-17	-0.113	0.0133	0.2633	0.9829	plantar_warts
HLA-DRB1 YH30	6	32552080	CYLGRH	1.68E-17	0.113	0.0133	0.7367	0.9829	plantar_warts
HLA-DRB1 Y37	6	32552059	SNYFDL	5.45E-17	0.1072	0.0128	0.3169	0.9617	plantar_warts
HLA-DRB1 YD37	6	32552059	SNYFDL	5.64E-17	0.1071	0.0128	0.3171	0.9626	plantar_warts
HLA-DQB1 F9	6	32632832	YFL	1.13E-16	0.1334	0.0161	0.1525	0.9731	plantar_warts
HLA-DQB1 V38	6	32632745	VA	1.84E-16	-0.0995	0.0121	0.3898	0.9797	plantar_warts
HLA-DQB1 KA71	6	32632646	KTDA	8.05E-16	-0.0977	0.0122	0.3799	0.9791	plantar_warts
HLA-DQB1 R77	6	32632628	RT	8.19E-16	-0.0976	0.0121	0.3808	0.9797	plantar_warts
HLA-DRB1 FL37	6	32552059	SNYFDL	4.02E-15	-0.1218	0.0156	0.1771	0.9685	plantar_warts
HLA-DRB1 SNY37	6	32552059	SNYFDL	4.04E-15	0.1218	0.0156	0.8227	0.9671	plantar_warts
HLA-DQB1 Y9	6	32632832	YFL	4.19E-15	-0.1237	0.0157	0.8384	0.9696	plantar_warts
HLA-DRB1 FS13	6	32552131	FSHYGR	4.84E-15	-0.0921	0.0118	0.4961	0.982	plantar_warts
HLA-DQA1 Y25	6	32609147	YF	4.87E-15	0.1142	0.0146	0.7926	0.9624	plantar_warts
HLA-DRB1 LH30	6	32552080	CYLGRH	1.08E-14	-0.1273	0.0165	0.15	0.9716	plantar_warts
HLA-DRB1 DS57	6	32551999	DSVA	1.26E-14	0.1172	0.0152	0.814	0.9654	plantar_warts
HLA-DRB1 Y60	6	32551990	YSH	1.26E-14	0.1172	0.0152	0.814	0.9654	plantar_warts
HLA-DRB1 FYG13	6	32552131	FSHYGR	2.65E-14	-0.0968	0.0127	0.3098	0.9688	plantar_warts
HLA-DRB1 YL37	6	32552059	SNYFDL	3.32E-14	0.0956	0.0126	0.3344	0.9677	plantar_warts
HLA-DRB1 SNF37	6	32552059	SNYFDL	3.41E-14	-0.0954	0.0126	0.6653	0.9686	plantar_warts
HLA-DRB1 CYR30	6	32552080	CYLGRH	3.95E-14	0.1216	0.0161	0.8408	0.9673	plantar_warts
HLA-DRB1 V57	6	32551999	DSVA	4.21E-14	-0.1214	0.0161	0.159	0.9683	plantar_warts
HLA-DRB1 S60	6	32551990	YSH	4.21E-14	-0.1214	0.0161	0.159	0.9683	plantar_warts
HLA-DRB1 LSD11	6	32552137	LSVGDP	5.97E-14	-0.088	0.0117	0.5333	0.9896	plantar_warts
HLA-DRB1 LS11	6	32552137	LSVGDP	6.72E-14	-0.0878	0.0117	0.5241	0.9892	plantar_warts
HLA-DQB1 H30	6	32632769	SYH	2.51E-13	-0.0987	0.0135	0.2663	0.9746	plantar_warts
HLA-DRB1 CYG30	6	32552080	CYLGRH	2.94E-13	0.1179	0.0162	0.8406	0.9659	plantar_warts
HLA-DRB1 FD37	6	32552059	SNYFDL	2.95E-13	-0.1172	0.0161	0.1598	0.9767	plantar_warts
HLA-DRB1 F37	6	32552059	SNYFDL	2.95E-13	-0.1172	0.0161	0.1596	0.9782	plantar_warts
HLA-DRB1 FSG13	6	32552131	FSHYGR	3.03E-13	-0.0854	0.0117	0.5426	0.994	plantar_warts
HLA-DRB1 A-1	6	32557434	AxS	7.34E-13	-0.1082	0.0151	0.8189	0.9655	plantar_warts
HLA-DQA1 K47	6	32609213	RKQC	8.19E-13	-0.1228	0.0172	0.1325	0.9888	plantar_warts
HLA-DQA1 H52	6	32609228	SHR	8.19E-13	-0.1228	0.0172	0.1325	0.9888	plantar_warts
HLA-DQA1 F54	6	32609234	FL	8.19E-13	0.1228	0.0172	0.8675	0.9888	plantar_warts
HLA-DRB1 G11	6	32552137	LSVGDP	8.32E-13	-0.1229	0.0172	0.1323	0.9869	plantar_warts
HLA-DRB1 Y13	6	32552131	FSHYGR	8.32E-13	-0.1229	0.0172	0.1323	0.9869	plantar_warts
HLA-DRB1 L30	6	32552080	CYLGRH	8.32E-13	-0.1229	0.0172	0.1323	0.9869	plantar_warts
HLA-DRB1 Q74	6	32551948	AREQL	8.32E-13	-0.1229	0.0172	0.1323	0.9869	plantar_warts
HLA-DRB1 E14	6	32552128	EK	8.32E-13	0.1229	0.0172	0.8677	0.9869	plantar_warts
HLA-DRB1 R25	6	32552095	RQ	8.32E-13	0.1229	0.0172	0.8677	0.9869	plantar_warts
HLA-DRB1 CY30	6	32552080	CYLGRH	8.63E-13	0.1129	0.0158	0.8314	0.962	plantar_warts
HLA-DRB1 S-1	6	32557434	AxS	1.54E-12	0.116	0.0164	0.1403	0.999	plantar_warts
HLA-DRB1 A71	6	32551957	REKA	1.54E-12	0.116	0.0164	0.1403	0.999	plantar_warts
HLA-DQA1 Ax160	6	32609965	AxDS	1.82E-12	-0.1625	0.023	0.9216	0.8101	plantar_warts
HLA-DQA1 D160	6	32609965	AxDS	2.12E-12	0.1623	0.023	0.0775	0.8141	plantar_warts
HLA-DQA1 A160	6	32609965	AxDS	2.16E-12	-0.1619	0.023	0.9214	0.8076	plantar_warts
HLA-DRB1 R4	6	32557422	RxQ	2.49E-12	0.1173	0.0168	0.8557	0.9605	plantar_warts
HLA-DQA1 AS160	6	32609965	AxDS	2.51E-12	-0.1618	0.023	0.9223	0.8116	plantar_warts
HLA-DRB1 Y78	6	32551936	YV	2.87E-12	0.1167	0.0168	0.8585	0.9806	plantar_warts
HLA-DRB1 GD11	6	32552137	LSVGDP	2.87E-12	-0.1167	0.0168	0.1415	0.9806	plantar_warts
HLA-DRB1 LG30	6	32552080	CYLGRH	2.87E-12	-0.1167	0.0168	0.1415	0.9806	plantar_warts
HLA-DRB1 Q4	6	32557422	RxQ	2.87E-12	-0.1167	0.0168	0.1415	0.9806	plantar_warts
HLA-DQB1 A-10	6	32634317	SxA	1.22E-11	0.0927	0.0137	0.7463	0.9505	plantar_warts
HLA-DPB1 R194	6	33053577	QRx	1.33E-11	0.1327	0.0197	0.8596	0.721	plantar_warts
HLA-DQB1 T71	6	32632646	KTDA	1.91E-11	0.0802	0.012	0.5926	0.9798	plantar_warts
HLA-DQB1 E74	6	32632637	AES	1.91E-11	0.0802	0.012	0.5926	0.9798	plantar_warts
HLA-DQB1 V75	6	32632634	VL	1.91E-11	-0.0802	0.012	0.4074	0.9798	plantar_warts
HLA-DRB1 LR30	6	32552080	CYLGRH	2.01E-11	-0.1126	0.0169	0.1416	0.9799	plantar_warts
HLA-DQB1 G135	6	32629905	DGx	2.28E-11	-0.1318	0.0198	0.099	0.9759	plantar_warts
HLA-DQB1 D135	6	32629905	DGx	2.41E-11	0.1315	0.0198	0.8996	0.9666	plantar_warts
HLA-DQB1 A-27	6	32634368	AxS	5.04E-11	0.0983	0.015	0.7943	0.9531	plantar_warts
HLA-DQB1 PL-5	6	32634302	PxSL	5.04E-11	0.0983	0.015	0.7943	0.9531	plantar_warts
HLA-DQB1 M-9	6	32634314	MxI	5.04E-11	0.0983	0.015	0.7943	0.9531	plantar_warts
HLA-DRB1 CYH30	6	32552080	CYLGRH	5.53E-11	0.1073	0.0164	0.8492	0.9743	plantar_warts
HLA-DRB1 M181	6	32549357	TxM	5.53E-11	-0.1073	0.0164	0.1508	0.9743	plantar_warts
HLA-DQA1 RK47	6	32609213	RKQC	7.57E-11	-0.076	0.0117	0.5444	0.9924	plantar_warts
HLA-DQA1 R52	6	32609228	SHR	7.57E-11	0.076	0.0117	0.4556	0.9924	plantar_warts
HLA-DQB1 Y87	6	32632598	LYxF	1.50E-10	-0.0939	0.0147	0.2104	0.9756	plantar_warts
HLA-DQB1 LF87	6	32632598	LYxF	1.60E-10	0.0935	0.0147	0.7887	0.9767	plantar_warts
HLA-DPB1 F35	6	33048539	YFL	1.68E-10	0.1183	0.0186	0.8742	0.8923	plantar_warts
HLA-DPB1 Y35	6	33048539	YFL	1.93E-10	-0.1285	0.0203	0.094	0.9749	plantar_warts
HLA-DQA1 x56	6	32609240	GxR	2.22E-10	-0.0755	0.0119	0.4124	0.9908	plantar_warts
HLA-DQA1 L76	6	32609300	MLV	2.22E-10	-0.0755	0.0119	0.4124	0.9908	plantar_warts
HLA-DQA1 RQ47	6	32609213	RKQC	2.22E-10	0.0755	0.0119	0.5876	0.9908	plantar_warts
HLA-DRB1 R71	6	32551957	REKA	2.88E-10	-0.0786	0.0125	0.5091	0.8822	plantar_warts
HLA-DQB1 AD57	6	32632688	ADVS	6.66E-10	0.0947	0.0154	0.8154	0.9731	plantar_warts
HLA-DRB1 FHG13	6	32552131	FSHYGR	7.53E-10	0.0758	0.0123	0.3439	0.9751	plantar_warts
HLA-DRB1 D57	6	32551999	DSVA	9.75E-10	0.0862	0.0141	0.7701	0.9536	plantar_warts
HLA-DQB1 I185	6	32629755	TIx	1.48E-09	0.0923	0.0152	0.1757	0.9748	plantar_warts
HLA-DQB1 T185	6	32629755	TIx	1.51E-09	-0.0922	0.0152	0.8228	0.9691	plantar_warts
HLA-DQB1 A140	6	32629890	ATx	1.63E-09	-0.073	0.0121	0.6247	0.9895	plantar_warts
HLA-DQB1 S182	6	32629764	SNx	1.63E-09	-0.073	0.0121	0.6247	0.9895	plantar_warts
HLA-DQB1 T140	6	32629890	ATx	1.69E-09	0.0728	0.0121	0.3739	0.9934	plantar_warts
HLA-DQB1 N182	6	32629764	SNx	1.69E-09	0.0728	0.0121	0.3739	0.9934	plantar_warts
HLA-DRB1 RQ74	6	32551948	AREQL	2.79E-09	-0.0802	0.0135	0.2482	0.9881	plantar_warts
HLA-DRB1 A73	6	32551951	AG	2.79E-09	0.0802	0.0135	0.7518	0.9881	plantar_warts
HLA-DRB1 Q96	6	32549612	EHYxQ	4.04E-09	0.0912	0.0155	0.1678	0.9882	plantar_warts
HLA-DRB1 xQ96	6	32549612	EHYxQ	4.05E-09	0.0911	0.0155	0.1693	0.9822	plantar_warts
HLA-DRB1 LV11	6	32552137	LSVGDP	4.37E-09	0.0752	0.0128	0.2882	0.9882	plantar_warts
HLA-B L156	6	31324024	RDLW	4.76E-09	-0.0705	0.012	0.572	0.986	plantar_warts
HLA-DRB1 GR13	6	32552131	FSHYGR	5.62E-09	0.0841	0.0144	0.2051	0.9741	plantar_warts
HLA-DRB1 DA57	6	32551999	DSVA	5.71E-09	0.0856	0.0147	0.797	0.9545	plantar_warts
HLA-DRB1 LVD11	6	32552137	LSVGDP	6.34E-09	0.0738	0.0127	0.2974	0.9865	plantar_warts
HLA-DRB1 FH13	6	32552131	FSHYGR	6.34E-09	0.0738	0.0127	0.2974	0.9865	plantar_warts
HLA-DRB1 YG13	6	32552131	FSHYGR	9.47E-09	-0.088	0.0154	0.1788	0.9649	plantar_warts
HLA-B RW156	6	31324024	RDLW	1.12E-08	0.0842	0.0147	0.1968	0.9615	plantar_warts
HLA-DRB1 HQ96	6	32549612	EHYxQ	1.16E-08	-0.074	0.013	0.7199	0.98	plantar_warts
HLA-DRB1 L133	6	32549501	RxL	1.17E-08	0.0899	0.0157	0.1584	0.9948	plantar_warts
HLA-DRB1 M142	6	32549474	VxM	1.17E-08	0.0899	0.0157	0.1584	0.9948	plantar_warts
HLA-DRB1 R133	6	32549501	RxL	1.19E-08	-0.0898	0.0157	0.8401	0.9884	plantar_warts
HLA-DRB1 V142	6	32549474	VxM	1.19E-08	-0.0898	0.0157	0.8401	0.9884	plantar_warts
HLA-DRB1 EY96	6	32549612	EHYxQ	1.19E-08	0.0739	0.013	0.2786	0.9842	plantar_warts
HLA-DRB1 P11	6	32552137	LSVGDP	1.35E-08	0.0894	0.0157	0.1587	0.9963	plantar_warts
HLA-DRB1 R13	6	32552131	FSHYGR	1.35E-08	0.0894	0.0157	0.1587	0.9963	plantar_warts
HLA-DQB1 V57	6	32632688	ADVS	2.31E-08	-0.0894	0.016	0.1631	0.9739	plantar_warts
HLA-DRB1 DP11	6	32552137	LSVGDP	2.93E-08	0.0855	0.0154	0.1678	0.9924	plantar_warts
HLA-DRB1 R233	6	32548026	TRx	3.03E-08	-0.0678	0.0122	0.3709	0.9827	plantar_warts
HLA-DRB1 S13	6	32552131	FSHYGR	5.48E-08	-0.067	0.0123	0.3652	0.977	plantar_warts
HLA-DQB1 Y37	6	32632748	IYD	1.14E-07	0.0746	0.0141	0.7769	0.9821	plantar_warts
HLA-DPB1 Q194	6	33053577	QRx	1.79E-07	-0.142	0.0273	0.048	0.9842	plantar_warts
HLA-DRB1 V-16	6	32557479	AVx	1.93E-07	-0.0637	0.0122	0.3807	0.973	plantar_warts
HLA-DRB1 R-25	6	32557506	KRx	1.93E-07	-0.0637	0.0122	0.3807	0.973	plantar_warts
HLA-DRB1 EQ74	6	32551948	AREQL	2.20E-07	-0.0808	0.0156	0.1933	0.882	plantar_warts
HLA-DRB1 CH30	6	32552080	CYLGRH	2.33E-07	-0.0912	0.0177	0.1302	0.9691	plantar_warts
HLA-DQB1 S-10	6	32634317	SxA	2.94E-07	-0.0731	0.0143	0.2139	0.9828	plantar_warts
HLA-DQB1 S28	6	32632775	ST	2.97E-07	-0.073	0.0143	0.2141	0.9841	plantar_warts
HLA-DQB1 S30	6	32632769	SYH	2.97E-07	-0.073	0.0143	0.2141	0.9841	plantar_warts
HLA-DQB1 I37	6	32632748	IYD	2.97E-07	-0.073	0.0143	0.2141	0.9841	plantar_warts
HLA-DQB1 E46	6	32632721	EV	2.97E-07	-0.073	0.0143	0.2141	0.9841	plantar_warts
HLA-DQB1 F47	6	32632718	FY	2.97E-07	-0.073	0.0143	0.2141	0.9841	plantar_warts
HLA-DQB1 L52	6	32632703	LP	2.97E-07	-0.073	0.0143	0.2141	0.9841	plantar_warts
HLA-DQB1 L55	6	32632694	LPR	2.97E-07	-0.073	0.0143	0.2141	0.9841	plantar_warts
HLA-DQB1 K71	6	32632646	KTDA	2.97E-07	-0.073	0.0143	0.2141	0.9841	plantar_warts
HLA-DQB1 A74	6	32632637	AES	2.97E-07	-0.073	0.0143	0.2141	0.9841	plantar_warts
HLA-DRB1 QL74	6	32551948	AREQL	3.85E-07	-0.0804	0.0159	0.1599	0.9835	plantar_warts
HLA-B R156	6	31324024	RDLW	3.86E-07	0.0863	0.017	0.137	0.9522	plantar_warts
HLA-DQB1 V-18	6	32634341	AxV	4.45E-07	0.0598	0.0119	0.5419	0.9694	plantar_warts
HLA-DRB1 CGH30	6	32552080	CYLGRH	4.49E-07	-0.0865	0.0172	0.1394	0.9648	plantar_warts
HLA-C S99	6	31239101	CYFS	9.96E-07	0.0814	0.0166	0.1361	1.003	plantar_warts
HLA-DQB1 S-27	6	32634368	AxS	1.12E-06	-0.0782	0.0161	0.1658	0.9887	plantar_warts
HLA-DQB1 S-5	6	32634302	PxSL	1.12E-06	-0.0782	0.0161	0.1658	0.9887	plantar_warts
HLA-DQB1 I-9	6	32634314	MxI	1.12E-06	-0.0782	0.0161	0.1658	0.9887	plantar_warts
HLA-DQB1 I116	6	32629962	VIx	1.12E-06	-0.0782	0.0161	0.1658	0.9887	plantar_warts
HLA-DQB1 S125	6	32629935	ASxG	1.12E-06	-0.0782	0.0161	0.1658	0.9887	plantar_warts
HLA-DQB1 R224	6	32629129	QxR	1.12E-06	-0.0782	0.0161	0.1658	0.9887	plantar_warts
HLA-DQB1 A71	6	32632646	KTDA	1.12E-06	-0.0782	0.0161	0.1658	0.9887	plantar_warts
HLA-DQB1 P55	6	32632694	LPR	1.12E-06	0.0599	0.0123	0.3472	0.9914	plantar_warts
HLA-DQB1 M14	6	32632817	ML	1.17E-06	0.0778	0.016	0.8333	0.9896	plantar_warts
HLA-B RD156	6	31324024	RDLW	1.18E-06	0.0594	0.0122	0.3676	0.9786	plantar_warts
HLA-DQB1 V116	6	32629962	VIx	1.18E-06	0.0778	0.016	0.8328	0.9863	plantar_warts
HLA-DQB1 AG125	6	32629935	ASxG	1.18E-06	0.0778	0.016	0.8328	0.9863	plantar_warts
HLA-DQB1 L-5	6	32634302	PxSL	1.66E-06	0.0697	0.0145	0.2014	0.974	plantar_warts
HLA-DRB1 H149	6	32549453	QHx	1.79E-06	-0.0572	0.012	0.4106	0.9858	plantar_warts
HLA-DRB1 Q149	6	32549453	QHx	1.86E-06	0.057	0.012	0.5879	0.9875	plantar_warts
HLA-DRB1 Y10	6	32552140	QYE	1.96E-06	-0.0568	0.012	0.4116	0.9892	plantar_warts
HLA-DRB1 S11	6	32552137	LSVGDP	1.96E-06	-0.0568	0.012	0.4116	0.9892	plantar_warts
HLA-DRB1 K12	6	32552134	KT	1.96E-06	0.0568	0.012	0.5884	0.9892	plantar_warts
HLA-DRB1 SG13	6	32552131	FSHYGR	1.96E-06	-0.0568	0.012	0.4116	0.9892	plantar_warts
HLA-DRB1 K71	6	32551957	REKA	1.98E-06	0.0702	0.0147	0.2101	0.915	plantar_warts
HLA-DRB1 T233	6	32548026	TRx	2.02E-06	0.057	0.012	0.5909	0.9834	plantar_warts
HLA-DRB1 SD11	6	32552137	LSVGDP	2.05E-06	-0.0565	0.0119	0.4208	0.9895	plantar_warts
HLA-DQB1 Q224	6	32629129	QxR	2.42E-06	0.0756	0.0161	0.8287	0.9652	plantar_warts
HLA-DRB1 CRH30	6	32552080	CYLGRH	2.48E-06	-0.0805	0.0171	0.1395	0.9756	plantar_warts
HLA-DRB1 L26	6	32552092	LYF	2.58E-06	-0.0803	0.0171	0.1394	0.9768	plantar_warts
HLA-DRB1 L67	6	32551969	LIF	2.78E-06	0.0568	0.0121	0.4078	0.9504	plantar_warts
HLA-DRB1 AL74	6	32551948	AREQL	3.02E-06	0.0613	0.0131	0.6907	0.9111	plantar_warts
HLA-DRB1 V85	6	32551915	VA	3.66E-06	0.1636	0.0356	0.9648	0.9321	plantar_warts
HLA-A K186	6	29911908	KxR	4.03E-06	0.3032	0.0668	0.9894	0.9052	plantar_warts
HLA-DRB1 YL30	6	32552080	CYLGRH	4.05E-06	0.0767	0.0167	0.8513	0.9712	plantar_warts
HLA-A R186	6	29911908	KxR	4.22E-06	-0.3036	0.0671	0.0097	0.9859	plantar_warts
HLA-A Y171	6	29911285	YH	4.22E-06	0.3036	0.0671	0.9903	0.9859	plantar_warts
HLA-DPB1 G84	6	33048686	DGV	4.37E-06	0.0584	0.0127	0.6929	0.9734	plantar_warts
HLA-DRB1 NY37	6	32552059	SNYFDL	4.48E-06	0.0543	0.0118	0.5508	0.9735	plantar_warts
HLA-DRB1 SFL37	6	32552059	SNYFDL	4.48E-06	-0.0542	0.0118	0.449	0.9743	plantar_warts
HLA-DRB1 T181	6	32549357	TxM	4.51E-06	0.0709	0.0155	0.8252	0.9606	plantar_warts
HLA-DQB1 A-17	6	32634338	AxP	5.02E-06	0.1363	0.03	0.9511	0.8427	plantar_warts
HLA-DRB1 A-16	6	32557479	AVx	5.43E-06	0.0542	0.0119	0.5785	0.9861	plantar_warts
HLA-DRB1 K-25	6	32557506	KRx	5.43E-06	0.0542	0.0119	0.5785	0.9861	plantar_warts
HLA-DRB1 Q10	6	32552140	QYE	5.72E-06	0.0541	0.0119	0.579	0.9878	plantar_warts
HLA-DRB1 E71	6	32551957	REKA	6.16E-06	-0.0834	0.0185	0.1405	0.855	plantar_warts
HLA-C CS99	6	31239101	CYFS	7.07E-06	0.0687	0.0153	0.1705	0.9995	plantar_warts
HLA-DRB1 AE74	6	32551948	AREQL	7.41E-06	0.0584	0.013	0.7241	0.9858	plantar_warts
HLA-DRB1 L11	6	32552137	LSVGDP	7.58E-06	-0.0833	0.0187	0.1124	0.9864	plantar_warts
HLA-DRB1 C30	6	32552080	CYLGRH	7.58E-06	-0.0833	0.0187	0.1124	0.9864	plantar_warts
HLA-DRB1 E96	6	32549612	EHYxQ	7.58E-06	-0.0833	0.0187	0.1124	0.9864	plantar_warts
HLA-DRB1 Ex96	6	32549612	EHYxQ	7.59E-06	-0.0833	0.0187	0.1139	0.9739	plantar_warts
HLA-DQB1 x-10	6	32634317	SxA	8.30E-06	-0.1464	0.033	0.0399	0.8127	plantar_warts
HLA-DQB1 x-17	6	32634338	AxP	8.30E-06	-0.1464	0.033	0.0399	0.8127	plantar_warts
HLA-DQB1 x-18	6	32634341	AxV	8.30E-06	-0.1464	0.033	0.0399	0.8127	plantar_warts
HLA-DQB1 x-21	6	32634350	GxD	8.30E-06	-0.1464	0.033	0.0399	0.8127	plantar_warts
HLA-DQB1 x-27	6	32634368	AxS	8.30E-06	-0.1464	0.033	0.0399	0.8127	plantar_warts
HLA-DQB1 x-4	6	32634299	VxL	8.30E-06	-0.1464	0.033	0.0399	0.8127	plantar_warts
HLA-DQB1 x-5	6	32634302	PxSL	8.30E-06	-0.1464	0.033	0.0399	0.8127	plantar_warts
HLA-DQB1 x-6	6	32634305	TxS	8.30E-06	-0.1464	0.033	0.0399	0.8127	plantar_warts
HLA-DQB1 x-9	6	32634314	MxI	8.30E-06	-0.1464	0.033	0.0399	0.8127	plantar_warts
HLA-DQB1 G-1	6	32634290	Gx	8.30E-06	0.1464	0.033	0.9601	0.8127	plantar_warts
HLA-DQB1 L-11	6	32634320	Lx	8.30E-06	0.1464	0.033	0.9601	0.8127	plantar_warts
HLA-DQB1 M-12	6	32634323	Mx	8.30E-06	0.1464	0.033	0.9601	0.8127	plantar_warts
HLA-DQB1 L-13	6	32634326	Lx	8.30E-06	0.1464	0.033	0.9601	0.8127	plantar_warts
HLA-DQB1 T-14	6	32634329	Tx	8.30E-06	0.1464	0.033	0.9601	0.8127	plantar_warts
HLA-DQB1 V-15	6	32634332	Vx	8.30E-06	0.1464	0.033	0.9601	0.8127	plantar_warts
HLA-DQB1 T-16	6	32634335	Tx	8.30E-06	0.1464	0.033	0.9601	0.8127	plantar_warts
HLA-DQB1 R-19	6	32634344	Rx	8.30E-06	0.1464	0.033	0.9601	0.8127	plantar_warts
HLA-DQB1 E-2	6	32634293	Ex	8.30E-06	0.1464	0.033	0.9601	0.8127	plantar_warts
HLA-DQB1 L-20	6	32634347	Lx	8.30E-06	0.1464	0.033	0.9601	0.8127	plantar_warts
HLA-DQB1 G-22	6	32634353	Gx	8.30E-06	0.1464	0.033	0.9601	0.8127	plantar_warts
HLA-DQB1 P-23	6	32634356	Px	8.30E-06	0.1464	0.033	0.9601	0.8127	plantar_warts
HLA-DQB1 I-24	6	32634359	Ix	8.30E-06	0.1464	0.033	0.9601	0.8127	plantar_warts
HLA-DQB1 R-25	6	32634362	Rx	8.30E-06	0.1464	0.033	0.9601	0.8127	plantar_warts
HLA-DQB1 L-26	6	32634365	Lx	8.30E-06	0.1464	0.033	0.9601	0.8127	plantar_warts
HLA-DQB1 K-28	6	32634371	Kx	8.30E-06	0.1464	0.033	0.9601	0.8127	plantar_warts
HLA-DQB1 K-29	6	32634374	Kx	8.30E-06	0.1464	0.033	0.9601	0.8127	plantar_warts
HLA-DQB1 A-3	6	32634296	Ax	8.30E-06	0.1464	0.033	0.9601	0.8127	plantar_warts
HLA-DQB1 W-30	6	32634377	Wx	8.30E-06	0.1464	0.033	0.9601	0.8127	plantar_warts
HLA-DQB1 S-31	6	32634380	Sx	8.30E-06	0.1464	0.033	0.9601	0.8127	plantar_warts
HLA-DQB1 M-32	6	32634383	Mx	8.30E-06	0.1464	0.033	0.9601	0.8127	plantar_warts
HLA-DQB1 S-7	6	32634308	Sx	8.30E-06	0.1464	0.033	0.9601	0.8127	plantar_warts
HLA-DQB1 L-8	6	32634311	Lx	8.30E-06	0.1464	0.033	0.9601	0.8127	plantar_warts
HLA-DPB1 K69	6	33048641	KER	8.71E-06	0.0666	0.015	0.7352	0.7982	plantar_warts
HLA-DPB1 I215	6	33053640	IxT	9.02E-06	0.1087	0.0246	0.8994	0.6303	plantar_warts
HLA-DRB1 Y32	6	32552074	YH	9.13E-06	0.0586	0.0132	0.7215	0.9618	plantar_warts
HLA-DPB1 E33	6	33048533	EQ	9.85E-06	0.1612	0.0367	0.9673	0.8078	plantar_warts
HLA-DQB1 D57	6	32632688	ADVS	1.14E-05	0.0519	0.0118	0.4937	0.9615	plantar_warts
HLA-DQB1 F87	6	32632598	LYxF	1.23E-05	0.0635	0.0145	0.2007	0.9769	plantar_warts
HLA-DQB1 LY87	6	32632598	LYxF	1.30E-05	-0.0632	0.0145	0.7984	0.9762	plantar_warts
HLA-DRB1 LD11	6	32552137	LSVGDP	1.32E-05	-0.0785	0.0181	0.1216	0.9796	plantar_warts
HLA-DRB1 CG30	6	32552080	CYLGRH	1.32E-05	-0.0785	0.0181	0.1216	0.9796	plantar_warts
HLA-DRB1 I31	6	32552077	IFV	1.32E-05	-0.0785	0.0181	0.1216	0.9796	plantar_warts
HLA-DPB1 F9	6	33048461	YFH	1.38E-05	0.0574	0.0132	0.7238	0.9594	plantar_warts
HLA-DRB1 NL37	6	32552059	SNYFDL	1.46E-05	-0.0591	0.0137	0.2515	0.9592	plantar_warts
HLA-DRB1 SYF37	6	32552059	SNYFDL	1.46E-05	0.0591	0.0137	0.7483	0.9581	plantar_warts
HLA-DQA1 E175	6	32610010	QxEK	1.57E-05	0.0528	0.0122	0.3358	0.9973	plantar_warts
HLA-DQA1 QK175	6	32610010	QxEK	1.66E-05	-0.0527	0.0122	0.6639	0.9964	plantar_warts
HLA-B SRN97	6	31324201	STWRNV	1.88E-05	0.065	0.0152	0.8031	0.9581	plantar_warts
HLA-B Q70	6	31324527	QNSK	2.15E-05	0.0677	0.0159	0.1545	0.9907	plantar_warts
HLA-B Y67	6	31324536	YCFSM	2.18E-05	0.0678	0.0159	0.1544	0.9883	plantar_warts
HLA-B S11	6	31324704	SA	2.23E-05	0.0541	0.0128	0.3017	0.9805	plantar_warts
HLA-DPB1 T170	6	33052958	ITx	2.39E-05	0.0545	0.0129	0.7078	0.974	plantar_warts
HLA-DPB1 R96	6	33052736	KRx	2.39E-05	0.0545	0.0129	0.7078	0.974	plantar_warts
HLA-B TW97	6	31324201	STWRNV	2.42E-05	-0.07	0.0166	0.1606	0.9562	plantar_warts
HLA-DPB1 V8	6	33048458	VL	2.65E-05	-0.0553	0.0132	0.2709	0.9787	plantar_warts
HLA-B S97	6	31324201	STWRNV	2.69E-05	0.0559	0.0133	0.2569	0.9884	plantar_warts
HLA-DRB1 EL74	6	32551948	AREQL	2.91E-05	0.0957	0.0229	0.0887	0.7799	plantar_warts
HLA-B SN97	6	31324201	STWRNV	3.15E-05	0.0532	0.0128	0.2978	0.9866	plantar_warts
HLA-DPB1 D84	6	33048686	DGV	3.77E-05	-0.0526	0.0128	0.2935	0.9906	plantar_warts
HLA-DPB1 E85	6	33048689	EG	3.77E-05	-0.0526	0.0128	0.2935	0.9906	plantar_warts
HLA-DPB1 A86	6	33048692	AP	3.77E-05	-0.0526	0.0128	0.2935	0.9906	plantar_warts
HLA-DPB1 V87	6	33048695	VM	3.77E-05	-0.0526	0.0128	0.2935	0.9906	plantar_warts
HLA-B QK70	6	31324527	QNSK	3.92E-05	0.0601	0.0146	0.196	0.9843	plantar_warts
HLA-DPB1 I170	6	33052958	ITx	4.27E-05	-0.0528	0.0129	0.2852	0.9885	plantar_warts
HLA-DPB1 K96	6	33052736	KRx	4.27E-05	-0.0528	0.0129	0.2852	0.9885	plantar_warts
HLA-DRB1 x180	6	32549360	VLx	4.47E-05	0.1589	0.0388	0.0239	0.8962	plantar_warts
HLA-DRB1 x181	6	32549357	TxM	4.47E-05	0.1589	0.0388	0.0239	0.8962	plantar_warts
HLA-DRB1 S182	6	32549354	Sx	4.47E-05	-0.1589	0.0388	0.9761	0.8962	plantar_warts
HLA-DRB1 P183	6	32549351	Px	4.47E-05	-0.1589	0.0388	0.9761	0.8962	plantar_warts
HLA-DRB1 L184	6	32549348	Lx	4.47E-05	-0.1589	0.0388	0.9761	0.8962	plantar_warts
HLA-DRB1 T185	6	32549345	Tx	4.47E-05	-0.1589	0.0388	0.9761	0.8962	plantar_warts
HLA-DRB1 V186	6	32549342	Vx	4.47E-05	-0.1589	0.0388	0.9761	0.8962	plantar_warts
HLA-DRB1 E187	6	32549339	Ex	4.47E-05	-0.1589	0.0388	0.9761	0.8962	plantar_warts
HLA-DPB1 R69	6	33048641	KER	4.62E-05	-0.1488	0.0367	0.0274	0.9517	plantar_warts
HLA-DRB1 CR30	6	32552080	CYLGRH	6.26E-05	-0.0719	0.018	0.1218	0.9926	plantar_warts
HLA-B LFN116	6	31324144	YSLFDHN	7.10E-05	-0.0614	0.0155	0.2028	0.9552	plantar_warts
HLA-DRB1 SFD37	6	32552059	SNYFDL	7.10E-05	-0.047	0.0118	0.4316	0.9803	plantar_warts
HLA-DRB1 SF37	6	32552059	SNYFDL	7.11E-05	-0.047	0.0118	0.4314	0.9812	plantar_warts
HLA-B LF116	6	31324144	YSLFDHN	7.16E-05	-0.0614	0.0155	0.2027	0.9555	plantar_warts
HLA-B LFH116	6	31324144	YSLFDHN	7.29E-05	-0.0614	0.0155	0.2029	0.9548	plantar_warts
HLA-B YSD116	6	31324144	YSLFDHN	7.33E-05	0.0614	0.0155	0.7966	0.9516	plantar_warts
HLA-DPB1 G-1	6	33043904	Gx	7.53E-05	0.1025	0.026	0.9076	0.6038	plantar_warts
HLA-DPB1 M-10	6	33043877	Mx	7.53E-05	0.1025	0.026	0.9076	0.6038	plantar_warts
HLA-DPB1 L-11	6	33043874	Lx	7.53E-05	0.1025	0.026	0.9076	0.6038	plantar_warts
HLA-DPB1 L-12	6	33043871	Lx	7.53E-05	0.1025	0.026	0.9076	0.6038	plantar_warts
HLA-DPB1 A-13	6	33043868	Ax	7.53E-05	0.1025	0.026	0.9076	0.6038	plantar_warts
HLA-DPB1 T-14	6	33043865	Tx	7.53E-05	0.1025	0.026	0.9076	0.6038	plantar_warts
HLA-DPB1 L-15	6	33043862	Lx	7.53E-05	0.1025	0.026	0.9076	0.6038	plantar_warts
HLA-DPB1 A-16	6	33043859	Ax	7.53E-05	0.1025	0.026	0.9076	0.6038	plantar_warts
HLA-DPB1 V-17	6	33043856	Vx	7.53E-05	0.1025	0.026	0.9076	0.6038	plantar_warts
HLA-DPB1 T-18	6	33043853	Tx	7.53E-05	0.1025	0.026	0.9076	0.6038	plantar_warts
HLA-DPB1 R-19	6	33043850	Rx	7.53E-05	0.1025	0.026	0.9076	0.6038	plantar_warts
HLA-DPB1 Q-2	6	33043901	Qx	7.53E-05	0.1025	0.026	0.9076	0.6038	plantar_warts
HLA-DPB1 P-20	6	33043847	Px	7.53E-05	0.1025	0.026	0.9076	0.6038	plantar_warts
HLA-DPB1 A-21	6	33043844	Ax	7.53E-05	0.1025	0.026	0.9076	0.6038	plantar_warts
HLA-DPB1 A-22	6	33043841	Ax	7.53E-05	0.1025	0.026	0.9076	0.6038	plantar_warts
HLA-DPB1 S-23	6	33043838	Sx	7.53E-05	0.1025	0.026	0.9076	0.6038	plantar_warts
HLA-DPB1 V-24	6	33043835	Vx	7.53E-05	0.1025	0.026	0.9076	0.6038	plantar_warts
HLA-DPB1 Q-25	6	33043832	Qx	7.53E-05	0.1025	0.026	0.9076	0.6038	plantar_warts
HLA-DPB1 L-26	6	33043829	Lx	7.53E-05	0.1025	0.026	0.9076	0.6038	plantar_warts
HLA-DPB1 V-27	6	33043826	Vx	7.53E-05	0.1025	0.026	0.9076	0.6038	plantar_warts
HLA-DPB1 M-28	6	33043823	Mx	7.53E-05	0.1025	0.026	0.9076	0.6038	plantar_warts
HLA-DPB1 M-29	6	33043820	Mx	7.53E-05	0.1025	0.026	0.9076	0.6038	plantar_warts
HLA-DPB1 V-3	6	33043898	Vx	7.53E-05	0.1025	0.026	0.9076	0.6038	plantar_warts
HLA-DPB1 V-4	6	33043895	Vx	7.53E-05	0.1025	0.026	0.9076	0.6038	plantar_warts
HLA-DPB1 S-5	6	33043892	Sx	7.53E-05	0.1025	0.026	0.9076	0.6038	plantar_warts
HLA-DPB1 T-6	6	33043889	Tx	7.53E-05	0.1025	0.026	0.9076	0.6038	plantar_warts
HLA-DPB1 L-7	6	33043886	Lx	7.53E-05	0.1025	0.026	0.9076	0.6038	plantar_warts
HLA-DPB1 L-8	6	33043883	Lx	7.53E-05	0.1025	0.026	0.9076	0.6038	plantar_warts
HLA-DPB1 V-9	6	33043880	Vx	7.53E-05	0.1025	0.026	0.9076	0.6038	plantar_warts
HLA-DPB1 R1	6	33043907	Rx	7.53E-05	0.1025	0.026	0.9076	0.6038	plantar_warts
HLA-DPB1 K187	6	33053556	Kx	7.53E-05	0.1025	0.026	0.9076	0.6038	plantar_warts
HLA-DPB1 A188	6	33053559	Ax	7.53E-05	0.1025	0.026	0.9076	0.6038	plantar_warts
HLA-DPB1 Q189	6	33053562	Qx	7.53E-05	0.1025	0.026	0.9076	0.6038	plantar_warts
HLA-DPB1 S190	6	33053565	Sx	7.53E-05	0.1025	0.026	0.9076	0.6038	plantar_warts
HLA-DPB1 D191	6	33053568	Dx	7.53E-05	0.1025	0.026	0.9076	0.6038	plantar_warts
HLA-DPB1 S192	6	33053571	Sx	7.53E-05	0.1025	0.026	0.9076	0.6038	plantar_warts
HLA-DPB1 A193	6	33053574	Ax	7.53E-05	0.1025	0.026	0.9076	0.6038	plantar_warts
HLA-DPB1 S195	6	33053580	Sx	7.53E-05	0.1025	0.026	0.9076	0.6038	plantar_warts
HLA-DPB1 K196	6	33053583	Kx	7.53E-05	0.1025	0.026	0.9076	0.6038	plantar_warts
HLA-DPB1 T197	6	33053586	Tx	7.53E-05	0.1025	0.026	0.9076	0.6038	plantar_warts
HLA-DPB1 L198	6	33053589	Lx	7.53E-05	0.1025	0.026	0.9076	0.6038	plantar_warts
HLA-DPB1 T199	6	33053592	Tx	7.53E-05	0.1025	0.026	0.9076	0.6038	plantar_warts
HLA-DPB1 A2	6	33043910	Ax	7.53E-05	0.1025	0.026	0.9076	0.6038	plantar_warts
HLA-DPB1 G200	6	33053595	Gx	7.53E-05	0.1025	0.026	0.9076	0.6038	plantar_warts
HLA-DPB1 A201	6	33053598	Ax	7.53E-05	0.1025	0.026	0.9076	0.6038	plantar_warts
HLA-DPB1 G202	6	33053601	Gx	7.53E-05	0.1025	0.026	0.9076	0.6038	plantar_warts
HLA-DPB1 G203	6	33053604	Gx	7.53E-05	0.1025	0.026	0.9076	0.6038	plantar_warts
HLA-DPB1 F204	6	33053607	Fx	7.53E-05	0.1025	0.026	0.9076	0.6038	plantar_warts
HLA-DPB1 L206	6	33053613	Lx	7.53E-05	0.1025	0.026	0.9076	0.6038	plantar_warts
HLA-DPB1 G207	6	33053616	Gx	7.53E-05	0.1025	0.026	0.9076	0.6038	plantar_warts
HLA-DPB1 L208	6	33053619	Lx	7.53E-05	0.1025	0.026	0.9076	0.6038	plantar_warts
HLA-DPB1 I209	6	33053622	Ix	7.53E-05	0.1025	0.026	0.9076	0.6038	plantar_warts
HLA-DPB1 I210	6	33053625	Ix	7.53E-05	0.1025	0.026	0.9076	0.6038	plantar_warts
HLA-DPB1 C211	6	33053628	Cx	7.53E-05	0.1025	0.026	0.9076	0.6038	plantar_warts
HLA-DPB1 G212	6	33053631	Gx	7.53E-05	0.1025	0.026	0.9076	0.6038	plantar_warts
HLA-DPB1 V213	6	33053634	Vx	7.53E-05	0.1025	0.026	0.9076	0.6038	plantar_warts
HLA-DPB1 G214	6	33053637	Gx	7.53E-05	0.1025	0.026	0.9076	0.6038	plantar_warts
HLA-DPB1 F216	6	33053643	Fx	7.53E-05	0.1025	0.026	0.9076	0.6038	plantar_warts
HLA-DPB1 M217	6	33053646	Mx	7.53E-05	0.1025	0.026	0.9076	0.6038	plantar_warts
HLA-DPB1 H218	6	33053649	Hx	7.53E-05	0.1025	0.026	0.9076	0.6038	plantar_warts
HLA-DPB1 R219	6	33053652	Rx	7.53E-05	0.1025	0.026	0.9076	0.6038	plantar_warts
HLA-DPB1 R220	6	33053655	Rx	7.53E-05	0.1025	0.026	0.9076	0.6038	plantar_warts
HLA-DPB1 S221	6	33053658	Sx	7.53E-05	0.1025	0.026	0.9076	0.6038	plantar_warts
HLA-DPB1 K222	6	33053661	Kx	7.53E-05	0.1025	0.026	0.9076	0.6038	plantar_warts
HLA-DPB1 K223	6	33053664	Kx	7.53E-05	0.1025	0.026	0.9076	0.6038	plantar_warts
HLA-DPB1 V224	6	33053996	Vx	7.53E-05	0.1025	0.026	0.9076	0.6038	plantar_warts
HLA-DPB1 Q225	6	33053999	Qx	7.53E-05	0.1025	0.026	0.9076	0.6038	plantar_warts
HLA-DPB1 R226	6	33054002	Rx	7.53E-05	0.1025	0.026	0.9076	0.6038	plantar_warts
HLA-DPB1 G227	6	33054005	Gx	7.53E-05	0.1025	0.026	0.9076	0.6038	plantar_warts
HLA-DPB1 S228	6	33054008	Sx	7.53E-05	0.1025	0.026	0.9076	0.6038	plantar_warts
HLA-DPB1 A229	6	33054011	Ax	7.53E-05	0.1025	0.026	0.9076	0.6038	plantar_warts
HLA-DPB1 T3	6	33043913	Tx	7.53E-05	0.1025	0.026	0.9076	0.6038	plantar_warts
HLA-DPB1 P4	6	33043916	Px	7.53E-05	0.1025	0.026	0.9076	0.6038	plantar_warts
HLA-DPB1 E5	6	33048449	Ex	7.53E-05	0.1025	0.026	0.9076	0.6038	plantar_warts
HLA-DRB1 F26	6	32552092	LYF	7.79E-05	0.0525	0.0133	0.7356	0.979	plantar_warts
HLA-DPB1 V205	6	33053610	VMx	9.05E-05	0.0799	0.0204	0.8644	0.6925	plantar_warts
HLA-DRB1 F31	6	32552077	IFV	9.32E-05	0.0681	0.0175	0.869	0.986	plantar_warts
HLA-DRB1 F13	6	32552131	FSHYGR	9.32E-05	-0.0681	0.0175	0.131	0.986	plantar_warts
HLA-DRB1 CGR30	6	32552080	CYLGRH	9.32E-05	-0.0681	0.0175	0.131	0.986	plantar_warts
HLA-DQB1 Q130	6	32629920	RxQ	9.42E-05	-0.1141	0.0293	0.0446	0.9283	plantar_warts
HLA-DQB1 G86	6	32632601	EAxG	9.42E-05	-0.1141	0.0293	0.0446	0.9283	plantar_warts
HLA-B N114	6	31324150	DNH	9.70E-05	-0.0472	0.0121	0.4451	0.9581	plantar_warts
HLA-DQB1 EA86	6	32632601	EAxG	1.01E-04	0.1128	0.0291	0.9545	0.922	plantar_warts
HLA-DQB1 R130	6	32629920	RxQ	1.04E-04	0.1126	0.0291	0.954	0.9119	plantar_warts
HLA-B D114	6	31324150	DNH	1.06E-04	0.0465	0.012	0.5066	0.9577	plantar_warts
HLA-DRB1 I67	6	32551969	LIF	1.10E-04	-0.0465	0.012	0.4382	0.9383	plantar_warts
HLA-B SR97	6	31324201	STWRNV	1.29E-04	0.054	0.0141	0.7622	0.9586	plantar_warts
HLA-A H151	6	29911225	HR	1.55E-04	0.0616	0.0163	0.8433	0.9842	plantar_warts
HLA-DQB1 AV57	6	32632688	ADVS	1.74E-04	-0.0443	0.0118	0.4848	0.968	plantar_warts
HLA-DRB1 FSR13	6	32552131	FSHYGR	1.79E-04	-0.0459	0.0122	0.6548	0.9862	plantar_warts
HLA-C VL285	6	31237832	VxML	1.82E-04	-0.047	0.0125	0.6936	1.0017	plantar_warts
HLA-C A305	6	31237772	AxT	1.82E-04	-0.047	0.0125	0.6936	1.0017	plantar_warts
HLA-C V307	6	31237766	VxM	1.82E-04	-0.047	0.0125	0.6936	1.0017	plantar_warts
HLA-C HR184	6	31238259	HxPR	1.83E-04	-0.0469	0.0125	0.6938	1.0026	plantar_warts
HLA-C V194	6	31238229	VxL	1.83E-04	-0.0469	0.0125	0.6938	1.0026	plantar_warts
HLA-C V261	6	31238028	VxM	1.83E-04	-0.0469	0.0125	0.6938	1.0026	plantar_warts
HLA-C R273	6	31237992	RxS	1.83E-04	-0.0469	0.0125	0.6938	1.0026	plantar_warts
HLA-C P184	6	31238259	HxPR	1.86E-04	0.0469	0.0125	0.3057	1.0045	plantar_warts
HLA-C L194	6	31238229	VxL	1.86E-04	0.0469	0.0125	0.3057	1.0045	plantar_warts
HLA-C M261	6	31238028	VxM	1.86E-04	0.0469	0.0125	0.3057	1.0045	plantar_warts
HLA-C S273	6	31237992	RxS	1.86E-04	0.0469	0.0125	0.3057	1.0045	plantar_warts
HLA-C M285	6	31237832	VxML	1.86E-04	0.0469	0.0125	0.3057	1.0045	plantar_warts
HLA-C T305	6	31237772	AxT	1.86E-04	0.0469	0.0125	0.3057	1.0045	plantar_warts
HLA-C M307	6	31237766	VxM	1.86E-04	0.0469	0.0125	0.3057	1.0045	plantar_warts
HLA-C C326	6	31237162	SxC	1.86E-04	0.0469	0.0125	0.3057	1.0045	plantar_warts
HLA-C T339	6	31237123	AxT	1.86E-04	0.0469	0.0125	0.3057	1.0045	plantar_warts
HLA-C A-9	6	31239802	AxG	1.97E-04	-0.0467	0.0125	0.6935	1.0016	plantar_warts
HLA-C A295	6	31237802	AxV	1.97E-04	-0.0467	0.0125	0.6935	1.0016	plantar_warts
HLA-C G-9	6	31239802	AxG	2.02E-04	0.0466	0.0125	0.3058	1.0043	plantar_warts
HLA-C V295	6	31237802	AxV	2.02E-04	0.0466	0.0125	0.3058	1.0043	plantar_warts
HLA-C S326	6	31237162	SxC	2.09E-04	-0.0466	0.0126	0.6926	0.9977	plantar_warts
HLA-C A339	6	31237123	AxT	2.09E-04	-0.0466	0.0126	0.6926	0.9977	plantar_warts
HLA-DQB1 D66	6	32632661	DE	2.10E-04	-0.0499	0.0135	0.2507	0.9797	plantar_warts
HLA-DQB1 I67	6	32632658	IV	2.10E-04	-0.0499	0.0135	0.2507	0.9797	plantar_warts
HLA-DRB1 N37	6	32552059	SNYFDL	2.12E-04	-0.0516	0.014	0.2339	0.9645	plantar_warts
HLA-DRB1 ND37	6	32552059	SNYFDL	2.13E-04	-0.0516	0.014	0.2342	0.9634	plantar_warts
HLA-B SNV97	6	31324201	STWRNV	2.14E-04	0.046	0.0124	0.3336	0.9842	plantar_warts
HLA-DQB1 P56	6	32632691	PL	2.14E-04	-0.1329	0.0358	0.9734	0.9814	plantar_warts
HLA-DPB1 x194	6	33053577	QRx	2.21E-04	-0.0953	0.0259	0.0871	0.6404	plantar_warts
HLA-DPB1 x205	6	33053610	VMx	2.21E-04	-0.0953	0.0259	0.0871	0.6404	plantar_warts
HLA-DPB1 x215	6	33053640	IxT	2.21E-04	-0.0953	0.0259	0.0871	0.6404	plantar_warts
HLA-B K178	6	31323958	KT	2.23E-04	0.0552	0.015	0.1802	0.9969	plantar_warts
HLA-B SV97	6	31324201	STWRNV	2.27E-04	0.0472	0.0128	0.2927	0.9858	plantar_warts
HLA-B SRV97	6	31324201	STWRNV	2.40E-04	0.0552	0.0151	0.798	0.9549	plantar_warts
HLA-DQB1 E70	6	32632649	REG	2.64E-04	0.1296	0.0354	0.0276	0.9678	plantar_warts
HLA-DQB1 D71	6	32632646	KTDA	2.64E-04	0.1296	0.0354	0.0276	0.9678	plantar_warts
HLA-B W97	6	31324201	STWRNV	2.72E-04	-0.1118	0.0308	0.041	0.99	plantar_warts
HLA-DRB1 SV11	6	32552137	LSVGDP	3.65E-04	0.0423	0.0119	0.5874	0.9836	plantar_warts
HLA-DRB1 E9	6	32552143	WEK	3.65E-04	0.0423	0.0119	0.5874	0.9836	plantar_warts
HLA-DRB1 LGP11	6	32552137	LSVGDP	3.75E-04	-0.0423	0.0119	0.4034	0.9856	plantar_warts
HLA-DRB1 W9	6	32552143	WEK	3.75E-04	-0.0423	0.0119	0.4034	0.9856	plantar_warts
HLA-C CY99	6	31239101	CYFS	3.75E-04	-0.0473	0.0133	0.7396	0.9913	plantar_warts
HLA-DRB1 T140	6	32549480	ATx	3.79E-04	0.0423	0.0119	0.5862	0.9793	plantar_warts
HLA-DRB1 A140	6	32549480	ATx	3.81E-04	-0.0422	0.0119	0.4123	0.9828	plantar_warts
HLA-DRB1 VG11	6	32552137	LSVGDP	4.24E-04	0.0442	0.0125	0.3081	0.9949	plantar_warts
HLA-DQA1 T69	6	32609279	ALT	4.36E-04	0.1238	0.0351	0.0276	0.9728	plantar_warts
HLA-DQA1 T-13	6	32605267	AxT	4.41E-04	-0.0631	0.018	0.1361	1.0003	plantar_warts
HLA-DQB1 KD71	6	32632646	KTDA	4.48E-04	-0.0478	0.0136	0.2416	0.9816	plantar_warts
HLA-DQA1 A-13	6	32605267	AxT	4.57E-04	0.063	0.018	0.8631	0.9942	plantar_warts
HLA-A W152	6	29911228	AVEWR	4.85E-04	-0.1816	0.0525	0.0138	0.9932	plantar_warts
HLA-DRB1 LSP11	6	32552137	LSVGDP	4.95E-04	-0.0434	0.0125	0.6827	0.993	plantar_warts
HLA-DRB1 AR74	6	32551948	AREQL	5.24E-04	0.051	0.0147	0.779	0.8905	plantar_warts
HLA-C Q156	6	31238930	RWLDQ	5.28E-04	-0.1081	0.0313	0.0367	0.9689	plantar_warts
HLA-DQB1 A-18	6	32634341	AxV	5.35E-04	-0.0414	0.012	0.4182	0.9744	plantar_warts
HLA-DRB1 L74	6	32551948	AREQL	6.17E-04	0.1206	0.0351	0.0276	0.9691	plantar_warts
HLA-C Y99	6	31239101	CYFS	6.22E-04	-0.0439	0.0128	0.7052	0.9906	plantar_warts
HLA-C L193	6	31238232	PxL	6.34E-04	-0.104	0.0305	0.0383	0.9831	plantar_warts
HLA-DQA1 V207	6	32610462	VMx	6.35E-04	-0.0501	0.0146	0.8033	0.9695	plantar_warts
HLA-DQA1 M207	6	32610462	VMx	6.56E-04	0.0499	0.0146	0.196	0.9718	plantar_warts
HLA-C P193	6	31238232	PxL	6.57E-04	0.1035	0.0305	0.9612	0.973	plantar_warts
HLA-DRB1 G86	6	32551912	GV	6.65E-04	-0.0423	0.0124	0.5223	0.8638	plantar_warts
HLA-B QS70	6	31324527	QNSK	7.61E-04	0.0484	0.0144	0.2031	0.9821	plantar_warts
HLA-B A71	6	31324524	AT	7.62E-04	0.0455	0.0135	0.2447	0.9772	plantar_warts
HLA-B A69	6	31324530	ATR	7.63E-04	0.0455	0.0135	0.2446	0.9776	plantar_warts
HLA-B T69	6	31324530	ATR	7.67E-04	-0.0454	0.0135	0.7548	0.9798	plantar_warts
HLA-B N70	6	31324527	QNSK	7.67E-04	-0.0454	0.0135	0.7548	0.9798	plantar_warts
HLA-B YM67	6	31324536	YCFSM	7.74E-04	0.0484	0.0144	0.203	0.9802	plantar_warts
HLA-C L156	6	31238930	RWLDQ	8.09E-04	0.0394	0.0118	0.4531	1.0054	plantar_warts
HLA-DRB1 FYR13	6	32552131	FSHYGR	8.34E-04	-0.0395	0.0118	0.4219	0.9854	plantar_warts
HLA-C RL156	6	31238930	RWLDQ	8.79E-04	0.0449	0.0135	0.7372	0.9983	plantar_warts
HLA-B LFD116	6	31324144	YSLFDHN	8.81E-04	-0.0406	0.0122	0.3869	0.9575	plantar_warts
HLA-C WQ156	6	31238930	RWLDQ	8.82E-04	-0.046	0.0138	0.2465	0.9998	plantar_warts
HLA-B YSH116	6	31324144	YSLFDHN	8.82E-04	0.0407	0.0122	0.6126	0.9553	plantar_warts
HLA-B YS116	6	31324144	YSLFDHN	8.96E-04	0.0406	0.0122	0.6125	0.9558	plantar_warts
HLA-DRB1 HY13	6	32552131	FSHYGR	9.00E-04	0.0419	0.0126	0.2987	0.9995	plantar_warts
HLA-B YSN116	6	31324144	YSLFDHN	9.02E-04	0.0406	0.0122	0.6125	0.956	plantar_warts
HLA-DRB1 A74	6	32551948	AREQL	9.25E-04	0.0424	0.0128	0.6631	0.9134	plantar_warts
HLA-A K144	6	29911204	KQ	9.76E-04	0.0473	0.0144	0.7778	0.9932	plantar_warts
HLA-DRB1 S104	6	32549588	SAx	1.04E-03	-0.0411	0.0125	0.6908	0.9924	plantar_warts
HLA-DRB1 K98	6	32549606	KEx	1.04E-03	-0.0411	0.0125	0.6908	0.9924	plantar_warts
HLA-C LD156	6	31238930	RWLDQ	1.05E-03	0.0385	0.0117	0.4694	1.0074	plantar_warts
HLA-DRB1 A104	6	32549588	SAx	1.06E-03	0.041	0.0125	0.3077	0.9964	plantar_warts
HLA-DRB1 E98	6	32549606	KEx	1.06E-03	0.041	0.0125	0.3077	0.9964	plantar_warts
HLA-B WV97	6	31324201	STWRNV	1.11E-03	-0.0729	0.0224	0.0768	0.9906	plantar_warts
HLA-C V285	6	31237832	VxML	1.13E-03	-0.0405	0.0124	0.6828	0.9973	plantar_warts
HLA-C V306	6	31237769	VxA	1.13E-03	-0.0405	0.0124	0.6828	0.9973	plantar_warts
HLA-C H184	6	31238259	HxPR	1.14E-03	-0.0405	0.0124	0.683	0.9982	plantar_warts
HLA-C E253	6	31238052	ExQ	1.14E-03	-0.0405	0.0124	0.683	0.9982	plantar_warts
HLA-C P267	6	31238010	PxQ	1.14E-03	-0.0405	0.0124	0.683	0.9982	plantar_warts
HLA-C W147	6	31238957	WL	1.16E-03	-0.0404	0.0124	0.6836	1	plantar_warts
HLA-C Hx184	6	31238259	HxPR	1.16E-03	-0.0404	0.0124	0.6836	1	plantar_warts
HLA-C Q253	6	31238052	ExQ	1.16E-03	0.0404	0.0124	0.3164	1	plantar_warts
HLA-C Q267	6	31238010	PxQ	1.16E-03	0.0404	0.0124	0.3164	1	plantar_warts
HLA-C Vx285	6	31237832	VxML	1.16E-03	-0.0404	0.0124	0.6836	1	plantar_warts
HLA-C A306	6	31237769	VxA	1.16E-03	0.0404	0.0124	0.3164	1	plantar_warts
HLA-B R131	6	31324099	RS	1.19E-03	0.0408	0.0126	0.3125	0.9984	plantar_warts
HLA-C T-17	6	31239826	TxA	1.22E-03	-0.0403	0.0124	0.6828	0.9972	plantar_warts
HLA-C A-17	6	31239826	TxA	1.24E-03	0.0402	0.0124	0.3165	0.9999	plantar_warts
HLA-A Q54	6	29910693	QR	1.29E-03	4.308	1.3653	0.9996	0.0612	plantar_warts
HLA-B D177	6	31323961	DE	1.33E-03	0.0408	0.0127	0.2983	1.0023	plantar_warts
HLA-B E180	6	31323952	EQ	1.33E-03	0.0408	0.0127	0.2983	1.0023	plantar_warts
HLA-B R145	6	31324057	RL	1.35E-03	0.1242	0.039	0.9745	0.9549	plantar_warts
HLA-DPB1 Y9	6	33048461	YFH	1.40E-03	-0.0453	0.0142	0.2182	0.9707	plantar_warts
HLA-DQB1 Y60	6	32632679	YN	1.44E-03	-12.9475	4.0698	0.9998	0.0133	plantar_warts
HLA-DQA1 F215	6	32610486	FxL	1.45E-03	-0.0399	0.0125	0.691	0.9928	plantar_warts
HLA-DQA1 RC47	6	32609213	RKQC	1.50E-03	-0.0398	0.0125	0.6918	0.9961	plantar_warts
HLA-DQA1 L215	6	32610486	FxL	1.50E-03	0.0398	0.0125	0.3082	0.9961	plantar_warts
HLA-DQA1 L50	6	32609222	ELV	1.50E-03	0.0398	0.0125	0.3082	0.9961	plantar_warts
HLA-DQA1 R53	6	32609231	KRQ	1.50E-03	0.0398	0.0125	0.3082	0.9961	plantar_warts
HLA-A T9	6	29910558	FSYT	1.53E-03	-0.0709	0.0224	0.0765	0.9824	plantar_warts
HLA-B L95	6	31324207	LWI	1.89E-03	0.0368	0.0118	0.5458	0.9786	plantar_warts
HLA-DPB1 A55	6	33048599	ADE	1.92E-03	0.0374	0.012	0.5274	0.9187	plantar_warts
HLA-DPB1 M76	6	33048662	VMI	1.93E-03	0.0471	0.0152	0.7831	0.8592	plantar_warts
HLA-C DQ156	6	31238930	RWLDQ	2.22E-03	-0.0799	0.0262	0.053	0.9737	plantar_warts
HLA-DPB1 A36	6	33048542	AV	2.33E-03	0.037	0.0122	0.5202	0.8985	plantar_warts
HLA-DQB1 KT71	6	32632646	KTDA	2.46E-03	0.0456	0.0151	0.8067	0.9892	plantar_warts
HLA-DQB1 S74	6	32632637	AES	2.46E-03	-0.0456	0.0151	0.1933	0.9892	plantar_warts
HLA-DQA1 x107	6	32609806	TxI	2.51E-03	-8.4853	2.8652	2.00E-04	0.0249	plantar_warts
HLA-DQA1 x129	6	32609872	QHx	2.51E-03	-8.4853	2.8652	2.00E-04	0.0249	plantar_warts
HLA-DQA1 x130	6	32609875	SAx	2.51E-03	-8.4853	2.8652	2.00E-04	0.0249	plantar_warts
HLA-DQA1 x138	6	32609899	TxI	2.51E-03	-8.4853	2.8652	2.00E-04	0.0249	plantar_warts
HLA-DQA1 x156	6	32609953	FxL	2.51E-03	-8.4853	2.8652	2.00E-04	0.0249	plantar_warts
HLA-DQA1 x160	6	32609965	AxDS	2.51E-03	-8.4853	2.8652	2.00E-04	0.0249	plantar_warts
HLA-DQA1 x161	6	32609968	DxE	2.51E-03	-8.4853	2.8652	2.00E-04	0.0249	plantar_warts
HLA-DQA1 x163	6	32609974	IxS	2.51E-03	-8.4853	2.8652	2.00E-04	0.0249	plantar_warts
HLA-DQA1 x175	6	32610010	QxEK	2.51E-03	-8.4853	2.8652	2.00E-04	0.0249	plantar_warts
HLA-DQA1 V100	6	32609785	Vx	2.51E-03	8.4853	2.8652	0.9998	0.0249	plantar_warts
HLA-DQA1 T101	6	32609788	Tx	2.51E-03	8.4853	2.8652	0.9998	0.0249	plantar_warts
HLA-DQA1 L102	6	32609791	Lx	2.51E-03	8.4853	2.8652	0.9998	0.0249	plantar_warts
HLA-DQA1 G103	6	32609794	Gx	2.51E-03	8.4853	2.8652	0.9998	0.0249	plantar_warts
HLA-DQA1 Q104	6	32609797	Qx	2.51E-03	8.4853	2.8652	0.9998	0.0249	plantar_warts
HLA-DQA1 P105	6	32609800	Px	2.51E-03	8.4853	2.8652	0.9998	0.0249	plantar_warts
HLA-DQA1 N106	6	32609803	Nx	2.51E-03	8.4853	2.8652	0.9998	0.0249	plantar_warts
HLA-DQA1 L108	6	32609809	Lx	2.51E-03	8.4853	2.8652	0.9998	0.0249	plantar_warts
HLA-DQA1 I109	6	32609812	Ix	2.51E-03	8.4853	2.8652	0.9998	0.0249	plantar_warts
HLA-DQA1 C110	6	32609815	Cx	2.51E-03	8.4853	2.8652	0.9998	0.0249	plantar_warts
HLA-DQA1 L111	6	32609818	Lx	2.51E-03	8.4853	2.8652	0.9998	0.0249	plantar_warts
HLA-DQA1 V112	6	32609821	Vx	2.51E-03	8.4853	2.8652	0.9998	0.0249	plantar_warts
HLA-DQA1 D113	6	32609824	Dx	2.51E-03	8.4853	2.8652	0.9998	0.0249	plantar_warts
HLA-DQA1 N114	6	32609827	Nx	2.51E-03	8.4853	2.8652	0.9998	0.0249	plantar_warts
HLA-DQA1 I115	6	32609830	Ix	2.51E-03	8.4853	2.8652	0.9998	0.0249	plantar_warts
HLA-DQA1 F116	6	32609833	Fx	2.51E-03	8.4853	2.8652	0.9998	0.0249	plantar_warts
HLA-DQA1 P117	6	32609836	Px	2.51E-03	8.4853	2.8652	0.9998	0.0249	plantar_warts
HLA-DQA1 P118	6	32609839	Px	2.51E-03	8.4853	2.8652	0.9998	0.0249	plantar_warts
HLA-DQA1 V119	6	32609842	Vx	2.51E-03	8.4853	2.8652	0.9998	0.0249	plantar_warts
HLA-DQA1 V120	6	32609845	Vx	2.51E-03	8.4853	2.8652	0.9998	0.0249	plantar_warts
HLA-DQA1 N121	6	32609848	Nx	2.51E-03	8.4853	2.8652	0.9998	0.0249	plantar_warts
HLA-DQA1 I122	6	32609851	Ix	2.51E-03	8.4853	2.8652	0.9998	0.0249	plantar_warts
HLA-DQA1 T123	6	32609854	Tx	2.51E-03	8.4853	2.8652	0.9998	0.0249	plantar_warts
HLA-DQA1 W124	6	32609857	Wx	2.51E-03	8.4853	2.8652	0.9998	0.0249	plantar_warts
HLA-DQA1 L125	6	32609860	Lx	2.51E-03	8.4853	2.8652	0.9998	0.0249	plantar_warts
HLA-DQA1 S126	6	32609863	Sx	2.51E-03	8.4853	2.8652	0.9998	0.0249	plantar_warts
HLA-DQA1 N127	6	32609866	Nx	2.51E-03	8.4853	2.8652	0.9998	0.0249	plantar_warts
HLA-DQA1 G128	6	32609869	Gx	2.51E-03	8.4853	2.8652	0.9998	0.0249	plantar_warts
HLA-DQA1 V131	6	32609878	Vx	2.51E-03	8.4853	2.8652	0.9998	0.0249	plantar_warts
HLA-DQA1 T132	6	32609881	Tx	2.51E-03	8.4853	2.8652	0.9998	0.0249	plantar_warts
HLA-DQA1 E133	6	32609884	Ex	2.51E-03	8.4853	2.8652	0.9998	0.0249	plantar_warts
HLA-DQA1 G134	6	32609887	Gx	2.51E-03	8.4853	2.8652	0.9998	0.0249	plantar_warts
HLA-DQA1 V135	6	32609890	Vx	2.51E-03	8.4853	2.8652	0.9998	0.0249	plantar_warts
HLA-DQA1 S136	6	32609893	Sx	2.51E-03	8.4853	2.8652	0.9998	0.0249	plantar_warts
HLA-DQA1 E137	6	32609896	Ex	2.51E-03	8.4853	2.8652	0.9998	0.0249	plantar_warts
HLA-DQA1 S139	6	32609902	Sx	2.51E-03	8.4853	2.8652	0.9998	0.0249	plantar_warts
HLA-DQA1 F140	6	32609905	Fx	2.51E-03	8.4853	2.8652	0.9998	0.0249	plantar_warts
HLA-DQA1 L141	6	32609908	Lx	2.51E-03	8.4853	2.8652	0.9998	0.0249	plantar_warts
HLA-DQA1 S142	6	32609911	Sx	2.51E-03	8.4853	2.8652	0.9998	0.0249	plantar_warts
HLA-DQA1 K143	6	32609914	Kx	2.51E-03	8.4853	2.8652	0.9998	0.0249	plantar_warts
HLA-DQA1 S144	6	32609917	Sx	2.51E-03	8.4853	2.8652	0.9998	0.0249	plantar_warts
HLA-DQA1 D145	6	32609920	Dx	2.51E-03	8.4853	2.8652	0.9998	0.0249	plantar_warts
HLA-DQA1 H146	6	32609923	Hx	2.51E-03	8.4853	2.8652	0.9998	0.0249	plantar_warts
HLA-DQA1 S147	6	32609926	Sx	2.51E-03	8.4853	2.8652	0.9998	0.0249	plantar_warts
HLA-DQA1 F148	6	32609929	Fx	2.51E-03	8.4853	2.8652	0.9998	0.0249	plantar_warts
HLA-DQA1 F149	6	32609932	Fx	2.51E-03	8.4853	2.8652	0.9998	0.0249	plantar_warts
HLA-DQA1 K150	6	32609935	Kx	2.51E-03	8.4853	2.8652	0.9998	0.0249	plantar_warts
HLA-DQA1 I151	6	32609938	Ix	2.51E-03	8.4853	2.8652	0.9998	0.0249	plantar_warts
HLA-DQA1 S152	6	32609941	Sx	2.51E-03	8.4853	2.8652	0.9998	0.0249	plantar_warts
HLA-DQA1 Y153	6	32609944	Yx	2.51E-03	8.4853	2.8652	0.9998	0.0249	plantar_warts
HLA-DQA1 L154	6	32609947	Lx	2.51E-03	8.4853	2.8652	0.9998	0.0249	plantar_warts
HLA-DQA1 T155	6	32609950	Tx	2.51E-03	8.4853	2.8652	0.9998	0.0249	plantar_warts
HLA-DQA1 L157	6	32609956	Lx	2.51E-03	8.4853	2.8652	0.9998	0.0249	plantar_warts
HLA-DQA1 P158	6	32609959	Px	2.51E-03	8.4853	2.8652	0.9998	0.0249	plantar_warts
HLA-DQA1 S159	6	32609962	Sx	2.51E-03	8.4853	2.8652	0.9998	0.0249	plantar_warts
HLA-DQA1 E162	6	32609971	Ex	2.51E-03	8.4853	2.8652	0.9998	0.0249	plantar_warts
HLA-DQA1 Y164	6	32609977	Yx	2.51E-03	8.4853	2.8652	0.9998	0.0249	plantar_warts
HLA-DQA1 D165	6	32609980	Dx	2.51E-03	8.4853	2.8652	0.9998	0.0249	plantar_warts
HLA-DQA1 C166	6	32609983	Cx	2.51E-03	8.4853	2.8652	0.9998	0.0249	plantar_warts
HLA-DQA1 K167	6	32609986	Kx	2.51E-03	8.4853	2.8652	0.9998	0.0249	plantar_warts
HLA-DQA1 V168	6	32609989	Vx	2.51E-03	8.4853	2.8652	0.9998	0.0249	plantar_warts
HLA-DQA1 E169	6	32609992	Ex	2.51E-03	8.4853	2.8652	0.9998	0.0249	plantar_warts
HLA-DQA1 H170	6	32609995	Hx	2.51E-03	8.4853	2.8652	0.9998	0.0249	plantar_warts
HLA-DQA1 W171	6	32609998	Wx	2.51E-03	8.4853	2.8652	0.9998	0.0249	plantar_warts
HLA-DQA1 G172	6	32610001	Gx	2.51E-03	8.4853	2.8652	0.9998	0.0249	plantar_warts
HLA-DQA1 L173	6	32610004	Lx	2.51E-03	8.4853	2.8652	0.9998	0.0249	plantar_warts
HLA-DQA1 D174	6	32610007	Dx	2.51E-03	8.4853	2.8652	0.9998	0.0249	plantar_warts
HLA-DQA1 P176	6	32610013	Px	2.51E-03	8.4853	2.8652	0.9998	0.0249	plantar_warts
HLA-DQA1 L177	6	32610016	Lx	2.51E-03	8.4853	2.8652	0.9998	0.0249	plantar_warts
HLA-DQA1 L178	6	32610019	Lx	2.51E-03	8.4853	2.8652	0.9998	0.0249	plantar_warts
HLA-DQA1 K179	6	32610022	Kx	2.51E-03	8.4853	2.8652	0.9998	0.0249	plantar_warts
HLA-DQA1 H180	6	32610025	Hx	2.51E-03	8.4853	2.8652	0.9998	0.0249	plantar_warts
HLA-DQA1 W181	6	32610028	Wx	2.51E-03	8.4853	2.8652	0.9998	0.0249	plantar_warts
HLA-DQA1 T44	6	32609204	TA	2.51E-03	8.4853	2.8652	0.9998	0.0249	plantar_warts
HLA-DQA1 E88	6	32609749	Ex	2.51E-03	8.4853	2.8652	0.9998	0.0249	plantar_warts
HLA-DQA1 V89	6	32609752	Vx	2.51E-03	8.4853	2.8652	0.9998	0.0249	plantar_warts
HLA-DQA1 P90	6	32609755	Px	2.51E-03	8.4853	2.8652	0.9998	0.0249	plantar_warts
HLA-DQA1 E91	6	32609758	Ex	2.51E-03	8.4853	2.8652	0.9998	0.0249	plantar_warts
HLA-DQA1 V92	6	32609761	Vx	2.51E-03	8.4853	2.8652	0.9998	0.0249	plantar_warts
HLA-DQA1 T93	6	32609764	Tx	2.51E-03	8.4853	2.8652	0.9998	0.0249	plantar_warts
HLA-DQA1 V94	6	32609767	Vx	2.51E-03	8.4853	2.8652	0.9998	0.0249	plantar_warts
HLA-DQA1 F95	6	32609770	Fx	2.51E-03	8.4853	2.8652	0.9998	0.0249	plantar_warts
HLA-DQA1 S96	6	32609773	Sx	2.51E-03	8.4853	2.8652	0.9998	0.0249	plantar_warts
HLA-DQA1 K97	6	32609776	Kx	2.51E-03	8.4853	2.8652	0.9998	0.0249	plantar_warts
HLA-DQA1 S98	6	32609779	Sx	2.51E-03	8.4853	2.8652	0.9998	0.0249	plantar_warts
HLA-DQA1 P99	6	32609782	Px	2.51E-03	8.4853	2.8652	0.9998	0.0249	plantar_warts
HLA-DPB1 R91	6	33048707	Rx	2.51E-03	0.9045	0.3043	0.9944	0.0876	plantar_warts
HLA-DPB1 R92	6	33048710	Rx	2.51E-03	0.9045	0.3043	0.9944	0.0876	plantar_warts
HLA-B N77	6	31324506	SNDG	2.53E-03	-0.0387	0.0128	0.3266	0.9461	plantar_warts
HLA-B L81	6	31324494	LA	2.56E-03	0.0387	0.0128	0.6729	0.944	plantar_warts
HLA-A FY9	6	29910558	FSYT	2.61E-03	0.0436	0.0145	0.7887	0.9855	plantar_warts
HLA-B S24	6	31324665	STA	2.65E-03	0.036	0.012	0.3896	0.9828	plantar_warts
HLA-B SD77	6	31324506	SNDG	2.98E-03	0.0381	0.0128	0.6723	0.9441	plantar_warts
HLA-DQB1 G26	6	32632781	LYG	2.99E-03	-0.0447	0.0151	0.1945	0.9822	plantar_warts
HLA-B YF67	6	31324536	YCFSM	3.14E-03	0.0353	0.0119	0.4082	0.9771	plantar_warts
HLA-B W95	6	31324207	LWI	3.45E-03	-0.0491	0.0168	0.1587	0.9468	plantar_warts
HLA-DQA1 T107	6	32609806	TxI	3.49E-03	0.0397	0.0136	0.7476	0.9948	plantar_warts
HLA-DQA1 F156	6	32609953	FxL	3.49E-03	0.0397	0.0136	0.7476	0.9948	plantar_warts
HLA-DQA1 D161	6	32609968	DxE	3.49E-03	0.0397	0.0136	0.7476	0.9948	plantar_warts
HLA-DQA1 I163	6	32609974	IxS	3.49E-03	0.0397	0.0136	0.7476	0.9948	plantar_warts
HLA-DQA1 QE175	6	32610010	QxEK	3.49E-03	0.0397	0.0136	0.7476	0.9948	plantar_warts
HLA-A E114	6	29911114	RHQE	3.65E-03	-0.1151	0.0398	0.0244	0.9695	plantar_warts
HLA-A H116	6	29911120	DYH	3.65E-03	-0.1151	0.0398	0.0244	0.9695	plantar_warts
HLA-DQA1 I75	6	32609297	IS	3.66E-03	0.0395	0.0136	0.7478	0.9959	plantar_warts
HLA-DQA1 I107	6	32609806	TxI	3.66E-03	-0.0395	0.0136	0.2522	0.9959	plantar_warts
HLA-DQA1 L156	6	32609953	FxL	3.66E-03	-0.0395	0.0136	0.2522	0.9959	plantar_warts
HLA-DQA1 E161	6	32609968	DxE	3.66E-03	-0.0395	0.0136	0.2522	0.9959	plantar_warts
HLA-DQA1 S163	6	32609974	IxS	3.66E-03	-0.0395	0.0136	0.2522	0.9959	plantar_warts
HLA-DQA1 K175	6	32610010	QxEK	3.66E-03	-0.0395	0.0136	0.2522	0.9959	plantar_warts
HLA-DPB1 A56	6	33048602	AE	3.77E-03	0.0356	0.0123	0.5595	0.8979	plantar_warts
HLA-DPB1 Q10	6	33048464	Q	3.86E-03	0.8727	0.307	0.9947	0.0918	plantar_warts
HLA-DPB1 R12	6	33048470	R	3.86E-03	0.8727	0.307	0.9947	0.0918	plantar_warts
HLA-DPB1 Q13	6	33048473	Q	3.86E-03	0.8727	0.307	0.9947	0.0918	plantar_warts
HLA-DPB1 E14	6	33048476	E	3.86E-03	0.8727	0.307	0.9947	0.0918	plantar_warts
HLA-DPB1 C15	6	33048479	C	3.86E-03	0.8727	0.307	0.9947	0.0918	plantar_warts
HLA-DPB1 Y16	6	33048482	Y	3.86E-03	0.8727	0.307	0.9947	0.0918	plantar_warts
HLA-DPB1 A17	6	33048485	A	3.86E-03	0.8727	0.307	0.9947	0.0918	plantar_warts
HLA-DPB1 F18	6	33048488	F	3.86E-03	0.8727	0.307	0.9947	0.0918	plantar_warts
HLA-DPB1 N19	6	33048491	N	3.86E-03	0.8727	0.307	0.9947	0.0918	plantar_warts
HLA-DPB1 G20	6	33048494	G	3.86E-03	0.8727	0.307	0.9947	0.0918	plantar_warts
HLA-DPB1 T21	6	33048497	T	3.86E-03	0.8727	0.307	0.9947	0.0918	plantar_warts
HLA-DPB1 Q22	6	33048500	Q	3.86E-03	0.8727	0.307	0.9947	0.0918	plantar_warts
HLA-DPB1 R23	6	33048503	R	3.86E-03	0.8727	0.307	0.9947	0.0918	plantar_warts
HLA-DPB1 F24	6	33048506	F	3.86E-03	0.8727	0.307	0.9947	0.0918	plantar_warts
HLA-DPB1 L25	6	33048509	L	3.86E-03	0.8727	0.307	0.9947	0.0918	plantar_warts
HLA-DPB1 E26	6	33048512	E	3.86E-03	0.8727	0.307	0.9947	0.0918	plantar_warts
HLA-DPB1 R27	6	33048515	R	3.86E-03	0.8727	0.307	0.9947	0.0918	plantar_warts
HLA-DPB1 Y28	6	33048518	Y	3.86E-03	0.8727	0.307	0.9947	0.0918	plantar_warts
HLA-DPB1 I29	6	33048521	I	3.86E-03	0.8727	0.307	0.9947	0.0918	plantar_warts
HLA-DPB1 Y30	6	33048524	Y	3.86E-03	0.8727	0.307	0.9947	0.0918	plantar_warts
HLA-DPB1 N31	6	33048527	N	3.86E-03	0.8727	0.307	0.9947	0.0918	plantar_warts
HLA-DPB1 R32	6	33048530	R	3.86E-03	0.8727	0.307	0.9947	0.0918	plantar_warts
HLA-DPB1 E34	6	33048536	E	3.86E-03	0.8727	0.307	0.9947	0.0918	plantar_warts
HLA-DPB1 R37	6	33048545	R	3.86E-03	0.8727	0.307	0.9947	0.0918	plantar_warts
HLA-DPB1 F38	6	33048548	F	3.86E-03	0.8727	0.307	0.9947	0.0918	plantar_warts
HLA-DPB1 D39	6	33048551	D	3.86E-03	0.8727	0.307	0.9947	0.0918	plantar_warts
HLA-DPB1 S40	6	33048554	S	3.86E-03	0.8727	0.307	0.9947	0.0918	plantar_warts
HLA-DPB1 D41	6	33048557	D	3.86E-03	0.8727	0.307	0.9947	0.0918	plantar_warts
HLA-DPB1 V42	6	33048560	V	3.86E-03	0.8727	0.307	0.9947	0.0918	plantar_warts
HLA-DPB1 G43	6	33048563	G	3.86E-03	0.8727	0.307	0.9947	0.0918	plantar_warts
HLA-DPB1 E44	6	33048566	E	3.86E-03	0.8727	0.307	0.9947	0.0918	plantar_warts
HLA-DPB1 F45	6	33048569	F	3.86E-03	0.8727	0.307	0.9947	0.0918	plantar_warts
HLA-DPB1 R46	6	33048572	R	3.86E-03	0.8727	0.307	0.9947	0.0918	plantar_warts
HLA-DPB1 A47	6	33048575	A	3.86E-03	0.8727	0.307	0.9947	0.0918	plantar_warts
HLA-DPB1 V48	6	33048578	V	3.86E-03	0.8727	0.307	0.9947	0.0918	plantar_warts
HLA-DPB1 T49	6	33048581	T	3.86E-03	0.8727	0.307	0.9947	0.0918	plantar_warts
HLA-DPB1 E50	6	33048584	E	3.86E-03	0.8727	0.307	0.9947	0.0918	plantar_warts
HLA-DPB1 L51	6	33048587	L	3.86E-03	0.8727	0.307	0.9947	0.0918	plantar_warts
HLA-DPB1 G52	6	33048590	G	3.86E-03	0.8727	0.307	0.9947	0.0918	plantar_warts
HLA-DPB1 R53	6	33048593	R	3.86E-03	0.8727	0.307	0.9947	0.0918	plantar_warts
HLA-DPB1 P54	6	33048596	P	3.86E-03	0.8727	0.307	0.9947	0.0918	plantar_warts
HLA-DPB1 Y58	6	33048608	Y	3.86E-03	0.8727	0.307	0.9947	0.0918	plantar_warts
HLA-DPB1 W59	6	33048611	W	3.86E-03	0.8727	0.307	0.9947	0.0918	plantar_warts
HLA-DPB1 N6	6	33048452	N	3.86E-03	0.8727	0.307	0.9947	0.0918	plantar_warts
HLA-DPB1 N60	6	33048614	N	3.86E-03	0.8727	0.307	0.9947	0.0918	plantar_warts
HLA-DPB1 S61	6	33048617	S	3.86E-03	0.8727	0.307	0.9947	0.0918	plantar_warts
HLA-DPB1 Q62	6	33048620	Q	3.86E-03	0.8727	0.307	0.9947	0.0918	plantar_warts
HLA-DPB1 K63	6	33048623	K	3.86E-03	0.8727	0.307	0.9947	0.0918	plantar_warts
HLA-DPB1 D64	6	33048626	D	3.86E-03	0.8727	0.307	0.9947	0.0918	plantar_warts
HLA-DPB1 L66	6	33048632	L	3.86E-03	0.8727	0.307	0.9947	0.0918	plantar_warts
HLA-DPB1 E67	6	33048635	E	3.86E-03	0.8727	0.307	0.9947	0.0918	plantar_warts
HLA-DPB1 E68	6	33048638	E	3.86E-03	0.8727	0.307	0.9947	0.0918	plantar_warts
HLA-DPB1 Y7	6	33048455	Y	3.86E-03	0.8727	0.307	0.9947	0.0918	plantar_warts
HLA-DPB1 R70	6	33048644	R	3.86E-03	0.8727	0.307	0.9947	0.0918	plantar_warts
HLA-DPB1 A71	6	33048647	A	3.86E-03	0.8727	0.307	0.9947	0.0918	plantar_warts
HLA-DPB1 V72	6	33048650	V	3.86E-03	0.8727	0.307	0.9947	0.0918	plantar_warts
HLA-DPB1 P73	6	33048653	P	3.86E-03	0.8727	0.307	0.9947	0.0918	plantar_warts
HLA-DPB1 D74	6	33048656	D	3.86E-03	0.8727	0.307	0.9947	0.0918	plantar_warts
HLA-DPB1 R75	6	33048659	R	3.86E-03	0.8727	0.307	0.9947	0.0918	plantar_warts
HLA-DPB1 C77	6	33048665	C	3.86E-03	0.8727	0.307	0.9947	0.0918	plantar_warts
HLA-DPB1 R78	6	33048668	R	3.86E-03	0.8727	0.307	0.9947	0.0918	plantar_warts
HLA-DPB1 H79	6	33048671	H	3.86E-03	0.8727	0.307	0.9947	0.0918	plantar_warts
HLA-DPB1 N80	6	33048674	N	3.86E-03	0.8727	0.307	0.9947	0.0918	plantar_warts
HLA-DPB1 Y81	6	33048677	Y	3.86E-03	0.8727	0.307	0.9947	0.0918	plantar_warts
HLA-DPB1 E82	6	33048680	E	3.86E-03	0.8727	0.307	0.9947	0.0918	plantar_warts
HLA-DPB1 L83	6	33048683	L	3.86E-03	0.8727	0.307	0.9947	0.0918	plantar_warts
HLA-DPB1 T88	6	33048698	T	3.86E-03	0.8727	0.307	0.9947	0.0918	plantar_warts
HLA-DPB1 L89	6	33048701	L	3.86E-03	0.8727	0.307	0.9947	0.0918	plantar_warts
HLA-DPB1 Q90	6	33048704	Q	3.86E-03	0.8727	0.307	0.9947	0.0918	plantar_warts
HLA-DPB1 V76	6	33048662	VMI	4.12E-03	-0.0456	0.0159	0.1872	0.8726	plantar_warts
HLA-DPB1 S100	6	33052748	Sx	4.26E-03	0.8044	0.2853	0.993	0.0783	plantar_warts
HLA-DPB1 P101	6	33052751	Px	4.26E-03	0.8044	0.2853	0.993	0.0783	plantar_warts
HLA-DPB1 S102	6	33052754	Sx	4.26E-03	0.8044	0.2853	0.993	0.0783	plantar_warts
HLA-DPB1 K103	6	33052757	Kx	4.26E-03	0.8044	0.2853	0.993	0.0783	plantar_warts
HLA-DPB1 K104	6	33052760	Kx	4.26E-03	0.8044	0.2853	0.993	0.0783	plantar_warts
HLA-DPB1 G105	6	33052763	Gx	4.26E-03	0.8044	0.2853	0.993	0.0783	plantar_warts
HLA-DPB1 P106	6	33052766	Px	4.26E-03	0.8044	0.2853	0.993	0.0783	plantar_warts
HLA-DPB1 L107	6	33052769	Lx	4.26E-03	0.8044	0.2853	0.993	0.0783	plantar_warts
HLA-DPB1 Q108	6	33052772	Qx	4.26E-03	0.8044	0.2853	0.993	0.0783	plantar_warts
HLA-DPB1 H109	6	33052775	Hx	4.26E-03	0.8044	0.2853	0.993	0.0783	plantar_warts
HLA-DPB1 H110	6	33052778	Hx	4.26E-03	0.8044	0.2853	0.993	0.0783	plantar_warts
HLA-DPB1 N111	6	33052781	Nx	4.26E-03	0.8044	0.2853	0.993	0.0783	plantar_warts
HLA-DPB1 L112	6	33052784	Lx	4.26E-03	0.8044	0.2853	0.993	0.0783	plantar_warts
HLA-DPB1 L113	6	33052787	Lx	4.26E-03	0.8044	0.2853	0.993	0.0783	plantar_warts
HLA-DPB1 V114	6	33052790	Vx	4.26E-03	0.8044	0.2853	0.993	0.0783	plantar_warts
HLA-DPB1 C115	6	33052793	Cx	4.26E-03	0.8044	0.2853	0.993	0.0783	plantar_warts
HLA-DPB1 H116	6	33052796	Hx	4.26E-03	0.8044	0.2853	0.993	0.0783	plantar_warts
HLA-DPB1 V117	6	33052799	Vx	4.26E-03	0.8044	0.2853	0.993	0.0783	plantar_warts
HLA-DPB1 T118	6	33052802	Tx	4.26E-03	0.8044	0.2853	0.993	0.0783	plantar_warts
HLA-DPB1 D119	6	33052805	Dx	4.26E-03	0.8044	0.2853	0.993	0.0783	plantar_warts
HLA-DPB1 F120	6	33052808	Fx	4.26E-03	0.8044	0.2853	0.993	0.0783	plantar_warts
HLA-DPB1 Y121	6	33052811	Yx	4.26E-03	0.8044	0.2853	0.993	0.0783	plantar_warts
HLA-DPB1 P122	6	33052814	Px	4.26E-03	0.8044	0.2853	0.993	0.0783	plantar_warts
HLA-DPB1 G123	6	33052817	Gx	4.26E-03	0.8044	0.2853	0.993	0.0783	plantar_warts
HLA-DPB1 S124	6	33052820	Sx	4.26E-03	0.8044	0.2853	0.993	0.0783	plantar_warts
HLA-DPB1 I125	6	33052823	Ix	4.26E-03	0.8044	0.2853	0.993	0.0783	plantar_warts
HLA-DPB1 Q126	6	33052826	Qx	4.26E-03	0.8044	0.2853	0.993	0.0783	plantar_warts
HLA-DPB1 V127	6	33052829	Vx	4.26E-03	0.8044	0.2853	0.993	0.0783	plantar_warts
HLA-DPB1 R128	6	33052832	Rx	4.26E-03	0.8044	0.2853	0.993	0.0783	plantar_warts
HLA-DPB1 W129	6	33052835	Wx	4.26E-03	0.8044	0.2853	0.993	0.0783	plantar_warts
HLA-DPB1 F130	6	33052838	Fx	4.26E-03	0.8044	0.2853	0.993	0.0783	plantar_warts
HLA-DPB1 L131	6	33052841	Lx	4.26E-03	0.8044	0.2853	0.993	0.0783	plantar_warts
HLA-DPB1 N132	6	33052844	Nx	4.26E-03	0.8044	0.2853	0.993	0.0783	plantar_warts
HLA-DPB1 G133	6	33052847	Gx	4.26E-03	0.8044	0.2853	0.993	0.0783	plantar_warts
HLA-DPB1 Q134	6	33052850	Qx	4.26E-03	0.8044	0.2853	0.993	0.0783	plantar_warts
HLA-DPB1 E135	6	33052853	Ex	4.26E-03	0.8044	0.2853	0.993	0.0783	plantar_warts
HLA-DPB1 E136	6	33052856	Ex	4.26E-03	0.8044	0.2853	0.993	0.0783	plantar_warts
HLA-DPB1 T137	6	33052859	Tx	4.26E-03	0.8044	0.2853	0.993	0.0783	plantar_warts
HLA-DPB1 A138	6	33052862	Ax	4.26E-03	0.8044	0.2853	0.993	0.0783	plantar_warts
HLA-DPB1 G139	6	33052865	Gx	4.26E-03	0.8044	0.2853	0.993	0.0783	plantar_warts
HLA-DPB1 V140	6	33052868	Vx	4.26E-03	0.8044	0.2853	0.993	0.0783	plantar_warts
HLA-DPB1 V141	6	33052871	Vx	4.26E-03	0.8044	0.2853	0.993	0.0783	plantar_warts
HLA-DPB1 S142	6	33052874	Sx	4.26E-03	0.8044	0.2853	0.993	0.0783	plantar_warts
HLA-DPB1 T143	6	33052877	Tx	4.26E-03	0.8044	0.2853	0.993	0.0783	plantar_warts
HLA-DPB1 N144	6	33052880	Nx	4.26E-03	0.8044	0.2853	0.993	0.0783	plantar_warts
HLA-DPB1 L145	6	33052883	Lx	4.26E-03	0.8044	0.2853	0.993	0.0783	plantar_warts
HLA-DPB1 I146	6	33052886	Ix	4.26E-03	0.8044	0.2853	0.993	0.0783	plantar_warts
HLA-DPB1 R147	6	33052889	Rx	4.26E-03	0.8044	0.2853	0.993	0.0783	plantar_warts
HLA-DPB1 N148	6	33052892	Nx	4.26E-03	0.8044	0.2853	0.993	0.0783	plantar_warts
HLA-DPB1 G149	6	33052895	Gx	4.26E-03	0.8044	0.2853	0.993	0.0783	plantar_warts
HLA-DPB1 D150	6	33052898	Dx	4.26E-03	0.8044	0.2853	0.993	0.0783	plantar_warts
HLA-DPB1 W151	6	33052901	Wx	4.26E-03	0.8044	0.2853	0.993	0.0783	plantar_warts
HLA-DPB1 T152	6	33052904	Tx	4.26E-03	0.8044	0.2853	0.993	0.0783	plantar_warts
HLA-DPB1 F153	6	33052907	Fx	4.26E-03	0.8044	0.2853	0.993	0.0783	plantar_warts
HLA-DPB1 Q154	6	33052910	Qx	4.26E-03	0.8044	0.2853	0.993	0.0783	plantar_warts
HLA-DPB1 I155	6	33052913	Ix	4.26E-03	0.8044	0.2853	0.993	0.0783	plantar_warts
HLA-DPB1 L156	6	33052916	Lx	4.26E-03	0.8044	0.2853	0.993	0.0783	plantar_warts
HLA-DPB1 V157	6	33052919	Vx	4.26E-03	0.8044	0.2853	0.993	0.0783	plantar_warts
HLA-DPB1 M158	6	33052922	Mx	4.26E-03	0.8044	0.2853	0.993	0.0783	plantar_warts
HLA-DPB1 L159	6	33052925	Lx	4.26E-03	0.8044	0.2853	0.993	0.0783	plantar_warts
HLA-DPB1 E160	6	33052928	Ex	4.26E-03	0.8044	0.2853	0.993	0.0783	plantar_warts
HLA-DPB1 M161	6	33052931	Mx	4.26E-03	0.8044	0.2853	0.993	0.0783	plantar_warts
HLA-DPB1 T162	6	33052934	Tx	4.26E-03	0.8044	0.2853	0.993	0.0783	plantar_warts
HLA-DPB1 P163	6	33052937	Px	4.26E-03	0.8044	0.2853	0.993	0.0783	plantar_warts
HLA-DPB1 Q164	6	33052940	Qx	4.26E-03	0.8044	0.2853	0.993	0.0783	plantar_warts
HLA-DPB1 Q165	6	33052943	Qx	4.26E-03	0.8044	0.2853	0.993	0.0783	plantar_warts
HLA-DPB1 G166	6	33052946	Gx	4.26E-03	0.8044	0.2853	0.993	0.0783	plantar_warts
HLA-DPB1 D167	6	33052949	Dx	4.26E-03	0.8044	0.2853	0.993	0.0783	plantar_warts
HLA-DPB1 V168	6	33052952	Vx	4.26E-03	0.8044	0.2853	0.993	0.0783	plantar_warts
HLA-DPB1 Y169	6	33052955	Yx	4.26E-03	0.8044	0.2853	0.993	0.0783	plantar_warts
HLA-DPB1 C171	6	33052961	Cx	4.26E-03	0.8044	0.2853	0.993	0.0783	plantar_warts
HLA-DPB1 Q172	6	33052964	Qx	4.26E-03	0.8044	0.2853	0.993	0.0783	plantar_warts
HLA-DPB1 V173	6	33052967	Vx	4.26E-03	0.8044	0.2853	0.993	0.0783	plantar_warts
HLA-DPB1 E174	6	33052970	Ex	4.26E-03	0.8044	0.2853	0.993	0.0783	plantar_warts
HLA-DPB1 H175	6	33052973	Hx	4.26E-03	0.8044	0.2853	0.993	0.0783	plantar_warts
HLA-DPB1 T176	6	33052976	Tx	4.26E-03	0.8044	0.2853	0.993	0.0783	plantar_warts
HLA-DPB1 S177	6	33052979	Sx	4.26E-03	0.8044	0.2853	0.993	0.0783	plantar_warts
HLA-DPB1 D179	6	33052985	Dx	4.26E-03	0.8044	0.2853	0.993	0.0783	plantar_warts
HLA-DPB1 S180	6	33052988	Sx	4.26E-03	0.8044	0.2853	0.993	0.0783	plantar_warts
HLA-DPB1 P181	6	33052991	Px	4.26E-03	0.8044	0.2853	0.993	0.0783	plantar_warts
HLA-DPB1 V182	6	33052994	Vx	4.26E-03	0.8044	0.2853	0.993	0.0783	plantar_warts
HLA-DPB1 T183	6	33052997	Tx	4.26E-03	0.8044	0.2853	0.993	0.0783	plantar_warts
HLA-DPB1 V184	6	33053000	Vx	4.26E-03	0.8044	0.2853	0.993	0.0783	plantar_warts
HLA-DPB1 E185	6	33053003	Ex	4.26E-03	0.8044	0.2853	0.993	0.0783	plantar_warts
HLA-DPB1 W186	6	33053006	Wx	4.26E-03	0.8044	0.2853	0.993	0.0783	plantar_warts
HLA-DPB1 V93	6	33052727	Vx	4.26E-03	0.8044	0.2853	0.993	0.0783	plantar_warts
HLA-DPB1 Q94	6	33052730	Qx	4.26E-03	0.8044	0.2853	0.993	0.0783	plantar_warts
HLA-DPB1 P95	6	33052733	Px	4.26E-03	0.8044	0.2853	0.993	0.0783	plantar_warts
HLA-DPB1 V97	6	33052739	Vx	4.26E-03	0.8044	0.2853	0.993	0.0783	plantar_warts
HLA-DPB1 N98	6	33052742	Nx	4.26E-03	0.8044	0.2853	0.993	0.0783	plantar_warts
HLA-DPB1 V99	6	33052745	Vx	4.26E-03	0.8044	0.2853	0.993	0.0783	plantar_warts
HLA-A S17	6	29910582	RSC	4.26E-03	-0.1131	0.0398	0.0246	0.9625	plantar_warts
HLA-B V12	6	31324701	VM	4.33E-03	0.0355	0.0125	0.3336	0.9847	plantar_warts
HLA-A R17	6	29910582	RSC	4.50E-03	0.1124	0.0398	0.9752	0.9582	plantar_warts
HLA-B A41	6	31324614	AT	4.52E-03	0.037	0.013	0.7236	0.9801	plantar_warts
HLA-A F9	6	29910558	FSYT	4.54E-03	0.0345	0.0122	0.608	0.9895	plantar_warts
HLA-A L62	6	29910717	QGERL	4.72E-03	-0.0885	0.0314	0.0369	0.9833	plantar_warts
HLA-A Q63	6	29910720	ENQ	4.72E-03	-0.0885	0.0314	0.0369	0.9833	plantar_warts
HLA-DRB1 SH13	6	32552131	FSHYGR	4.75E-03	0.0333	0.0118	0.5316	0.9722	plantar_warts
HLA-DRB1 FG13	6	32552131	FSHYGR	4.94E-03	-0.0436	0.0155	0.1775	0.9654	plantar_warts
HLA-A WR152	6	29911228	AVEWR	4.97E-03	-0.1141	0.0408	0.0231	0.9724	plantar_warts
HLA-DQA1 S130	6	32609875	SAx	5.09E-03	0.0664	0.0237	0.9276	0.9322	plantar_warts
HLA-B LN116	6	31324144	YSLFDHN	5.10E-03	-0.0611	0.0219	0.0833	0.9674	plantar_warts
HLA-DPB1 D55	6	33048599	ADE	5.14E-03	-0.0346	0.0124	0.4352	0.8867	plantar_warts
HLA-B L116	6	31324144	YSLFDHN	5.15E-03	-0.061	0.0219	0.0832	0.9682	plantar_warts
HLA-B LHN116	6	31324144	YSLFDHN	5.19E-03	-0.061	0.0219	0.0834	0.966	plantar_warts
HLA-B LH116	6	31324144	YSLFDHN	5.24E-03	-0.0609	0.0219	0.0833	0.9668	plantar_warts
HLA-DQA1 A130	6	32609875	SAx	5.52E-03	-0.0658	0.0237	0.0721	0.9346	plantar_warts
HLA-DQA1 R41	6	32609195	RK	5.52E-03	0.0658	0.0237	0.9279	0.9346	plantar_warts
HLA-DPB1 E69	6	33048641	KER	5.91E-03	-0.0432	0.0157	0.2321	0.7945	plantar_warts
HLA-B TV97	6	31324201	STWRNV	6.73E-03	-0.045	0.0166	0.1554	0.9534	plantar_warts
HLA-B L103	6	31324183	VLM	7.24E-03	-0.0419	0.0156	0.1877	0.9739	plantar_warts
HLA-B YH116	6	31324144	YSLFDHN	8.10E-03	0.032	0.0121	0.3922	0.9629	plantar_warts
HLA-B YHN116	6	31324144	YSLFDHN	8.15E-03	0.032	0.0121	0.3923	0.9631	plantar_warts
HLA-B Y116	6	31324144	YSLFDHN	8.20E-03	0.032	0.0121	0.3921	0.9634	plantar_warts
HLA-B YN116	6	31324144	YSLFDHN	8.25E-03	0.0319	0.0121	0.3922	0.9636	plantar_warts
HLA-DQB1 PS-5	6	32634302	PxSL	8.59E-03	-0.0358	0.0136	0.7587	0.9782	plantar_warts
HLA-B V103	6	31324183	VLM	8.70E-03	0.0409	0.0156	0.8113	0.9708	plantar_warts
HLA-C I-15	6	31239820	ILx	8.88E-03	-0.0313	0.012	0.6125	0.9953	plantar_warts
HLA-C L-15	6	31239820	ILx	9.00E-03	0.0312	0.012	0.3868	0.9966	plantar_warts
HLA-C D9	6	31239621	FYSD	9.39E-03	0.0309	0.0119	0.3993	0.9993	plantar_warts
HLA-B CM67	6	31324536	YCFSM	9.55E-03	-0.0411	0.0159	0.1787	0.9819	plantar_warts
HLA-C R97	6	31239107	WRS	9.66E-03	0.0361	0.014	0.7624	0.994	plantar_warts
HLA-C W97	6	31239107	WRS	9.72E-03	-0.0361	0.014	0.2374	0.9948	plantar_warts
HLA-B SG77	6	31324506	SNDG	9.99E-03	0.0316	0.0123	0.6198	0.9509	plantar_warts
HLA-B N80	6	31324497	NTI	9.99E-03	0.0316	0.0123	0.6198	0.9509	plantar_warts
HLA-B R82	6	31324491	RL	9.99E-03	0.0316	0.0123	0.6198	0.9509	plantar_warts
HLA-B G83	6	31324488	GR	9.99E-03	0.0316	0.0123	0.6198	0.9509	plantar_warts
HLA-C S24	6	31239576	SA	1.02E-02	0.0302	0.0118	0.4337	0.9982	plantar_warts
HLA-C FD9	6	31239621	FYSD	1.02E-02	0.0302	0.0118	0.4337	0.9982	plantar_warts
HLA-A S-11	6	29910371	SxL	1.06E-02	0.0475	0.0186	0.8844	0.97	plantar_warts
HLA-B T97	6	31324201	STWRNV	1.07E-02	-0.048	0.0188	0.1196	0.9454	plantar_warts
HLA-A I298	6	29912346	IxF	1.08E-02	0.0474	0.0186	0.8842	0.9678	plantar_warts
HLA-A M307	6	29912373	MxR	1.08E-02	0.0474	0.0186	0.8842	0.9678	plantar_warts
HLA-B T24	6	31324665	STA	1.09E-02	-0.0319	0.0125	0.3176	0.9834	plantar_warts
HLA-B SWN97	6	31324201	STWRNV	1.09E-02	0.0314	0.0123	0.3388	0.9835	plantar_warts
HLA-DPB1 H9	6	33048461	YFH	1.13E-02	-0.0683	0.027	0.0527	0.9613	plantar_warts
HLA-B S77	6	31324506	SNDG	1.13E-02	0.0311	0.0123	0.6193	0.951	plantar_warts
HLA-B CS67	6	31324536	YCFSM	1.15E-02	-0.0297	0.0117	0.5426	0.9775	plantar_warts
HLA-B FN116	6	31324144	YSLFDHN	1.19E-02	-0.0492	0.0196	0.1196	0.9422	plantar_warts
HLA-B F116	6	31324144	YSLFDHN	1.20E-02	-0.0491	0.0196	0.1195	0.9426	plantar_warts
HLA-DRB1 H30	6	32552080	CYLGRH	1.21E-02	-0.1199	0.048	0.0177	0.8788	plantar_warts
HLA-B FHN116	6	31324144	YSLFDHN	1.21E-02	-0.0491	0.0196	0.1197	0.9412	plantar_warts
HLA-B FH116	6	31324144	YSLFDHN	1.22E-02	-0.049	0.0196	0.1196	0.9417	plantar_warts
HLA-B SW97	6	31324201	STWRNV	1.25E-02	0.0318	0.0127	0.2979	0.9848	plantar_warts
HLA-B STR97	6	31324201	STWRNV	1.28E-02	0.0457	0.0184	0.8818	0.9786	plantar_warts
HLA-DRB1 L37	6	32552059	SNYFDL	1.28E-02	-0.119	0.048	0.0176	0.8865	plantar_warts
HLA-DRB1 DL37	6	32552059	SNYFDL	1.30E-02	-0.1186	0.048	0.0178	0.8761	plantar_warts
HLA-DRB1 L38	6	32552056	VAL	1.30E-02	-0.1186	0.048	0.0178	0.8761	plantar_warts
HLA-DRB1 RK71	6	32551957	REKA	1.31E-02	-0.0334	0.0135	0.7192	0.9096	plantar_warts
HLA-DRB1 E74	6	32551948	AREQL	1.32E-02	0.0718	0.0289	0.061	0.6994	plantar_warts
HLA-B SLF116	6	31324144	YSLFDHN	1.34E-02	-0.03	0.0121	0.4231	0.9728	plantar_warts
HLA-B YDH116	6	31324144	YSLFDHN	1.34E-02	0.03	0.0121	0.5763	0.9706	plantar_warts
HLA-A L-11	6	29910371	SxL	1.34E-02	-0.0463	0.0188	0.1121	0.9769	plantar_warts
HLA-A F298	6	29912346	IxF	1.34E-02	-0.0463	0.0188	0.1121	0.9769	plantar_warts
HLA-A R307	6	29912373	MxR	1.34E-02	-0.0463	0.0188	0.1121	0.9769	plantar_warts
HLA-B YD116	6	31324144	YSLFDHN	1.35E-02	0.03	0.0121	0.5762	0.9702	plantar_warts
HLA-B YDN116	6	31324144	YSLFDHN	1.36E-02	0.03	0.0121	0.5763	0.9704	plantar_warts
HLA-B T-21	6	31324925	MxT	1.41E-02	-0.0307	0.0125	0.6751	0.9751	plantar_warts
HLA-B R-23	6	31324931	LxR	1.41E-02	-0.0307	0.0125	0.6751	0.9751	plantar_warts
HLA-B M-21	6	31324925	MxT	1.49E-02	0.0305	0.0125	0.3222	0.9792	plantar_warts
HLA-B L-23	6	31324931	LxR	1.49E-02	0.0305	0.0125	0.3222	0.9792	plantar_warts
HLA-DQB1 H126	6	32629932	QHx	1.50E-02	-0.1122	0.0463	0.0205	0.967	plantar_warts
HLA-B RL156	6	31324024	RDLW	1.52E-02	-0.0313	0.0129	0.709	0.9898	plantar_warts
HLA-DPB1 L178	6	33052982	LMx	1.57E-02	0.0451	0.0187	0.8806	0.9196	plantar_warts
HLA-A V95	6	29911057	IVL	1.60E-02	0.0312	0.0129	0.2771	0.9899	plantar_warts
HLA-DRB1 AQ74	6	32551948	AREQL	1.61E-02	-0.0364	0.0151	0.7954	0.887	plantar_warts
HLA-DQB1 S57	6	32632688	ADVS	1.62E-02	-0.1089	0.0455	0.0214	0.9511	plantar_warts
HLA-B D74	6	31324515	DY	1.64E-02	0.0293	0.0122	0.3638	0.9733	plantar_warts
HLA-DQB1 Q126	6	32629932	QHx	1.68E-02	0.1083	0.0455	0.9781	0.9304	plantar_warts
HLA-B C67	6	31324536	YCFSM	1.69E-02	-0.0435	0.0182	0.1301	0.9764	plantar_warts
HLA-B WN97	6	31324201	STWRNV	1.82E-02	-0.0513	0.0218	0.0819	0.9802	plantar_warts
HLA-DRB1 SNL37	6	32552059	SNYFDL	1.89E-02	-0.0278	0.0118	0.5234	0.9717	plantar_warts
HLA-DRB1 YF37	6	32552059	SNYFDL	1.89E-02	0.0278	0.0118	0.4764	0.9709	plantar_warts
HLA-B E163	6	31324003	ETL	2.04E-02	0.0307	0.0132	0.2629	0.9926	plantar_warts
HLA-C H309	6	31237760	CxH	2.06E-02	-0.1606	0.0698	0.0098	0.8968	plantar_warts
HLA-B E152	6	31324036	EV	2.10E-02	0.0287	0.0124	0.3457	0.9637	plantar_warts
HLA-C A90	6	31239378	AD	2.12E-02	-0.0269	0.0117	0.4885	0.9913	plantar_warts
HLA-A V-15	6	29910359	LVx	2.12E-02	0.0269	0.0117	0.5014	0.98	plantar_warts
HLA-C T143	6	31238969	TS	2.13E-02	0.1456	0.0636	0.9893	0.9746	plantar_warts
HLA-C R170	6	31238888	RG	2.13E-02	0.1456	0.0636	0.9893	0.9746	plantar_warts
HLA-C VLAVLA295x296	6	31237800	AP	2.13E-02	0.1456	0.0636	0.9893	0.9746	plantar_warts
HLA-C Q-18	6	31239829	RxQ	2.13E-02	-0.1456	0.0636	0.0107	0.9746	plantar_warts
HLA-C I-5	6	31239790	TxI	2.13E-02	-0.1456	0.0636	0.0107	0.9746	plantar_warts
HLA-C R184	6	31238259	HxPR	2.13E-02	-0.1456	0.0636	0.0107	0.9746	plantar_warts
HLA-C C270	6	31238001	LxC	2.13E-02	-0.1456	0.0636	0.0107	0.9746	plantar_warts
HLA-C N284	6	31237835	IxN	2.13E-02	-0.1456	0.0636	0.0107	0.9746	plantar_warts
HLA-C L285	6	31237832	VxML	2.13E-02	-0.1456	0.0636	0.0107	0.9746	plantar_warts
HLA-C S289	6	31237820	AxS	2.13E-02	-0.1456	0.0636	0.0107	0.9746	plantar_warts
HLA-C P291	6	31237814	LxP	2.13E-02	-0.1456	0.0636	0.0107	0.9746	plantar_warts
HLA-C I308	6	31237763	MxI	2.13E-02	-0.1456	0.0636	0.0107	0.9746	plantar_warts
HLA-C E152	6	31238942	EAT	2.14E-02	-0.0282	0.0122	0.655	1.0036	plantar_warts
HLA-B SWR97	6	31324201	STWRNV	2.14E-02	0.0347	0.0151	0.8032	0.9523	plantar_warts
HLA-A FS9	6	29910558	FSYT	2.25E-02	0.0311	0.0136	0.7429	0.9823	plantar_warts
HLA-C HP184	6	31238259	HxPR	2.28E-02	0.143	0.0632	0.9888	0.9416	plantar_warts
HLA-C L270	6	31238001	LxC	2.28E-02	0.143	0.0632	0.9888	0.9416	plantar_warts
HLA-DPB1 M178	6	33052982	LMx	2.30E-02	-0.0434	0.0191	0.1124	0.9281	plantar_warts
HLA-C Y9	6	31239621	FYSD	2.31E-02	-0.0267	0.0117	0.4421	0.9909	plantar_warts
HLA-A E63	6	29910720	ENQ	2.32E-02	0.0374	0.0165	0.8434	0.9973	plantar_warts
HLA-A RL62	6	29910717	QGERL	2.32E-02	-0.0374	0.0165	0.1566	0.9973	plantar_warts
HLA-C R-18	6	31239829	RxQ	2.33E-02	0.1424	0.0632	0.9886	0.9258	plantar_warts
HLA-C T-5	6	31239790	TxI	2.33E-02	0.1424	0.0632	0.9886	0.9258	plantar_warts
HLA-C I284	6	31237835	IxN	2.33E-02	0.1424	0.0632	0.9886	0.9258	plantar_warts
HLA-C VM285	6	31237832	VxML	2.33E-02	0.1424	0.0632	0.9886	0.9258	plantar_warts
HLA-C A289	6	31237820	AxS	2.33E-02	0.1424	0.0632	0.9886	0.9258	plantar_warts
HLA-C L291	6	31237814	LxP	2.33E-02	0.1424	0.0632	0.9886	0.9258	plantar_warts
HLA-C M308	6	31237763	MxI	2.33E-02	0.1424	0.0632	0.9886	0.9258	plantar_warts
HLA-C C309	6	31237760	CxH	2.33E-02	0.1424	0.0632	0.9886	0.9258	plantar_warts
HLA-B STN97	6	31324201	STWRNV	2.33E-02	0.0272	0.012	0.4174	0.9679	plantar_warts
HLA-C A152	6	31238942	EAT	2.35E-02	0.0277	0.0122	0.344	1.0057	plantar_warts
HLA-C FY9	6	31239621	FYSD	2.37E-02	-0.0264	0.0117	0.4765	0.9916	plantar_warts
HLA-DQB1 G125	6	32629935	ASxG	2.51E-02	0.0302	0.0135	0.2449	0.991	plantar_warts
HLA-A L-15	6	29910359	LVx	2.54E-02	-0.0261	0.0117	0.4951	0.9826	plantar_warts
HLA-DQB1 AS125	6	32629935	ASxG	2.56E-02	-0.03	0.0134	0.7537	0.9931	plantar_warts
HLA-A I142	6	29911198	IT	2.65E-02	-0.0273	0.0123	0.6706	0.9896	plantar_warts
HLA-A R145	6	29911207	RH	2.65E-02	-0.0273	0.0123	0.6706	0.9896	plantar_warts
HLA-DRB1 FGR13	6	32552131	FSHYGR	2.65E-02	0.0276	0.0124	0.3361	0.9766	plantar_warts
HLA-DRB1 S57	6	32551999	DSVA	2.84E-02	0.0647	0.0295	0.0439	0.8981	plantar_warts
HLA-A N127	6	29911153	NK	2.85E-02	-0.0257	0.0117	0.5602	0.9846	plantar_warts
HLA-B ST97	6	31324201	STWRNV	2.93E-02	0.0265	0.0122	0.3765	0.9684	plantar_warts
HLA-B YS67	6	31324536	YCFSM	2.98E-02	0.026	0.012	0.5669	0.9796	plantar_warts
HLA-B TR97	6	31324201	STWRNV	3.03E-02	-0.0261	0.0121	0.6249	0.9837	plantar_warts
HLA-DRB1 Q231	6	32548032	QxP	3.10E-02	-0.0622	0.0288	0.9524	0.8974	plantar_warts
HLA-B W156	6	31324024	RDLW	3.13E-02	0.052	0.0241	0.0599	0.9822	plantar_warts
HLA-B E45	6	31324602	EMTKG	3.28E-02	0.0256	0.012	0.3926	0.9782	plantar_warts
HLA-B EG45	6	31324602	EMTKG	3.32E-02	0.0255	0.012	0.3928	0.9788	plantar_warts
HLA-DRB1 A58	6	32551996	AE	3.55E-02	0.0441	0.021	0.8964	0.957	plantar_warts
HLA-B I80	6	31324497	NTI	3.60E-02	-0.0359	0.0171	0.1612	0.9376	plantar_warts
HLA-DRB1 A-17	6	32557482	TAx	3.66E-02	-0.0265	0.0127	0.6883	0.9707	plantar_warts
HLA-B SWV97	6	31324201	STWRNV	3.68E-02	0.0258	0.0124	0.3337	0.983	plantar_warts
HLA-C E163	6	31238909	TEL	3.80E-02	-0.0547	0.0264	0.0553	0.976	plantar_warts
HLA-B H113	6	31324153	HY	3.87E-02	0.027	0.0131	0.7219	0.9807	plantar_warts
HLA-B TN97	6	31324201	STWRNV	3.87E-02	-0.034	0.0164	0.1605	0.9502	plantar_warts
HLA-B ET45	6	31324602	EMTKG	4.10E-02	0.0247	0.0121	0.6228	0.9827	plantar_warts
HLA-C LQ156	6	31238930	RWLDQ	4.11E-02	0.0241	0.0118	0.4898	1.0072	plantar_warts
HLA-B MK45	6	31324602	EMTKG	4.11E-02	-0.0246	0.0121	0.3765	0.9854	plantar_warts
HLA-DRB1 GH30	6	32552080	CYLGRH	4.14E-02	-0.0773	0.038	0.0269	0.8899	plantar_warts
HLA-A V334	6	29913038	VxM	4.15E-02	0.0318	0.0156	0.82	0.9818	plantar_warts
HLA-A T299	6	29912349	TxA	4.18E-02	0.0318	0.0156	0.8199	0.9815	plantar_warts
HLA-A D74	6	29910753	DHN	4.24E-02	-0.026	0.0128	0.7131	0.9896	plantar_warts
HLA-A H74	6	29910753	DHN	4.27E-02	0.0259	0.0128	0.2868	0.9895	plantar_warts
HLA-A G62	6	29910717	QGERL	4.28E-02	0.0259	0.0128	0.287	0.9906	plantar_warts
HLA-A A246	6	29912088	AxS	4.74E-02	0.0309	0.0156	0.822	0.9897	plantar_warts
HLA-B W-11	6	31324895	SxW	4.75E-02	-0.0234	0.0118	0.5122	0.9707	plantar_warts
HLA-A S246	6	29912088	AxS	4.78E-02	-0.0309	0.0156	0.177	0.9915	plantar_warts
HLA-C RW156	6	31238930	RWLDQ	4.83E-02	-0.0233	0.0118	0.4939	1.0092	plantar_warts
HLA-A GE62	6	29910717	QGERL	4.93E-02	0.0234	0.0119	0.3977	0.985	plantar_warts
HLA-A M334	6	29913038	VxM	4.95E-02	-0.0308	0.0157	0.1763	0.9879	plantar_warts
HLA-A N66	6	29910729	NK	4.96E-02	-0.0234	0.0119	0.6027	0.9839	plantar_warts
HLA-B S-11	6	31324895	SxW	4.99E-02	0.0232	0.0118	0.4851	0.9722	plantar_warts
HLA-A A299	6	29912349	TxA	4.99E-02	-0.0307	0.0157	0.1764	0.9876	plantar_warts
HLA-DQA1*01:02	chr6	NA	NA	7.04E-22	-0.2838	0.0304	0.196	0.9718	positive_tb_test
HLA-DRB1*15:01	chr6	NA	NA	5.53E-21	-0.3292	0.0364	0.1308	1.0016	positive_tb_test
HLA-DQB1*06:02	chr6	NA	NA	1.85E-19	-0.3255	0.0375	0.1254	0.977	positive_tb_test
HLA-DRB1*01:03	chr6	NA	NA	3.15E-16	1.0585	0.1179	0.0099	0.4754	positive_tb_test
HLA-DRB1*03:01	chr6	NA	NA	9.69E-15	0.2531	0.0319	0.1158	0.9923	positive_tb_test
HLA-DQA1*05:01	chr6	NA	NA	5.44E-14	0.2461	0.0319	0.1152	0.9973	positive_tb_test
HLA-DQB1*02:01	chr6	NA	NA	6.87E-14	0.2457	0.032	0.1149	0.9941	positive_tb_test
HLA-B*08:01	chr6	NA	NA	8.43E-14	0.2513	0.0328	0.1068	0.9982	positive_tb_test
HLA-DQA1*03:01	chr6	NA	NA	3.99E-10	0.2376	0.0371	0.0982	0.865	positive_tb_test
HLA-DRB1*04:07	chr6	NA	NA	4.57E-09	0.7884	0.1263	0.0116	0.418	positive_tb_test
HLA-DRB1*04:08	chr6	NA	NA	7.17E-09	1.7917	0.2846	0.0041	0.1994	positive_tb_test
HLA-DQA1*03:03	chr6	NA	NA	1.41E-08	0.2574	0.0442	0.068	0.8064	positive_tb_test
HLA-C*07:01	chr6	NA	NA	1.45E-08	0.1682	0.0292	0.1533	0.9939	positive_tb_test
HLA-DRB1*04:01	chr6	NA	NA	3.56E-08	0.2282	0.0405	0.0823	0.8146	positive_tb_test
HLA-DQB1*03:02	chr6	NA	NA	5.78E-08	0.19	0.0343	0.1037	0.9854	positive_tb_test
HLA-DRB1*04:03	chr6	NA	NA	9.52E-07	0.7806	0.1496	0.0123	0.2864	positive_tb_test
HLA-DRB1*11:01	chr6	NA	NA	1.59E-06	-0.3071	0.0657	0.0583	0.6286	positive_tb_test
HLA-DQB1*03:05	chr6	NA	NA	1.03E-05	10.4784	2.284	0.0011	0.0162	positive_tb_test
HLA-DPB1*20:01	chr6	NA	NA	1.21E-05	-3.6658	0.8611	0.0042	0.0458	positive_tb_test
HLA-A*01:01	chr6	NA	NA	6.19E-05	0.1182	0.0292	0.1564	0.9926	positive_tb_test
HLA-DPB1*06:01	chr6	NA	NA	8.52E-05	-0.8125	0.2121	0.0173	0.1837	positive_tb_test
HLA-DQB1*03:04	chr6	NA	NA	8.70E-05	1.1917	0.276	0.0028	0.2672	positive_tb_test
HLA-B*07:10	chr6	NA	NA	1.20E-04	-76.6118	20.2992	2.00E-04	0.0017	positive_tb_test
HLA-DRB1*04:04	chr6	NA	NA	3.02E-04	0.2541	0.0684	0.0318	0.6886	positive_tb_test
HLA-DPB1*03:01	chr6	NA	NA	3.72E-04	-0.1708	0.0488	0.0839	0.7291	positive_tb_test
HLA-C*07:02	chr6	NA	NA	6.34E-04	-0.1126	0.0334	0.1361	1.003	positive_tb_test
HLA-B*07:02	chr6	NA	NA	7.45E-04	-0.1161	0.0349	0.1248	0.9897	positive_tb_test
HLA-DRB1*13:02	chr6	NA	NA	7.61E-04	-0.1945	0.0593	0.0447	0.9441	positive_tb_test
HLA-DQB1*06:04	chr6	NA	NA	1.02E-03	-0.2221	0.0697	0.0344	0.9008	positive_tb_test
HLA-DRB1*11:08	chr6	NA	NA	1.09E-03	-44.0972	14.483	2.00E-04	0.0053	positive_tb_test
HLA-A*11:01	chr6	NA	NA	1.56E-03	0.1401	0.0435	0.0606	0.9854	positive_tb_test
HLA-B*35:01	chr6	NA	NA	1.72E-03	0.1623	0.0508	0.053	0.8341	positive_tb_test
HLA-DQA1*05:05	chr6	NA	NA	1.95E-03	-0.106	0.0346	0.134	0.9881	positive_tb_test
HLA-DRB1*11:02	chr6	NA	NA	2.28E-03	-1.2616	0.4821	0.0024	0.5542	positive_tb_test
HLA-DRB1*11:03	chr6	NA	NA	2.40E-03	-1.3379	0.457	0.0066	0.1103	positive_tb_test
HLA-C*04:09	chr6	NA	NA	4.01E-03	-16.6832	6.1009	3.00E-04	0.017	positive_tb_test
HLA-DPB1*01:01	chr6	NA	NA	5.02E-03	0.1387	0.0486	0.048	0.9842	positive_tb_test
HLA-DQB1*06:03	chr6	NA	NA	6.37E-03	-0.1307	0.0487	0.0658	0.9034	positive_tb_test
HLA-DRB1*11:28	chr6	NA	NA	7.53E-03	-43.4639	16.6994	2.00E-04	0.0032	positive_tb_test
HLA-DQA1*05:09	chr6	NA	NA	7.84E-03	-1.74	0.7916	0.0021	0.283	positive_tb_test
HLA-DQB1*03:19	chr6	NA	NA	8.89E-03	-2.6231	1.1872	0.001	0.2298	positive_tb_test
HLA-A*24:03	chr6	NA	NA	9.34E-03	-2.8006	1.1048	0.0025	0.0472	positive_tb_test
HLA-DRB1*13:15	chr6	NA	NA	9.99E-03	-36.209	17.4017	1.00E-04	0.0175	positive_tb_test
HLA-DRB1*11:04	chr6	NA	NA	1.20E-02	-0.2285	0.093	0.0348	0.5294	positive_tb_test
HLA-C*17:03	chr6	NA	NA	2.02E-02	-2.4279	1.1085	9.00E-04	0.1499	positive_tb_test
HLA-A*24:02	chr6	NA	NA	2.12E-02	-0.0945	0.0415	0.087	0.9501	positive_tb_test
HLA-B*15:17	chr6	NA	NA	2.24E-02	-0.4758	0.2245	0.0041	0.963	positive_tb_test
HLA-A*33:05	chr6	NA	NA	2.36E-02	4.5288	1.8987	4.00E-04	0.0612	positive_tb_test
HLA-DQA1*01:06	chr6	NA	NA	2.44E-02	-12.6014	6.0019	2.00E-04	0.0249	positive_tb_test
HLA-DPB1*36:01	chr6	NA	NA	2.74E-02	-5.8907	2.855	8.00E-04	0.0258	positive_tb_test
HLA-DRB1*04:06	chr6	NA	NA	2.92E-02	1.1681	0.4991	8.00E-04	0.4143	positive_tb_test
HLA-DRB1*09:01	chr6	NA	NA	3.10E-02	0.2417	0.1085	0.0092	0.9045	positive_tb_test
HLA-A*29:10	chr6	NA	NA	3.14E-02	-96.7669	73.9619	0	0.2879	positive_tb_test
HLA-B*37:01	chr6	NA	NA	3.24E-02	-0.2104	0.1014	0.0144	0.9682	positive_tb_test
HLA-DRB1*14:01	chr6	NA	NA	3.29E-02	-0.1674	0.0803	0.0256	0.9105	positive_tb_test
HLA-C*06:02	chr6	NA	NA	3.32E-02	-0.0819	0.0389	0.0935	0.9891	positive_tb_test
HLA-C*12:13	chr6	NA	NA	3.41E-02	-32.5361	15.8543	1.00E-04	0.0051	positive_tb_test
HLA-DQB1*05:03	chr6	NA	NA	3.56E-02	-0.1573	0.0765	0.0268	0.9626	positive_tb_test
HLA-DQA1*01:04	chr6	NA	NA	3.69E-02	-0.1722	0.0844	0.0244	0.8696	positive_tb_test
HLA-DRB1*04:09	chr6	NA	NA	3.73E-02	20.4088	9.6286	2.00E-04	0.0057	positive_tb_test
HLA-DRB1*13:01	chr6	NA	NA	4.03E-02	-0.0994	0.0491	0.0611	0.9321	positive_tb_test
HLA-B*35:55	chr6	NA	NA	4.36E-02	30.8332	13.9328	0	0.0084	positive_tb_test
HLA-B*35:41	chr6	NA	NA	4.46E-02	8.8267	4.0689	2.00E-04	0.0194	positive_tb_test
HLA-A*03:17	chr6	NA	NA	4.71E-02	-15.554	8.3609	2.00E-04	0.0114	positive_tb_test
HLA-DQA1*03:02	chr6	NA	NA	4.72E-02	0.2254	0.1103	0.0094	0.8723	positive_tb_test
HLA-DRB1 L67	6	32551969	LIF	1.14E-29	0.2587	0.0228	0.4078	0.9504	positive_tb_test
HLA-DRB1 K71	6	32551957	REKA	1.39E-24	0.2778	0.0267	0.2101	0.915	positive_tb_test
HLA-DQB1 PS-5	6	32634302	PxSL	1.99E-22	0.2639	0.0277	0.7587	0.9782	positive_tb_test
HLA-DQA1 V207	6	32610462	VMx	6.10E-22	0.2842	0.0304	0.8033	0.9695	positive_tb_test
HLA-DQA1 M207	6	32610462	VMx	7.04E-22	-0.2838	0.0304	0.196	0.9718	positive_tb_test
HLA-DQB1 AS125	6	32629935	ASxG	5.55E-21	0.2498	0.0272	0.7537	0.9931	positive_tb_test
HLA-DQB1 G125	6	32629935	ASxG	6.89E-21	-0.2499	0.0272	0.2449	0.991	positive_tb_test
HLA-DQB1 L-5	6	32634302	PxSL	3.15E-20	-0.268	0.0299	0.2014	0.974	positive_tb_test
HLA-DRB1 LVD11	6	32552137	LSVGDP	1.08E-19	0.2153	0.0235	0.2974	0.9865	positive_tb_test
HLA-DRB1 FH13	6	32552131	FSHYGR	1.08E-19	0.2153	0.0235	0.2974	0.9865	positive_tb_test
HLA-DRB1 EY96	6	32549612	EHYxQ	2.08E-19	0.2176	0.0239	0.2786	0.9842	positive_tb_test
HLA-DRB1 HQ96	6	32549612	EHYxQ	2.24E-19	-0.2174	0.0239	0.7199	0.98	positive_tb_test
HLA-DQA1 RK47	6	32609213	RKQC	7.78E-19	-0.195	0.022	0.5444	0.9924	positive_tb_test
HLA-DQA1 R52	6	32609228	SHR	7.78E-19	0.195	0.022	0.4556	0.9924	positive_tb_test
HLA-DQB1 F9	6	32632832	YFL	7.85E-19	-0.2919	0.034	0.1525	0.9731	positive_tb_test
HLA-DRB1 RE74	6	32551948	AREQL	9.50E-19	0.2602	0.0288	0.177	0.877	positive_tb_test
HLA-DRB1 LV11	6	32552137	LSVGDP	3.17E-18	0.208	0.0237	0.2882	0.9882	positive_tb_test
HLA-DRB1 A-1	6	32557434	AxS	5.30E-18	0.2634	0.0313	0.8189	0.9655	positive_tb_test
HLA-DRB1 S-1	6	32557434	AxS	6.53E-18	-0.2901	0.0348	0.1403	0.999	positive_tb_test
HLA-DRB1 A71	6	32551957	REKA	6.53E-18	-0.2901	0.0348	0.1403	0.999	positive_tb_test
HLA-DRB1 FSH13	6	32552131	FSHYGR	8.65E-18	0.2057	0.0242	0.6626	0.9745	positive_tb_test
HLA-DQB1 LY87	6	32632598	LYxF	1.00E-17	0.2478	0.0296	0.7984	0.9762	positive_tb_test
HLA-DRB1 GR13	6	32552131	FSHYGR	1.23E-17	-0.2457	0.0294	0.2051	0.9741	positive_tb_test
HLA-DQB1 F87	6	32632598	LYxF	1.26E-17	-0.2474	0.0296	0.2007	0.9769	positive_tb_test
HLA-DQA1 T26	6	32609150	TS	1.64E-17	-0.2376	0.0274	0.8243	0.9862	positive_tb_test
HLA-DQA1 T187	6	32610402	AxT	1.64E-17	0.2376	0.0274	0.1757	0.9862	positive_tb_test
HLA-DQA1 Q47	6	32609213	RKQC	1.64E-17	0.2376	0.0274	0.1757	0.9862	positive_tb_test
HLA-DQA1 R56	6	32609240	GxR	1.64E-17	0.2376	0.0274	0.1757	0.9862	positive_tb_test
HLA-DQA1 V76	6	32609300	MLV	1.64E-17	0.2376	0.0274	0.1757	0.9862	positive_tb_test
HLA-DQA1 A187	6	32610402	AxT	1.79E-17	-0.2375	0.0274	0.8235	0.9814	positive_tb_test
HLA-DRB1 I67	6	32551969	LIF	5.46E-17	-0.1923	0.0231	0.4382	0.9383	positive_tb_test
HLA-DRB1 xQ96	6	32549612	EHYxQ	7.78E-17	-0.2585	0.0319	0.1693	0.9822	positive_tb_test
HLA-DRB1 Q96	6	32549612	EHYxQ	8.26E-17	-0.2584	0.0319	0.1678	0.9882	positive_tb_test
HLA-DQA1 M-16	6	32605258	LxM	1.47E-16	0.1846	0.0225	0.5604	0.997	positive_tb_test
HLA-DQA1 L69	6	32609279	ALT	1.47E-16	0.1846	0.0225	0.5604	0.997	positive_tb_test
HLA-DQA1 L-16	6	32605258	LxM	1.47E-16	-0.1849	0.0225	0.4388	0.9942	positive_tb_test
HLA-DRB1 R133	6	32549501	RxL	1.68E-16	0.2612	0.0326	0.8401	0.9884	positive_tb_test
HLA-DRB1 V142	6	32549474	VxM	1.68E-16	0.2612	0.0326	0.8401	0.9884	positive_tb_test
HLA-DRB1 P11	6	32552137	LSVGDP	1.69E-16	-0.2611	0.0326	0.1587	0.9963	positive_tb_test
HLA-DRB1 R13	6	32552131	FSHYGR	1.69E-16	-0.2611	0.0326	0.1587	0.9963	positive_tb_test
HLA-DRB1 L133	6	32549501	RxL	1.78E-16	-0.2612	0.0326	0.1584	0.9948	positive_tb_test
HLA-DRB1 M142	6	32549474	VxM	1.78E-16	-0.2612	0.0326	0.1584	0.9948	positive_tb_test
HLA-DRB1 F-24	6	32557503	LxF	2.10E-16	0.2341	0.0279	0.1662	0.9869	positive_tb_test
HLA-DRB1 L180	6	32549360	VLx	2.10E-16	0.2341	0.0279	0.1662	0.9869	positive_tb_test
HLA-DRB1 Y96	6	32549612	EHYxQ	2.10E-16	0.2341	0.0279	0.1662	0.9869	positive_tb_test
HLA-DRB1 N33	6	32552071	NH	2.10E-16	-0.2338	0.0279	0.8336	0.9886	positive_tb_test
HLA-DRB1 H13	6	32552131	FSHYGR	2.11E-16	0.2338	0.0279	0.1664	0.9886	positive_tb_test
HLA-DRB1 VD11	6	32552137	LSVGDP	2.15E-16	0.2261	0.027	0.185	0.9805	positive_tb_test
HLA-DRB1 Yx96	6	32549612	EHYxQ	2.45E-16	0.2334	0.0279	0.1677	0.9809	positive_tb_test
HLA-DRB1 RK71	6	32551957	REKA	3.49E-16	0.2146	0.0267	0.7192	0.9096	positive_tb_test
HLA-DRB1 Y26	6	32552092	LYF	4.16E-16	0.2586	0.031	0.125	0.9846	positive_tb_test
HLA-DQB1 Y9	6	32632832	YFL	4.48E-16	0.2591	0.0328	0.8384	0.9696	positive_tb_test
HLA-DQB1 V203	6	32629192	IxV	4.62E-16	-0.1846	0.0229	0.4016	0.9957	positive_tb_test
HLA-DQB1 R55	6	32632694	LPR	6.62E-16	-0.1805	0.0225	0.4387	0.997	positive_tb_test
HLA-DRB1 GP11	6	32552137	LSVGDP	1.36E-15	-0.1984	0.0252	0.291	0.99	positive_tb_test
HLA-DRB1 YR13	6	32552131	FSHYGR	1.36E-15	-0.1984	0.0252	0.291	0.99	positive_tb_test
HLA-DQB1 G-21	6	32634350	GxD	1.50E-15	0.1816	0.0229	0.5929	0.9867	positive_tb_test
HLA-DQB1 V-4	6	32634299	VxL	1.50E-15	0.1816	0.0229	0.5929	0.9867	positive_tb_test
HLA-DQB1 P-5	6	32634302	PxSL	1.50E-15	0.1816	0.0229	0.5929	0.9867	positive_tb_test
HLA-DQB1 T-6	6	32634305	TxS	1.50E-15	0.1816	0.0229	0.5929	0.9867	positive_tb_test
HLA-DQB1 I203	6	32629192	IxV	1.50E-15	0.1816	0.0229	0.5929	0.9867	positive_tb_test
HLA-DRB1 FHG13	6	32552131	FSHYGR	1.75E-15	0.1838	0.0229	0.3439	0.9751	positive_tb_test
HLA-DQB1 A57	6	32632688	ADVS	1.98E-15	0.1859	0.0232	0.3217	0.9774	positive_tb_test
HLA-DRB1 F26	6	32552092	LYF	2.06E-15	-0.1947	0.0243	0.7356	0.979	positive_tb_test
HLA-DRB1 V11	6	32552137	LSVGDP	4.51E-15	0.22	0.0276	0.1758	0.9828	positive_tb_test
HLA-DRB1 N120	6	32549540	SNx	4.54E-15	0.2202	0.0276	0.1756	0.9811	positive_tb_test
HLA-DRB1 RA71	6	32551957	REKA	4.93E-15	-0.1902	0.0242	0.6494	0.8645	positive_tb_test
HLA-DRB1 S120	6	32549540	SNx	5.19E-15	-0.2196	0.0276	0.823	0.9755	positive_tb_test
HLA-DQB1 AS57	6	32632688	ADVS	6.73E-15	0.1802	0.023	0.3431	0.9684	positive_tb_test
HLA-DQB1 A125	6	32629935	ASxG	9.25E-15	0.1747	0.0227	0.5879	0.9993	positive_tb_test
HLA-DQB1 L53	6	32632700	LQ	9.25E-15	0.1747	0.0227	0.5879	0.9993	positive_tb_test
HLA-DQB1 Q84	6	32632607	QEx	9.25E-15	0.1747	0.0227	0.5879	0.9993	positive_tb_test
HLA-DQB1 L85	6	32632604	LVx	9.25E-15	0.1747	0.0227	0.5879	0.9993	positive_tb_test
HLA-DQB1 E86	6	32632601	EAxG	9.25E-15	0.1747	0.0227	0.5879	0.9993	positive_tb_test
HLA-DQB1 L87	6	32632598	LYxF	9.25E-15	0.1747	0.0227	0.5879	0.9993	positive_tb_test
HLA-DQB1 T89	6	32632592	TGx	9.25E-15	0.1747	0.0227	0.5879	0.9993	positive_tb_test
HLA-DQB1 T90	6	32632589	TIx	9.25E-15	0.1747	0.0227	0.5879	0.9993	positive_tb_test
HLA-DQA1 R218	6	32610495	QxR	1.01E-14	0.1746	0.0227	0.5875	0.9965	positive_tb_test
HLA-DQB1 Ex86	6	32632601	EAxG	1.09E-14	0.1744	0.0227	0.5889	0.9976	positive_tb_test
HLA-DQB1 Lx87	6	32632598	LYxF	1.09E-14	0.1744	0.0227	0.5889	0.9976	positive_tb_test
HLA-DQB1 E84	6	32632607	QEx	1.09E-14	-0.1744	0.0227	0.4111	0.9976	positive_tb_test
HLA-DQB1 V85	6	32632604	LVx	1.09E-14	-0.1744	0.0227	0.4111	0.9976	positive_tb_test
HLA-DQB1 G89	6	32632592	TGx	1.09E-14	-0.1744	0.0227	0.4111	0.9976	positive_tb_test
HLA-DQB1 I90	6	32632589	TIx	1.09E-14	-0.1744	0.0227	0.4111	0.9976	positive_tb_test
HLA-DQA1 C11	6	32609105	CY	1.10E-14	-0.1742	0.0227	0.4119	0.9987	positive_tb_test
HLA-DQA1 Qx175	6	32610010	QxEK	1.10E-14	-0.1742	0.0227	0.4119	0.9987	positive_tb_test
HLA-DQA1 F18	6	32609126	FS	1.10E-14	-0.1742	0.0227	0.4119	0.9987	positive_tb_test
HLA-DQA1 A45	6	32609207	AV	1.10E-14	-0.1742	0.0227	0.4119	0.9987	positive_tb_test
HLA-DQA1 R47	6	32609213	RKQC	1.10E-14	-0.1742	0.0227	0.4119	0.9987	positive_tb_test
HLA-DQA1 W48	6	32609216	WL	1.10E-14	-0.1742	0.0227	0.4119	0.9987	positive_tb_test
HLA-DQA1 E50	6	32609222	ELV	1.10E-14	-0.1742	0.0227	0.4119	0.9987	positive_tb_test
HLA-DQA1 S52	6	32609228	SHR	1.10E-14	-0.1742	0.0227	0.4119	0.9987	positive_tb_test
HLA-DQA1 K53	6	32609231	KRQ	1.10E-14	-0.1742	0.0227	0.4119	0.9987	positive_tb_test
HLA-DQA1 G55	6	32609237	GR	1.10E-14	-0.1742	0.0227	0.4119	0.9987	positive_tb_test
HLA-DQA1 G56	6	32609240	GxR	1.10E-14	-0.1742	0.0227	0.4119	0.9987	positive_tb_test
HLA-DQA1 G61	6	32609255	GF	1.10E-14	-0.1742	0.0227	0.4119	0.9987	positive_tb_test
HLA-DQA1 R64	6	32609264	RT	1.10E-14	-0.1742	0.0227	0.4119	0.9987	positive_tb_test
HLA-DQA1 M66	6	32609270	MI	1.10E-14	-0.1742	0.0227	0.4119	0.9987	positive_tb_test
HLA-DQA1 A69	6	32609279	ALT	1.10E-14	-0.1742	0.0227	0.4119	0.9987	positive_tb_test
HLA-DQA1 M76	6	32609300	MLV	1.10E-14	-0.1742	0.0227	0.4119	0.9987	positive_tb_test
HLA-DQA1 Y80	6	32609312	YS	1.10E-14	-0.1742	0.0227	0.4119	0.9987	positive_tb_test
HLA-DQB1 R220	6	32629141	HxR	1.12E-14	-0.1745	0.0227	0.4106	0.9956	positive_tb_test
HLA-DQB1 Q221	6	32629138	HxQ	1.12E-14	-0.1745	0.0227	0.4106	0.9956	positive_tb_test
HLA-DQB1 Ax125	6	32629935	ASxG	1.12E-14	0.1745	0.0227	0.5894	0.9956	positive_tb_test
HLA-DQA1 Q175	6	32610010	QxEK	1.16E-14	-0.1742	0.0227	0.4117	0.9978	positive_tb_test
HLA-DQA1 Q218	6	32610495	QxR	1.16E-14	-0.1742	0.0227	0.4117	0.9978	positive_tb_test
HLA-DRB1 T77	6	32551939	TN	1.17E-14	-0.2523	0.0319	0.884	0.992	positive_tb_test
HLA-DRB1 R74	6	32551948	AREQL	1.17E-14	0.2523	0.0319	0.116	0.992	positive_tb_test
HLA-DQB1 H220	6	32629141	HxR	3.37E-14	0.1717	0.0228	0.5839	0.9867	positive_tb_test
HLA-DQB1 H221	6	32629138	HxQ	3.37E-14	0.1717	0.0228	0.5839	0.9867	positive_tb_test
HLA-DRB1 AQ74	6	32551948	AREQL	4.34E-14	-0.2114	0.0276	0.7954	0.887	positive_tb_test
HLA-DRB1 DP11	6	32552137	LSVGDP	7.01E-14	-0.2307	0.0316	0.1678	0.9924	positive_tb_test
HLA-DRB1 LSV11	6	32552137	LSVGDP	8.15E-14	0.1835	0.0249	0.6999	0.9876	positive_tb_test
HLA-B D9	6	31324710	YDH	8.43E-14	0.2513	0.0328	0.1068	0.9982	positive_tb_test
HLA-DQA1 H129	6	32609872	QHx	1.56E-13	0.1757	0.024	0.6602	0.9824	positive_tb_test
HLA-DQA1 Q129	6	32609872	QHx	1.63E-13	-0.1757	0.0241	0.3396	0.9816	positive_tb_test
HLA-DQB1 R70	6	32632649	REG	1.75E-13	0.1698	0.0232	0.615	0.9843	positive_tb_test
HLA-DQB1 AV57	6	32632688	ADVS	4.84E-13	0.1615	0.0224	0.4848	0.968	positive_tb_test
HLA-DRB1 V180	6	32549360	VLx	5.45E-13	-0.1975	0.027	0.8099	0.9772	positive_tb_test
HLA-DQB1 D57	6	32632688	ADVS	6.35E-13	-0.1611	0.0224	0.4937	0.9615	positive_tb_test
HLA-DQB1 Px-5	6	32634302	PxSL	7.71E-13	0.1671	0.0235	0.6328	0.9807	positive_tb_test
HLA-DQB1 D-21	6	32634350	GxD	7.71E-13	-0.1671	0.0235	0.3672	0.9807	positive_tb_test
HLA-DQB1 L-4	6	32634299	VxL	7.71E-13	-0.1671	0.0235	0.3672	0.9807	positive_tb_test
HLA-DQB1 S-6	6	32634305	TxS	7.71E-13	-0.1671	0.0235	0.3672	0.9807	positive_tb_test
HLA-DRB1 FHY13	6	32552131	FSHYGR	9.56E-13	0.1586	0.0222	0.4297	0.9937	positive_tb_test
HLA-DRB1 SP11	6	32552137	LSVGDP	9.56E-13	-0.1586	0.0222	0.5703	0.9937	positive_tb_test
HLA-B CF67	6	31324536	YCFSM	1.23E-12	0.1617	0.0227	0.384	0.9759	positive_tb_test
HLA-DQB1 G70	6	32632649	REG	1.87E-12	-0.165	0.0236	0.3574	0.9846	positive_tb_test
HLA-DRB1 L-24	6	32557503	LxF	3.62E-12	-0.1861	0.0264	0.793	0.9644	positive_tb_test
HLA-B F67	6	31324536	YCFSM	6.99E-12	0.1715	0.0247	0.2539	0.9784	positive_tb_test
HLA-DRB1 LVG11	6	32552137	LSVGDP	1.68E-11	0.1498	0.0222	0.4205	0.9952	positive_tb_test
HLA-DQB1 EG86	6	32632601	EAxG	2.89E-11	0.1544	0.0234	0.6326	0.9858	positive_tb_test
HLA-DQB1 A86	6	32632601	EAxG	3.35E-11	-0.1541	0.0234	0.3665	0.9842	positive_tb_test
HLA-DRB1 HG13	6	32552131	FSHYGR	4.47E-11	0.174	0.0261	0.2129	0.9721	positive_tb_test
HLA-DRB1 SR13	6	32552131	FSHYGR	3.01E-10	-0.1398	0.0222	0.5238	0.9829	positive_tb_test
HLA-DRB1 RL74	6	32551948	AREQL	4.19E-10	0.1901	0.0299	0.1436	0.9873	positive_tb_test
HLA-DQA1 Ax160	6	32609965	AxDS	8.35E-10	-0.2606	0.0413	0.9216	0.8101	positive_tb_test
HLA-DQA1 A160	6	32609965	AxDS	9.29E-10	-0.26	0.0414	0.9214	0.8076	positive_tb_test
HLA-DRB1 NY37	6	32552059	SNYFDL	9.76E-10	0.1374	0.0225	0.5508	0.9735	positive_tb_test
HLA-DRB1 SFL37	6	32552059	SNYFDL	1.03E-09	-0.1372	0.0225	0.449	0.9743	positive_tb_test
HLA-DRB1 Q70	6	32551960	QDR	1.07E-09	0.1402	0.023	0.5099	0.9672	positive_tb_test
HLA-DQA1 D160	6	32609965	AxDS	1.31E-09	0.2586	0.0415	0.0775	0.8141	positive_tb_test
HLA-DQA1 AS160	6	32609965	AxDS	1.45E-09	-0.2579	0.0415	0.9223	0.8116	positive_tb_test
HLA-B YS67	6	31324536	YCFSM	2.09E-09	-0.1351	0.0225	0.5669	0.9796	positive_tb_test
HLA-DRB1 Y47	6	32552029	YF	2.36E-09	0.1324	0.0222	0.5142	0.9859	positive_tb_test
HLA-DRB1 SH13	6	32552131	FSHYGR	2.49E-09	0.1335	0.0224	0.5316	0.9722	positive_tb_test
HLA-DRB1 SFD37	6	32552059	SNYFDL	2.51E-09	-0.1342	0.0226	0.4316	0.9803	positive_tb_test
HLA-DRB1 SF37	6	32552059	SNYFDL	2.66E-09	-0.1339	0.0226	0.4314	0.9812	positive_tb_test
HLA-DQA1 E34	6	32609174	EQ	4.73E-09	0.1301	0.0222	0.4518	0.987	positive_tb_test
HLA-DRB1 AL74	6	32551948	AREQL	5.54E-09	-0.1434	0.0244	0.6907	0.9111	positive_tb_test
HLA-C K66	6	31239450	KN	5.64E-09	-0.1638	0.0277	0.821	0.9896	positive_tb_test
HLA-DRB1 A104	6	32549588	SAx	9.21E-09	0.1351	0.0234	0.3077	0.9964	positive_tb_test
HLA-DRB1 E98	6	32549606	KEx	9.21E-09	0.1351	0.0234	0.3077	0.9964	positive_tb_test
HLA-DRB1 S104	6	32549588	SAx	9.62E-09	-0.135	0.0234	0.6908	0.9924	positive_tb_test
HLA-DRB1 K98	6	32549606	KEx	9.62E-09	-0.135	0.0234	0.6908	0.9924	positive_tb_test
HLA-DQA1 RC47	6	32609213	RKQC	1.09E-08	-0.1344	0.0234	0.6918	0.9961	positive_tb_test
HLA-DQA1 L215	6	32610486	FxL	1.09E-08	0.1344	0.0234	0.3082	0.9961	positive_tb_test
HLA-DQA1 L50	6	32609222	ELV	1.09E-08	0.1344	0.0234	0.3082	0.9961	positive_tb_test
HLA-DQA1 R53	6	32609231	KRQ	1.09E-08	0.1344	0.0234	0.3082	0.9961	positive_tb_test
HLA-DQA1 F215	6	32610486	FxL	1.15E-08	-0.1343	0.0234	0.691	0.9928	positive_tb_test
HLA-DRB1 D70	6	32551960	QDR	1.22E-08	-0.1319	0.0232	0.4446	0.9638	positive_tb_test
HLA-A VE152	6	29911228	AVEWR	3.20E-08	-0.1395	0.025	0.759	0.9884	positive_tb_test
HLA-DRB1 LSP11	6	32552137	LSVGDP	3.41E-08	-0.1292	0.0233	0.6827	0.993	positive_tb_test
HLA-A AR152	6	29911228	AVEWR	3.80E-08	0.1412	0.0254	0.2272	0.9897	positive_tb_test
HLA-B FM67	6	31324536	YCFSM	5.38E-08	0.13	0.0238	0.3025	0.9803	positive_tb_test
HLA-DRB1 LGP11	6	32552137	LSVGDP	5.75E-08	-0.1232	0.0228	0.4034	0.9856	positive_tb_test
HLA-DRB1 W9	6	32552143	WEK	5.75E-08	-0.1232	0.0228	0.4034	0.9856	positive_tb_test
HLA-A AW152	6	29911228	AVEWR	6.97E-08	0.1376	0.0253	0.2316	0.9908	positive_tb_test
HLA-A A152	6	29911228	AVEWR	8.11E-08	0.1395	0.0257	0.2179	0.9923	positive_tb_test
HLA-DRB1 HY13	6	32552131	FSHYGR	8.83E-08	0.1267	0.0235	0.2987	0.9995	positive_tb_test
HLA-DRB1 FYR13	6	32552131	FSHYGR	2.46E-07	-0.1162	0.0226	0.4219	0.9854	positive_tb_test
HLA-DRB1 VG11	6	32552137	LSVGDP	3.12E-07	0.1206	0.0234	0.3081	0.9949	positive_tb_test
HLA-DRB1 A-17	6	32557482	TAx	4.90E-07	0.1228	0.0246	0.6883	0.9707	positive_tb_test
HLA-DRB1 A74	6	32551948	AREQL	5.56E-07	-0.1205	0.024	0.6631	0.9134	positive_tb_test
HLA-DRB1 T140	6	32549480	ATx	5.79E-07	0.1133	0.0228	0.5862	0.9793	positive_tb_test
HLA-DRB1 SV11	6	32552137	LSVGDP	5.93E-07	0.113	0.0227	0.5874	0.9836	positive_tb_test
HLA-DRB1 E9	6	32552143	WEK	5.93E-07	0.113	0.0227	0.5874	0.9836	positive_tb_test
HLA-DRB1 A140	6	32549480	ATx	6.22E-07	-0.1129	0.0227	0.4123	0.9828	positive_tb_test
HLA-DQA1 E175	6	32610010	QxEK	6.71E-07	0.1143	0.0229	0.3358	0.9973	positive_tb_test
HLA-DQA1 QK175	6	32610010	QxEK	7.01E-07	-0.1142	0.0229	0.6639	0.9964	positive_tb_test
HLA-DRB1 FGR13	6	32552131	FSHYGR	8.19E-07	-0.1175	0.024	0.3361	0.9766	positive_tb_test
HLA-DQB1 Y37	6	32632748	IYD	8.70E-07	-0.1281	0.0258	0.7769	0.9821	positive_tb_test
HLA-DRB1 A58	6	32551996	AE	1.44E-06	0.1936	0.0411	0.8964	0.957	positive_tb_test
HLA-DRB1 HY96	6	32549612	EHYxQ	2.70E-06	0.1168	0.0251	0.7183	0.9885	positive_tb_test
HLA-DRB1 EQ96	6	32549612	EHYxQ	2.86E-06	-0.1165	0.0251	0.2802	0.9926	positive_tb_test
HLA-A R163	6	29911261	RTE	3.62E-06	0.1117	0.024	0.2813	0.9944	positive_tb_test
HLA-B SM67	6	31324536	YCFSM	3.66E-06	-0.1037	0.0224	0.4611	0.968	positive_tb_test
HLA-A T163	6	29911261	RTE	3.72E-06	-0.1116	0.024	0.7186	0.994	positive_tb_test
HLA-A D90	6	29910801	DA	4.18E-06	0.111	0.024	0.2823	0.9933	positive_tb_test
HLA-DQB1 A-18	6	32634341	AxV	4.50E-06	0.1032	0.0225	0.4182	0.9744	positive_tb_test
HLA-DQB1 S28	6	32632775	ST	4.71E-06	0.1212	0.0262	0.2141	0.9841	positive_tb_test
HLA-DQB1 S30	6	32632769	SYH	4.71E-06	0.1212	0.0262	0.2141	0.9841	positive_tb_test
HLA-DQB1 I37	6	32632748	IYD	4.71E-06	0.1212	0.0262	0.2141	0.9841	positive_tb_test
HLA-DQB1 E46	6	32632721	EV	4.71E-06	0.1212	0.0262	0.2141	0.9841	positive_tb_test
HLA-DQB1 F47	6	32632718	FY	4.71E-06	0.1212	0.0262	0.2141	0.9841	positive_tb_test
HLA-DQB1 L52	6	32632703	LP	4.71E-06	0.1212	0.0262	0.2141	0.9841	positive_tb_test
HLA-DQB1 L55	6	32632694	LPR	4.71E-06	0.1212	0.0262	0.2141	0.9841	positive_tb_test
HLA-DQB1 K71	6	32632646	KTDA	4.71E-06	0.1212	0.0262	0.2141	0.9841	positive_tb_test
HLA-DQB1 A74	6	32632637	AES	4.71E-06	0.1212	0.0262	0.2141	0.9841	positive_tb_test
HLA-DQB1 S-10	6	32634317	SxA	4.84E-06	0.1211	0.0263	0.2139	0.9828	positive_tb_test
HLA-DRB1 SDL37	6	32552059	SNYFDL	5.15E-06	-0.1132	0.025	0.2896	0.9781	positive_tb_test
HLA-DRB1 SL37	6	32552059	SNYFDL	5.37E-06	-0.1129	0.025	0.2894	0.9791	positive_tb_test
HLA-DQB1 V38	6	32632745	VA	5.58E-06	0.1024	0.0225	0.3898	0.9797	positive_tb_test
HLA-DRB1 LP11	6	32552137	LSVGDP	5.75E-06	-0.1143	0.0254	0.2711	0.9911	positive_tb_test
HLA-DRB1 T-17	6	32557482	TAx	6.02E-06	-0.1141	0.0254	0.2708	0.9901	positive_tb_test
HLA-A L276	6	29912280	LPx	7.50E-06	0.1008	0.0224	0.3827	0.9898	positive_tb_test
HLA-A T321	6	29912857	TSx	7.50E-06	0.1008	0.0224	0.3827	0.9898	positive_tb_test
HLA-A I97	6	29911063	IRM	8.50E-06	0.1002	0.0224	0.3838	0.9903	positive_tb_test
HLA-DRB1 SD37	6	32552059	SNYFDL	8.58E-06	-0.1121	0.0254	0.272	0.9874	positive_tb_test
HLA-A P276	6	29912280	LPx	8.88E-06	-0.1003	0.0225	0.6136	0.9809	positive_tb_test
HLA-A S321	6	29912857	TSx	8.88E-06	-0.1003	0.0225	0.6136	0.9809	positive_tb_test
HLA-DRB1 S37	6	32552059	SNYFDL	8.97E-06	-0.1119	0.0254	0.2718	0.9885	positive_tb_test
HLA-DQB1 P55	6	32632694	LPR	9.38E-06	0.1019	0.0229	0.3472	0.9914	positive_tb_test
HLA-DRB1 A73	6	32551951	AG	1.31E-05	-0.1098	0.025	0.7518	0.9881	positive_tb_test
HLA-DRB1 RQ74	6	32551948	AREQL	1.31E-05	0.1098	0.025	0.2482	0.9881	positive_tb_test
HLA-DRB1 FSR13	6	32552131	FSHYGR	1.46E-05	-0.0997	0.0229	0.6548	0.9862	positive_tb_test
HLA-DQB1 D66	6	32632661	DE	1.97E-05	0.1074	0.025	0.2507	0.9797	positive_tb_test
HLA-DQB1 I67	6	32632658	IV	1.97E-05	0.1074	0.025	0.2507	0.9797	positive_tb_test
HLA-DQB1 KA71	6	32632646	KTDA	2.24E-05	0.0962	0.0226	0.3799	0.9791	positive_tb_test
HLA-B T163	6	31324003	ETL	2.34E-05	0.1033	0.0243	0.2862	0.982	positive_tb_test
HLA-DQB1 I185	6	32629755	TIx	2.52E-05	0.1202	0.0282	0.1757	0.9748	positive_tb_test
HLA-DQB1 R77	6	32632628	RT	2.59E-05	0.0954	0.0226	0.3808	0.9797	positive_tb_test
HLA-DRB1 FR13	6	32552131	FSHYGR	2.76E-05	-0.1032	0.0248	0.2896	0.9913	positive_tb_test
HLA-DQB1 T185	6	32629755	TIx	3.19E-05	-0.1188	0.0283	0.8228	0.9691	positive_tb_test
HLA-A V152	6	29911228	AVEWR	3.19E-05	-0.0923	0.0222	0.556	0.9826	positive_tb_test
HLA-B YM67	6	31324536	YCFSM	3.68E-05	-0.1158	0.0284	0.203	0.9802	positive_tb_test
HLA-B QS70	6	31324527	QNSK	3.77E-05	-0.1155	0.0283	0.2031	0.9821	positive_tb_test
HLA-B RL156	6	31324024	RDLW	4.27E-05	-0.0994	0.0242	0.709	0.9898	positive_tb_test
HLA-DRB1 F67	6	32551969	LIF	4.54E-05	-0.1336	0.0332	0.154	0.9696	positive_tb_test
HLA-A VW152	6	29911228	AVEWR	4.98E-05	-0.0902	0.0222	0.5697	0.9832	positive_tb_test
HLA-DRB1 LDP11	6	32552137	LSVGDP	5.57E-05	-0.1004	0.0251	0.2803	0.9887	positive_tb_test
HLA-A VR152	6	29911228	AVEWR	6.60E-05	-0.0887	0.0222	0.5653	0.9838	positive_tb_test
HLA-A R156	6	29911240	RQLW	6.66E-05	0.1176	0.0292	0.1568	0.9934	positive_tb_test
HLA-B ET45	6	31324602	EMTKG	6.78E-05	0.0918	0.0231	0.6228	0.9827	positive_tb_test
HLA-B MK45	6	31324602	EMTKG	6.87E-05	-0.0917	0.0231	0.3765	0.9854	positive_tb_test
HLA-A V150	6	29911222	VA	7.03E-05	0.117	0.0291	0.157	0.9951	positive_tb_test
HLA-A V158	6	29911246	VA	7.03E-05	0.117	0.0291	0.157	0.9951	positive_tb_test
HLA-A K44	6	29910663	KR	7.03E-05	0.117	0.0291	0.157	0.9951	positive_tb_test
HLA-A M67	6	29910732	MV	7.03E-05	0.117	0.0291	0.157	0.9951	positive_tb_test
HLA-DQB1 T140	6	32629890	ATx	7.45E-05	0.0896	0.0226	0.3739	0.9934	positive_tb_test
HLA-DQB1 N182	6	32629764	SNx	7.45E-05	0.0896	0.0226	0.3739	0.9934	positive_tb_test
HLA-B D156	6	31324024	RDLW	7.57E-05	0.1027	0.0258	0.2307	0.9878	positive_tb_test
HLA-B K178	6	31323958	KT	7.61E-05	-0.1173	0.03	0.1802	0.9969	positive_tb_test
HLA-DQB1 A140	6	32629890	ATx	8.70E-05	-0.0889	0.0226	0.6247	0.9895	positive_tb_test
HLA-DQB1 S182	6	32629764	SNx	8.70E-05	-0.0889	0.0226	0.6247	0.9895	positive_tb_test
HLA-DQB1 KD71	6	32632646	KTDA	8.83E-05	0.1	0.0253	0.2416	0.9816	positive_tb_test
HLA-A AE152	6	29911228	AVEWR	1.01E-04	0.0867	0.0222	0.421	0.9845	positive_tb_test
HLA-A Q62	6	29910717	QGERL	1.39E-04	0.0847	0.0222	0.4458	0.9854	positive_tb_test
HLA-B YF67	6	31324536	YCFSM	1.47E-04	0.0857	0.0225	0.4082	0.9771	positive_tb_test
HLA-DQB1 T71	6	32632646	KTDA	1.63E-04	-0.0846	0.0224	0.5926	0.9798	positive_tb_test
HLA-DQB1 E74	6	32632637	AES	1.63E-04	-0.0846	0.0224	0.5926	0.9798	positive_tb_test
HLA-DQB1 V75	6	32632634	VL	1.63E-04	0.0846	0.0224	0.4074	0.9798	positive_tb_test
HLA-DRB1 N37	6	32552059	SNYFDL	1.85E-04	0.0972	0.0258	0.2339	0.9645	positive_tb_test
HLA-DRB1 ND37	6	32552059	SNYFDL	1.90E-04	0.0971	0.0258	0.2342	0.9634	positive_tb_test
HLA-A RE114	6	29911114	RHQE	2.35E-04	0.0815	0.0221	0.4519	0.9857	positive_tb_test
HLA-B S67	6	31324536	YCFSM	2.36E-04	-0.0837	0.0228	0.4125	0.97	positive_tb_test
HLA-B A41	6	31324614	AT	2.62E-04	0.0918	0.0253	0.7236	0.9801	positive_tb_test
HLA-B N63	6	31324548	NE	2.98E-04	0.0809	0.0224	0.5472	0.978	positive_tb_test
HLA-A R79	6	29910768	GRA	3.00E-04	-0.1103	0.0308	0.1694	0.9691	positive_tb_test
HLA-A T80	6	29910771	TI	3.00E-04	0.1103	0.0308	0.8306	0.9691	positive_tb_test
HLA-A L81	6	29910774	LA	3.00E-04	0.1103	0.0308	0.8306	0.9691	positive_tb_test
HLA-A R82	6	29910777	RL	3.00E-04	0.1103	0.0308	0.8306	0.9691	positive_tb_test
HLA-A G83	6	29910780	GR	3.00E-04	0.1103	0.0308	0.8306	0.9691	positive_tb_test
HLA-A L-15	6	29910359	LVx	3.04E-04	0.08	0.0222	0.4951	0.9826	positive_tb_test
HLA-DQB1 V-18	6	32634341	AxV	3.27E-04	-0.0804	0.0224	0.5419	0.9694	positive_tb_test
HLA-A G79	6	29910768	GRA	3.34E-04	0.1093	0.0308	0.8303	0.9698	positive_tb_test
HLA-A V-15	6	29910359	LVx	3.50E-04	-0.0793	0.0222	0.5014	0.98	positive_tb_test
HLA-B EG45	6	31324602	EMTKG	3.92E-04	0.0805	0.0227	0.3928	0.9788	positive_tb_test
HLA-B E45	6	31324602	EMTKG	3.96E-04	0.0805	0.0227	0.3926	0.9782	positive_tb_test
HLA-DRB1 AE74	6	32551948	AREQL	4.29E-04	-0.0862	0.0244	0.7241	0.9858	positive_tb_test
HLA-B D74	6	31324515	DY	4.47E-04	0.0813	0.0231	0.3638	0.9733	positive_tb_test
HLA-A P105	6	29911087	PS	4.48E-04	0.0818	0.0232	0.3273	0.9913	positive_tb_test
HLA-DRB1 LD11	6	32552137	LSVGDP	4.50E-04	0.1161	0.0327	0.1216	0.9796	positive_tb_test
HLA-DRB1 CG30	6	32552080	CYLGRH	4.50E-04	0.1161	0.0327	0.1216	0.9796	positive_tb_test
HLA-DRB1 I31	6	32552077	IFV	4.50E-04	0.1161	0.0327	0.1216	0.9796	positive_tb_test
HLA-B R156	6	31324024	RDLW	4.52E-04	-0.1177	0.034	0.137	0.9522	positive_tb_test
HLA-A R114	6	29911114	RHQE	4.97E-04	0.0776	0.0223	0.4275	0.9874	positive_tb_test
HLA-DRB1 NL37	6	32552059	SNYFDL	5.06E-04	0.0886	0.0253	0.2515	0.9592	positive_tb_test
HLA-DRB1 SYF37	6	32552059	SNYFDL	5.20E-04	-0.0884	0.0253	0.7483	0.9581	positive_tb_test
HLA-B E163	6	31324003	ETL	5.22E-04	-0.0889	0.0258	0.2629	0.9926	positive_tb_test
HLA-B K45	6	31324602	EMTKG	5.43E-04	-0.0899	0.0262	0.2509	0.9866	positive_tb_test
HLA-B KG45	6	31324602	EMTKG	5.51E-04	-0.0898	0.0262	0.2511	0.9856	positive_tb_test
HLA-DRB1 E74	6	32551948	AREQL	5.56E-04	0.1831	0.052	0.061	0.6994	positive_tb_test
HLA-A RQ156	6	29911240	RQLW	5.83E-04	0.0817	0.0237	0.3096	0.9771	positive_tb_test
HLA-A QL62	6	29910717	QGERL	6.13E-04	0.0759	0.0222	0.4827	0.985	positive_tb_test
HLA-C S99	6	31239101	CYFS	6.34E-04	-0.1126	0.0334	0.1361	1.003	positive_tb_test
HLA-A E76	6	29910759	AVE	6.89E-04	-0.101	0.03	0.18	0.9663	positive_tb_test
HLA-DPB1 E57	6	33048605	ED	7.39E-04	0.1065	0.0319	0.8352	0.919	positive_tb_test
HLA-A N127	6	29911153	NK	7.90E-04	0.075	0.0224	0.5602	0.9846	positive_tb_test
HLA-B D114	6	31324150	DNH	8.06E-04	-0.076	0.0227	0.5066	0.9577	positive_tb_test
HLA-A M97	6	29911063	IRM	8.37E-04	-0.086	0.0259	0.2549	0.9871	positive_tb_test
HLA-DQB1 R130	6	32629920	RxQ	8.41E-04	0.1933	0.0594	0.954	0.9119	positive_tb_test
HLA-DQB1 EA86	6	32632601	EAxG	9.55E-04	0.1911	0.0593	0.9545	0.922	positive_tb_test
HLA-DQA1 I107	6	32609806	TxI	9.86E-04	0.0832	0.0251	0.2522	0.9959	positive_tb_test
HLA-DQA1 L156	6	32609953	FxL	9.86E-04	0.0832	0.0251	0.2522	0.9959	positive_tb_test
HLA-DQA1 E161	6	32609968	DxE	9.86E-04	0.0832	0.0251	0.2522	0.9959	positive_tb_test
HLA-DQA1 S163	6	32609974	IxS	9.86E-04	0.0832	0.0251	0.2522	0.9959	positive_tb_test
HLA-DQA1 K175	6	32610010	QxEK	9.86E-04	0.0832	0.0251	0.2522	0.9959	positive_tb_test
HLA-DQA1 I75	6	32609297	IS	9.86E-04	-0.0832	0.0251	0.7478	0.9959	positive_tb_test
HLA-DQB1 A-10	6	32634317	SxA	9.98E-04	-0.0842	0.0254	0.7463	0.9505	positive_tb_test
HLA-DQA1 T107	6	32609806	TxI	1.02E-03	-0.0829	0.0251	0.7476	0.9948	positive_tb_test
HLA-DQA1 F156	6	32609953	FxL	1.02E-03	-0.0829	0.0251	0.7476	0.9948	positive_tb_test
HLA-DQA1 D161	6	32609968	DxE	1.02E-03	-0.0829	0.0251	0.7476	0.9948	positive_tb_test
HLA-DQA1 I163	6	32609974	IxS	1.02E-03	-0.0829	0.0251	0.7476	0.9948	positive_tb_test
HLA-DQA1 QE175	6	32610010	QxEK	1.02E-03	-0.0829	0.0251	0.7476	0.9948	positive_tb_test
HLA-A QR62	6	29910717	QGERL	1.09E-03	0.0731	0.0224	0.5654	0.9852	positive_tb_test
HLA-DQB1 Q130	6	32629920	RxQ	1.15E-03	-0.1891	0.0597	0.0446	0.9283	positive_tb_test
HLA-DQB1 G86	6	32632601	EAxG	1.15E-03	-0.1891	0.0597	0.0446	0.9283	positive_tb_test
HLA-DQA1 A-13	6	32605267	AxT	1.16E-03	0.11	0.0343	0.8631	0.9942	positive_tb_test
HLA-B A71	6	31324524	AT	1.24E-03	-0.0844	0.0263	0.2447	0.9772	positive_tb_test
HLA-B T69	6	31324530	ATR	1.26E-03	0.0841	0.0263	0.7548	0.9798	positive_tb_test
HLA-B N70	6	31324527	QNSK	1.26E-03	0.0841	0.0263	0.7548	0.9798	positive_tb_test
HLA-DQA1 T-13	6	32605267	AxT	1.26E-03	-0.1092	0.0342	0.1361	1.0003	positive_tb_test
HLA-B A69	6	31324530	ATR	1.27E-03	-0.0842	0.0263	0.2446	0.9776	positive_tb_test
HLA-B Y67	6	31324536	YCFSM	1.37E-03	-0.1002	0.0316	0.1544	0.9883	positive_tb_test
HLA-B Q70	6	31324527	QNSK	1.40E-03	-0.0999	0.0316	0.1545	0.9907	positive_tb_test
HLA-B T-21	6	31324925	MxT	1.40E-03	-0.0756	0.0236	0.6751	0.9751	positive_tb_test
HLA-B R-23	6	31324931	LxR	1.40E-03	-0.0756	0.0236	0.6751	0.9751	positive_tb_test
HLA-A QG62	6	29910717	QGERL	1.49E-03	0.0812	0.0257	0.7328	0.9947	positive_tb_test
HLA-B M-21	6	31324925	MxT	1.52E-03	0.075	0.0236	0.3222	0.9792	positive_tb_test
HLA-B L-23	6	31324931	LxR	1.52E-03	0.075	0.0236	0.3222	0.9792	positive_tb_test
HLA-A EL62	6	29910717	QGERL	1.54E-03	-0.1016	0.0324	0.1476	0.9819	positive_tb_test
HLA-B S11	6	31324704	SA	1.55E-03	-0.0772	0.0245	0.3017	0.9805	positive_tb_test
HLA-A L95	6	29911057	IVL	1.64E-03	-0.1104	0.0355	0.1222	0.9871	positive_tb_test
HLA-B RV97	6	31324201	STWRNV	1.72E-03	-0.0701	0.0224	0.5411	0.9679	positive_tb_test
HLA-DRB1 Y37	6	32552059	SNYFDL	1.72E-03	0.0753	0.0239	0.3169	0.9617	positive_tb_test
HLA-DRB1 YD37	6	32552059	SNYFDL	1.78E-03	0.075	0.0239	0.3171	0.9626	positive_tb_test
HLA-DRB1 CGH30	6	32552080	CYLGRH	1.81E-03	0.0986	0.0313	0.1394	0.9648	positive_tb_test
HLA-DRB1 F31	6	32552077	IFV	1.85E-03	-0.0998	0.0317	0.869	0.986	positive_tb_test
HLA-DRB1 F13	6	32552131	FSHYGR	1.85E-03	0.0998	0.0317	0.131	0.986	positive_tb_test
HLA-DRB1 CGR30	6	32552080	CYLGRH	1.85E-03	0.0998	0.0317	0.131	0.986	positive_tb_test
HLA-A A76	6	29910759	AVE	2.16E-03	0.08	0.0259	0.2304	0.975	positive_tb_test
HLA-B N114	6	31324150	DNH	2.20E-03	0.07	0.0228	0.4451	0.9581	positive_tb_test
HLA-A H114	6	29911114	RHQE	2.24E-03	-0.0691	0.0227	0.4083	0.983	positive_tb_test
HLA-A Y116	6	29911120	DYH	2.24E-03	-0.0691	0.0227	0.4083	0.983	positive_tb_test
HLA-C WD156	6	31238930	RWLDQ	2.44E-03	-0.0822	0.0273	0.226	1.0026	positive_tb_test
HLA-A I282	6	29912298	IxV	2.47E-03	0.1104	0.037	0.8864	0.9662	positive_tb_test
HLA-A K311	6	29912385	KxN	2.47E-03	0.1104	0.037	0.8864	0.9662	positive_tb_test
HLA-C RL156	6	31238930	RWLDQ	2.55E-03	0.0772	0.0257	0.7372	0.9983	positive_tb_test
HLA-A E62	6	29910717	QGERL	2.77E-03	-0.1093	0.037	0.1106	0.9849	positive_tb_test
HLA-A R65	6	29910726	RG	2.89E-03	0.1088	0.037	0.8895	0.9856	positive_tb_test
HLA-DRB1 L11	6	32552137	LSVGDP	2.90E-03	0.1018	0.0338	0.1124	0.9864	positive_tb_test
HLA-DRB1 C30	6	32552080	CYLGRH	2.90E-03	0.1018	0.0338	0.1124	0.9864	positive_tb_test
HLA-DRB1 E96	6	32549612	EHYxQ	2.90E-03	0.1018	0.0338	0.1124	0.9864	positive_tb_test
HLA-A Y99	6	29911069	YF	2.94E-03	0.1086	0.037	0.8896	0.9866	positive_tb_test
HLA-DRB1 Ex96	6	32549612	EHYxQ	3.02E-03	0.1015	0.0339	0.1139	0.9739	positive_tb_test
HLA-A V282	6	29912298	IxV	3.04E-03	-0.1085	0.0371	0.1099	0.985	positive_tb_test
HLA-A N311	6	29912385	KxN	3.04E-03	-0.1085	0.0371	0.1099	0.985	positive_tb_test
HLA-B V12	6	31324701	VM	3.05E-03	-0.0702	0.0238	0.3336	0.9847	positive_tb_test
HLA-B SWN97	6	31324201	STWRNV	3.29E-03	0.0688	0.0233	0.3388	0.9835	positive_tb_test
HLA-DPB1 F35	6	33048539	YFL	3.36E-03	-0.1001	0.0338	0.8742	0.8923	positive_tb_test
HLA-A GE62	6	29910717	QGERL	3.37E-03	-0.0666	0.0228	0.3977	0.985	positive_tb_test
HLA-A N66	6	29910729	NK	3.45E-03	0.0665	0.0228	0.6027	0.9839	positive_tb_test
HLA-DRB1 YL37	6	32552059	SNYFDL	3.55E-03	0.069	0.0236	0.3344	0.9677	positive_tb_test
HLA-B T24	6	31324665	STA	3.61E-03	-0.0699	0.0241	0.3176	0.9834	positive_tb_test
HLA-DRB1 SNF37	6	32552059	SNYFDL	3.66E-03	-0.0687	0.0236	0.6653	0.9686	positive_tb_test
HLA-A ER62	6	29910717	QGERL	3.76E-03	-0.078	0.0271	0.2303	0.9976	positive_tb_test
HLA-A P184	6	29911902	PAx	3.92E-03	0.0638	0.0222	0.5321	0.9877	positive_tb_test
HLA-C P342	6	31236950	AxP	4.01E-03	-16.6832	6.1009	3.00E-04	0.017	positive_tb_test
HLA-DPB1 G11	6	33048467	GL	4.17E-03	0.0792	0.0278	0.7805	0.9482	positive_tb_test
HLA-A A184	6	29911902	PAx	4.22E-03	-0.0633	0.0221	0.467	0.9891	positive_tb_test
HLA-B L81	6	31324494	LA	4.28E-03	0.0695	0.0244	0.6729	0.944	positive_tb_test
HLA-A I95	6	29911057	IVL	4.34E-03	0.0648	0.0228	0.6007	0.9847	positive_tb_test
HLA-B N77	6	31324506	SNDG	4.36E-03	-0.0693	0.0244	0.3266	0.9461	positive_tb_test
HLA-DQA1 E1	6	32605306	ExK	4.51E-03	1.739	0.7239	0.9971	0.222	positive_tb_test
HLA-B Y9	6	31324710	YDH	4.77E-03	-0.0672	0.0237	0.6797	0.971	positive_tb_test
HLA-A RQ114	6	29911114	RHQE	4.95E-03	0.0629	0.0224	0.5672	0.9835	positive_tb_test
HLA-A D116	6	29911120	DYH	4.95E-03	0.0629	0.0224	0.5672	0.9835	positive_tb_test
HLA-DPB1 Q194	6	33053577	QRx	5.02E-03	0.1387	0.0486	0.048	0.9842	positive_tb_test
HLA-DRB1 SNY37	6	32552059	SNYFDL	5.19E-03	0.0829	0.0299	0.8227	0.9671	positive_tb_test
HLA-B SD77	6	31324506	SNDG	5.21E-03	0.068	0.0244	0.6723	0.9441	positive_tb_test
HLA-DRB1 FL37	6	32552059	SNYFDL	5.34E-03	-0.0826	0.0299	0.1771	0.9685	positive_tb_test
HLA-DRB1 YG13	6	32552131	FSHYGR	5.58E-03	-0.0813	0.0296	0.1788	0.9649	positive_tb_test
HLA-DPB1 I65	6	33048629	IL	5.66E-03	0.0862	0.0314	0.83	0.9064	positive_tb_test
HLA-DRB1 YL30	6	32552080	CYLGRH	5.74E-03	-0.085	0.0305	0.8513	0.9712	positive_tb_test
HLA-B Q32	6	31324641	QL	5.78E-03	0.068	0.0247	0.7074	0.9852	positive_tb_test
HLA-DQB1 x-10	6	32634317	SxA	5.99E-03	-0.1797	0.0669	0.0399	0.8127	positive_tb_test
HLA-DQB1 x-17	6	32634338	AxP	5.99E-03	-0.1797	0.0669	0.0399	0.8127	positive_tb_test
HLA-DQB1 x-18	6	32634341	AxV	5.99E-03	-0.1797	0.0669	0.0399	0.8127	positive_tb_test
HLA-DQB1 x-21	6	32634350	GxD	5.99E-03	-0.1797	0.0669	0.0399	0.8127	positive_tb_test
HLA-DQB1 x-27	6	32634368	AxS	5.99E-03	-0.1797	0.0669	0.0399	0.8127	positive_tb_test
HLA-DQB1 x-4	6	32634299	VxL	5.99E-03	-0.1797	0.0669	0.0399	0.8127	positive_tb_test
HLA-DQB1 x-5	6	32634302	PxSL	5.99E-03	-0.1797	0.0669	0.0399	0.8127	positive_tb_test
HLA-DQB1 x-6	6	32634305	TxS	5.99E-03	-0.1797	0.0669	0.0399	0.8127	positive_tb_test
HLA-DQB1 x-9	6	32634314	MxI	5.99E-03	-0.1797	0.0669	0.0399	0.8127	positive_tb_test
HLA-DQB1 G-1	6	32634290	Gx	5.99E-03	0.1797	0.0669	0.9601	0.8127	positive_tb_test
HLA-DQB1 L-11	6	32634320	Lx	5.99E-03	0.1797	0.0669	0.9601	0.8127	positive_tb_test
HLA-DQB1 M-12	6	32634323	Mx	5.99E-03	0.1797	0.0669	0.9601	0.8127	positive_tb_test
HLA-DQB1 L-13	6	32634326	Lx	5.99E-03	0.1797	0.0669	0.9601	0.8127	positive_tb_test
HLA-DQB1 T-14	6	32634329	Tx	5.99E-03	0.1797	0.0669	0.9601	0.8127	positive_tb_test
HLA-DQB1 V-15	6	32634332	Vx	5.99E-03	0.1797	0.0669	0.9601	0.8127	positive_tb_test
HLA-DQB1 T-16	6	32634335	Tx	5.99E-03	0.1797	0.0669	0.9601	0.8127	positive_tb_test
HLA-DQB1 R-19	6	32634344	Rx	5.99E-03	0.1797	0.0669	0.9601	0.8127	positive_tb_test
HLA-DQB1 E-2	6	32634293	Ex	5.99E-03	0.1797	0.0669	0.9601	0.8127	positive_tb_test
HLA-DQB1 L-20	6	32634347	Lx	5.99E-03	0.1797	0.0669	0.9601	0.8127	positive_tb_test
HLA-DQB1 G-22	6	32634353	Gx	5.99E-03	0.1797	0.0669	0.9601	0.8127	positive_tb_test
HLA-DQB1 P-23	6	32634356	Px	5.99E-03	0.1797	0.0669	0.9601	0.8127	positive_tb_test
HLA-DQB1 I-24	6	32634359	Ix	5.99E-03	0.1797	0.0669	0.9601	0.8127	positive_tb_test
HLA-DQB1 R-25	6	32634362	Rx	5.99E-03	0.1797	0.0669	0.9601	0.8127	positive_tb_test
HLA-DQB1 L-26	6	32634365	Lx	5.99E-03	0.1797	0.0669	0.9601	0.8127	positive_tb_test
HLA-DQB1 K-28	6	32634371	Kx	5.99E-03	0.1797	0.0669	0.9601	0.8127	positive_tb_test
HLA-DQB1 K-29	6	32634374	Kx	5.99E-03	0.1797	0.0669	0.9601	0.8127	positive_tb_test
HLA-DQB1 A-3	6	32634296	Ax	5.99E-03	0.1797	0.0669	0.9601	0.8127	positive_tb_test
HLA-DQB1 W-30	6	32634377	Wx	5.99E-03	0.1797	0.0669	0.9601	0.8127	positive_tb_test
HLA-DQB1 S-31	6	32634380	Sx	5.99E-03	0.1797	0.0669	0.9601	0.8127	positive_tb_test
HLA-DQB1 M-32	6	32634383	Mx	5.99E-03	0.1797	0.0669	0.9601	0.8127	positive_tb_test
HLA-DQB1 S-7	6	32634308	Sx	5.99E-03	0.1797	0.0669	0.9601	0.8127	positive_tb_test
HLA-DQB1 L-8	6	32634311	Lx	5.99E-03	0.1797	0.0669	0.9601	0.8127	positive_tb_test
HLA-B CS67	6	31324536	YCFSM	6.29E-03	-0.0609	0.0223	0.5426	0.9775	positive_tb_test
HLA-B STN97	6	31324201	STWRNV	6.32E-03	0.0619	0.0227	0.4174	0.9679	positive_tb_test
HLA-B H9	6	31324710	YDH	6.92E-03	-0.0751	0.028	0.213	0.9652	positive_tb_test
HLA-B STW97	6	31324201	STWRNV	7.19E-03	0.0606	0.0225	0.4175	0.9666	positive_tb_test
HLA-DRB1 FD37	6	32552059	SNYFDL	7.22E-03	-0.0827	0.031	0.1598	0.9767	positive_tb_test
HLA-DPB1 Y35	6	33048539	YFL	7.26E-03	0.0992	0.0365	0.094	0.9749	positive_tb_test
HLA-DRB1 F37	6	32552059	SNYFDL	7.44E-03	-0.0824	0.031	0.1596	0.9782	positive_tb_test
HLA-DQA1 K1	6	32605306	ExK	7.84E-03	-1.74	0.7919	0.0021	0.283	positive_tb_test
HLA-B L-16	6	31324910	VxL	7.93E-03	-0.0645	0.0244	0.3108	0.9706	positive_tb_test
HLA-B V-16	6	31324910	VxL	8.41E-03	0.0641	0.0244	0.6864	0.9621	positive_tb_test
HLA-C W156	6	31238930	RWLDQ	8.57E-03	-0.0734	0.0281	0.2098	1.0045	positive_tb_test
HLA-C WQ156	6	31238930	RWLDQ	8.66E-03	-0.0687	0.0263	0.2465	0.9998	positive_tb_test
HLA-DRB1 QL74	6	32551948	AREQL	8.78E-03	-0.0796	0.0306	0.1599	0.9835	positive_tb_test
HLA-B SG77	6	31324506	SNDG	8.94E-03	0.061	0.0234	0.6198	0.9509	positive_tb_test
HLA-B N80	6	31324497	NTI	8.94E-03	0.061	0.0234	0.6198	0.9509	positive_tb_test
HLA-B R82	6	31324491	RL	8.94E-03	0.061	0.0234	0.6198	0.9509	positive_tb_test
HLA-B G83	6	31324488	GR	8.94E-03	0.061	0.0234	0.6198	0.9509	positive_tb_test
HLA-B EM45	6	31324602	EMTKG	9.19E-03	0.0585	0.0225	0.5182	0.9802	positive_tb_test
HLA-B TK45	6	31324602	EMTKG	9.25E-03	-0.0583	0.0224	0.4811	0.9827	positive_tb_test
HLA-DRB1 CH30	6	32552080	CYLGRH	9.44E-03	0.0845	0.0323	0.1302	0.9691	positive_tb_test
HLA-B FS67	6	31324536	YCFSM	9.47E-03	0.0618	0.0239	0.6664	0.9754	positive_tb_test
HLA-DRB1 CR30	6	32552080	CYLGRH	9.78E-03	0.0854	0.0327	0.1218	0.9926	positive_tb_test
HLA-B SN97	6	31324201	STWRNV	1.03E-02	0.0624	0.0242	0.2978	0.9866	positive_tb_test
HLA-A G207	6	29911971	GSx	1.04E-02	0.0565	0.0221	0.4928	0.9887	positive_tb_test
HLA-A E253	6	29912109	EQxK	1.04E-02	0.0565	0.0221	0.4928	0.9887	positive_tb_test
HLA-A L294	6	29912334	LFx	1.04E-02	0.0565	0.0221	0.4926	0.9876	positive_tb_test
HLA-B RW156	6	31324024	RDLW	1.05E-02	-0.0736	0.0289	0.1968	0.9615	positive_tb_test
HLA-A P193	6	29911929	PAx	1.06E-02	0.0563	0.0221	0.4929	0.9885	positive_tb_test
HLA-A I194	6	29911932	IVx	1.06E-02	0.0563	0.0221	0.4929	0.9885	positive_tb_test
HLA-A EK253	6	29912109	EQxK	1.06E-02	0.0563	0.0221	0.4929	0.9885	positive_tb_test
HLA-B S77	6	31324506	SNDG	1.07E-02	0.0595	0.0234	0.6193	0.951	positive_tb_test
HLA-DQA1 C47	6	32609213	RKQC	1.10E-02	0.0624	0.0244	0.2799	0.9934	positive_tb_test
HLA-DQA1 V50	6	32609222	ELV	1.10E-02	0.0624	0.0244	0.2799	0.9934	positive_tb_test
HLA-DQA1 Q53	6	32609231	KRQ	1.10E-02	0.0624	0.0244	0.2799	0.9934	positive_tb_test
HLA-DQA1 E40	6	32609192	EG	1.10E-02	-0.0624	0.0244	0.7201	0.9934	positive_tb_test
HLA-DQA1 F51	6	32609225	FL	1.10E-02	-0.0624	0.0244	0.7201	0.9934	positive_tb_test
HLA-A S207	6	29911971	GSx	1.10E-02	-0.0561	0.0221	0.5063	0.9879	positive_tb_test
HLA-A Ex253	6	29912109	EQxK	1.10E-02	0.0561	0.0221	0.4937	0.9879	positive_tb_test
HLA-A A193	6	29911929	PAx	1.13E-02	-0.0559	0.0221	0.5062	0.9877	positive_tb_test
HLA-A V194	6	29911932	IVx	1.13E-02	-0.0559	0.0221	0.5062	0.9877	positive_tb_test
HLA-A Q253	6	29912109	EQxK	1.13E-02	-0.0559	0.0221	0.5062	0.9877	positive_tb_test
HLA-DRB1 RE71	6	32551957	REKA	1.16E-02	-0.0604	0.0239	0.6496	0.947	positive_tb_test
HLA-A F294	6	29912334	LFx	1.17E-02	-0.0558	0.0221	0.5037	0.9821	positive_tb_test
HLA-B SW97	6	31324201	STWRNV	1.18E-02	0.0608	0.024	0.2979	0.9848	positive_tb_test
HLA-DRB1 R6	6	32552152	Rx	1.22E-02	9.4767	4.3725	0.9996	0.0506	positive_tb_test
HLA-DRB1 SG11	6	32552137	LSVGDP	1.31E-02	-0.0552	0.0222	0.5439	0.9845	positive_tb_test
HLA-DRB1 FHR13	6	32552131	FSHYGR	1.31E-02	0.0552	0.0222	0.4561	0.9845	positive_tb_test
HLA-DQA1 Y25	6	32609147	YF	1.38E-02	0.0682	0.0279	0.7926	0.9624	positive_tb_test
HLA-DPB1 D55	6	33048599	ADE	1.40E-02	-0.0577	0.0235	0.4352	0.8867	positive_tb_test
HLA-DRB1 D57	6	32551999	DSVA	1.58E-02	0.0649	0.027	0.7701	0.9536	positive_tb_test
HLA-C CS99	6	31239101	CYFS	1.58E-02	-0.072	0.03	0.1705	0.9995	positive_tb_test
HLA-B R97	6	31324201	STWRNV	1.61E-02	-0.0539	0.0224	0.5053	0.9659	positive_tb_test
HLA-A S9	6	29910558	FSYT	1.61E-02	-0.0803	0.0337	0.1348	0.9848	positive_tb_test
HLA-DPB1 A56	6	33048602	AE	1.65E-02	0.0558	0.0233	0.5595	0.8979	positive_tb_test
HLA-B I66	6	31324539	INK	1.72E-02	0.1264	0.054	0.9508	0.9624	positive_tb_test
HLA-B Q65	6	31324542	QR	1.78E-02	0.1258	0.054	0.9509	0.9639	positive_tb_test
HLA-DQB1 H30	6	32632769	SYH	1.80E-02	-0.0602	0.0256	0.2663	0.9746	positive_tb_test
HLA-B N66	6	31324539	INK	1.82E-02	-0.1253	0.0539	0.0486	0.974	positive_tb_test
HLA-B M67	6	31324536	YCFSM	1.82E-02	-0.1253	0.0539	0.0486	0.974	positive_tb_test
HLA-B S70	6	31324527	QNSK	1.82E-02	-0.1253	0.0539	0.0486	0.974	positive_tb_test
HLA-DQA1 V-7	6	32605285	VMx	2.01E-02	0.1712	0.0752	0.9674	0.8158	positive_tb_test
HLA-DQA1 D2	6	32605309	DGx	2.01E-02	0.1712	0.0752	0.9674	0.8158	positive_tb_test
HLA-C T-1	6	31239778	AxT	2.02E-02	-2.4279	1.1085	9.00E-04	0.1499	positive_tb_test
HLA-B ST97	6	31324201	STWRNV	2.25E-02	0.0525	0.023	0.3765	0.9684	positive_tb_test
HLA-DQA1 M-7	6	32605285	VMx	2.25E-02	-0.1679	0.0751	0.0318	0.8352	positive_tb_test
HLA-DQA1 G2	6	32605309	DGx	2.25E-02	-0.1679	0.0751	0.0318	0.8352	positive_tb_test
HLA-DRB1 CYG30	6	32552080	CYLGRH	2.34E-02	0.0697	0.031	0.8406	0.9659	positive_tb_test
HLA-A Q54	6	29910693	QR	2.36E-02	-4.5288	1.8987	0.9996	0.0612	positive_tb_test
HLA-DQA1 x107	6	32609806	TxI	2.44E-02	-12.6013	6.0019	2.00E-04	0.0249	positive_tb_test
HLA-DQA1 x129	6	32609872	QHx	2.44E-02	-12.6013	6.0019	2.00E-04	0.0249	positive_tb_test
HLA-DQA1 x130	6	32609875	SAx	2.44E-02	-12.6013	6.0019	2.00E-04	0.0249	positive_tb_test
HLA-DQA1 x138	6	32609899	TxI	2.44E-02	-12.6013	6.0019	2.00E-04	0.0249	positive_tb_test
HLA-DQA1 x156	6	32609953	FxL	2.44E-02	-12.6013	6.0019	2.00E-04	0.0249	positive_tb_test
HLA-DQA1 x160	6	32609965	AxDS	2.44E-02	-12.6013	6.0019	2.00E-04	0.0249	positive_tb_test
HLA-DQA1 x161	6	32609968	DxE	2.44E-02	-12.6013	6.0019	2.00E-04	0.0249	positive_tb_test
HLA-DQA1 x163	6	32609974	IxS	2.44E-02	-12.6013	6.0019	2.00E-04	0.0249	positive_tb_test
HLA-DQA1 x175	6	32610010	QxEK	2.44E-02	-12.6013	6.0019	2.00E-04	0.0249	positive_tb_test
HLA-DQA1 V100	6	32609785	Vx	2.44E-02	12.6013	6.0019	0.9998	0.0249	positive_tb_test
HLA-DQA1 T101	6	32609788	Tx	2.44E-02	12.6013	6.0019	0.9998	0.0249	positive_tb_test
HLA-DQA1 L102	6	32609791	Lx	2.44E-02	12.6013	6.0019	0.9998	0.0249	positive_tb_test
HLA-DQA1 G103	6	32609794	Gx	2.44E-02	12.6013	6.0019	0.9998	0.0249	positive_tb_test
HLA-DQA1 Q104	6	32609797	Qx	2.44E-02	12.6013	6.0019	0.9998	0.0249	positive_tb_test
HLA-DQA1 P105	6	32609800	Px	2.44E-02	12.6013	6.0019	0.9998	0.0249	positive_tb_test
HLA-DQA1 N106	6	32609803	Nx	2.44E-02	12.6013	6.0019	0.9998	0.0249	positive_tb_test
HLA-DQA1 L108	6	32609809	Lx	2.44E-02	12.6013	6.0019	0.9998	0.0249	positive_tb_test
HLA-DQA1 I109	6	32609812	Ix	2.44E-02	12.6013	6.0019	0.9998	0.0249	positive_tb_test
HLA-DQA1 C110	6	32609815	Cx	2.44E-02	12.6013	6.0019	0.9998	0.0249	positive_tb_test
HLA-DQA1 L111	6	32609818	Lx	2.44E-02	12.6013	6.0019	0.9998	0.0249	positive_tb_test
HLA-DQA1 V112	6	32609821	Vx	2.44E-02	12.6013	6.0019	0.9998	0.0249	positive_tb_test
HLA-DQA1 D113	6	32609824	Dx	2.44E-02	12.6013	6.0019	0.9998	0.0249	positive_tb_test
HLA-DQA1 N114	6	32609827	Nx	2.44E-02	12.6013	6.0019	0.9998	0.0249	positive_tb_test
HLA-DQA1 I115	6	32609830	Ix	2.44E-02	12.6013	6.0019	0.9998	0.0249	positive_tb_test
HLA-DQA1 F116	6	32609833	Fx	2.44E-02	12.6013	6.0019	0.9998	0.0249	positive_tb_test
HLA-DQA1 P117	6	32609836	Px	2.44E-02	12.6013	6.0019	0.9998	0.0249	positive_tb_test
HLA-DQA1 P118	6	32609839	Px	2.44E-02	12.6013	6.0019	0.9998	0.0249	positive_tb_test
HLA-DQA1 V119	6	32609842	Vx	2.44E-02	12.6013	6.0019	0.9998	0.0249	positive_tb_test
HLA-DQA1 V120	6	32609845	Vx	2.44E-02	12.6013	6.0019	0.9998	0.0249	positive_tb_test
HLA-DQA1 N121	6	32609848	Nx	2.44E-02	12.6013	6.0019	0.9998	0.0249	positive_tb_test
HLA-DQA1 I122	6	32609851	Ix	2.44E-02	12.6013	6.0019	0.9998	0.0249	positive_tb_test
HLA-DQA1 T123	6	32609854	Tx	2.44E-02	12.6013	6.0019	0.9998	0.0249	positive_tb_test
HLA-DQA1 W124	6	32609857	Wx	2.44E-02	12.6013	6.0019	0.9998	0.0249	positive_tb_test
HLA-DQA1 L125	6	32609860	Lx	2.44E-02	12.6013	6.0019	0.9998	0.0249	positive_tb_test
HLA-DQA1 S126	6	32609863	Sx	2.44E-02	12.6013	6.0019	0.9998	0.0249	positive_tb_test
HLA-DQA1 N127	6	32609866	Nx	2.44E-02	12.6013	6.0019	0.9998	0.0249	positive_tb_test
HLA-DQA1 G128	6	32609869	Gx	2.44E-02	12.6013	6.0019	0.9998	0.0249	positive_tb_test
HLA-DQA1 V131	6	32609878	Vx	2.44E-02	12.6013	6.0019	0.9998	0.0249	positive_tb_test
HLA-DQA1 T132	6	32609881	Tx	2.44E-02	12.6013	6.0019	0.9998	0.0249	positive_tb_test
HLA-DQA1 E133	6	32609884	Ex	2.44E-02	12.6013	6.0019	0.9998	0.0249	positive_tb_test
HLA-DQA1 G134	6	32609887	Gx	2.44E-02	12.6013	6.0019	0.9998	0.0249	positive_tb_test
HLA-DQA1 V135	6	32609890	Vx	2.44E-02	12.6013	6.0019	0.9998	0.0249	positive_tb_test
HLA-DQA1 S136	6	32609893	Sx	2.44E-02	12.6013	6.0019	0.9998	0.0249	positive_tb_test
HLA-DQA1 E137	6	32609896	Ex	2.44E-02	12.6013	6.0019	0.9998	0.0249	positive_tb_test
HLA-DQA1 S139	6	32609902	Sx	2.44E-02	12.6013	6.0019	0.9998	0.0249	positive_tb_test
HLA-DQA1 F140	6	32609905	Fx	2.44E-02	12.6013	6.0019	0.9998	0.0249	positive_tb_test
HLA-DQA1 L141	6	32609908	Lx	2.44E-02	12.6013	6.0019	0.9998	0.0249	positive_tb_test
HLA-DQA1 S142	6	32609911	Sx	2.44E-02	12.6013	6.0019	0.9998	0.0249	positive_tb_test
HLA-DQA1 K143	6	32609914	Kx	2.44E-02	12.6013	6.0019	0.9998	0.0249	positive_tb_test
HLA-DQA1 S144	6	32609917	Sx	2.44E-02	12.6013	6.0019	0.9998	0.0249	positive_tb_test
HLA-DQA1 D145	6	32609920	Dx	2.44E-02	12.6013	6.0019	0.9998	0.0249	positive_tb_test
HLA-DQA1 H146	6	32609923	Hx	2.44E-02	12.6013	6.0019	0.9998	0.0249	positive_tb_test
HLA-DQA1 S147	6	32609926	Sx	2.44E-02	12.6013	6.0019	0.9998	0.0249	positive_tb_test
HLA-DQA1 F148	6	32609929	Fx	2.44E-02	12.6013	6.0019	0.9998	0.0249	positive_tb_test
HLA-DQA1 F149	6	32609932	Fx	2.44E-02	12.6013	6.0019	0.9998	0.0249	positive_tb_test
HLA-DQA1 K150	6	32609935	Kx	2.44E-02	12.6013	6.0019	0.9998	0.0249	positive_tb_test
HLA-DQA1 I151	6	32609938	Ix	2.44E-02	12.6013	6.0019	0.9998	0.0249	positive_tb_test
HLA-DQA1 S152	6	32609941	Sx	2.44E-02	12.6013	6.0019	0.9998	0.0249	positive_tb_test
HLA-DQA1 Y153	6	32609944	Yx	2.44E-02	12.6013	6.0019	0.9998	0.0249	positive_tb_test
HLA-DQA1 L154	6	32609947	Lx	2.44E-02	12.6013	6.0019	0.9998	0.0249	positive_tb_test
HLA-DQA1 T155	6	32609950	Tx	2.44E-02	12.6013	6.0019	0.9998	0.0249	positive_tb_test
HLA-DQA1 L157	6	32609956	Lx	2.44E-02	12.6013	6.0019	0.9998	0.0249	positive_tb_test
HLA-DQA1 P158	6	32609959	Px	2.44E-02	12.6013	6.0019	0.9998	0.0249	positive_tb_test
HLA-DQA1 S159	6	32609962	Sx	2.44E-02	12.6013	6.0019	0.9998	0.0249	positive_tb_test
HLA-DQA1 E162	6	32609971	Ex	2.44E-02	12.6013	6.0019	0.9998	0.0249	positive_tb_test
HLA-DQA1 Y164	6	32609977	Yx	2.44E-02	12.6013	6.0019	0.9998	0.0249	positive_tb_test
HLA-DQA1 D165	6	32609980	Dx	2.44E-02	12.6013	6.0019	0.9998	0.0249	positive_tb_test
HLA-DQA1 C166	6	32609983	Cx	2.44E-02	12.6013	6.0019	0.9998	0.0249	positive_tb_test
HLA-DQA1 K167	6	32609986	Kx	2.44E-02	12.6013	6.0019	0.9998	0.0249	positive_tb_test
HLA-DQA1 V168	6	32609989	Vx	2.44E-02	12.6013	6.0019	0.9998	0.0249	positive_tb_test
HLA-DQA1 E169	6	32609992	Ex	2.44E-02	12.6013	6.0019	0.9998	0.0249	positive_tb_test
HLA-DQA1 H170	6	32609995	Hx	2.44E-02	12.6013	6.0019	0.9998	0.0249	positive_tb_test
HLA-DQA1 W171	6	32609998	Wx	2.44E-02	12.6013	6.0019	0.9998	0.0249	positive_tb_test
HLA-DQA1 G172	6	32610001	Gx	2.44E-02	12.6013	6.0019	0.9998	0.0249	positive_tb_test
HLA-DQA1 L173	6	32610004	Lx	2.44E-02	12.6013	6.0019	0.9998	0.0249	positive_tb_test
HLA-DQA1 D174	6	32610007	Dx	2.44E-02	12.6013	6.0019	0.9998	0.0249	positive_tb_test
HLA-DQA1 P176	6	32610013	Px	2.44E-02	12.6013	6.0019	0.9998	0.0249	positive_tb_test
HLA-DQA1 L177	6	32610016	Lx	2.44E-02	12.6013	6.0019	0.9998	0.0249	positive_tb_test
HLA-DQA1 L178	6	32610019	Lx	2.44E-02	12.6013	6.0019	0.9998	0.0249	positive_tb_test
HLA-DQA1 K179	6	32610022	Kx	2.44E-02	12.6013	6.0019	0.9998	0.0249	positive_tb_test
HLA-DQA1 H180	6	32610025	Hx	2.44E-02	12.6013	6.0019	0.9998	0.0249	positive_tb_test
HLA-DQA1 W181	6	32610028	Wx	2.44E-02	12.6013	6.0019	0.9998	0.0249	positive_tb_test
HLA-DQA1 T44	6	32609204	TA	2.44E-02	12.6013	6.0019	0.9998	0.0249	positive_tb_test
HLA-DQA1 E88	6	32609749	Ex	2.44E-02	12.6013	6.0019	0.9998	0.0249	positive_tb_test
HLA-DQA1 V89	6	32609752	Vx	2.44E-02	12.6013	6.0019	0.9998	0.0249	positive_tb_test
HLA-DQA1 P90	6	32609755	Px	2.44E-02	12.6013	6.0019	0.9998	0.0249	positive_tb_test
HLA-DQA1 E91	6	32609758	Ex	2.44E-02	12.6013	6.0019	0.9998	0.0249	positive_tb_test
HLA-DQA1 V92	6	32609761	Vx	2.44E-02	12.6013	6.0019	0.9998	0.0249	positive_tb_test
HLA-DQA1 T93	6	32609764	Tx	2.44E-02	12.6013	6.0019	0.9998	0.0249	positive_tb_test
HLA-DQA1 V94	6	32609767	Vx	2.44E-02	12.6013	6.0019	0.9998	0.0249	positive_tb_test
HLA-DQA1 F95	6	32609770	Fx	2.44E-02	12.6013	6.0019	0.9998	0.0249	positive_tb_test
HLA-DQA1 S96	6	32609773	Sx	2.44E-02	12.6013	6.0019	0.9998	0.0249	positive_tb_test
HLA-DQA1 K97	6	32609776	Kx	2.44E-02	12.6013	6.0019	0.9998	0.0249	positive_tb_test
HLA-DQA1 S98	6	32609779	Sx	2.44E-02	12.6013	6.0019	0.9998	0.0249	positive_tb_test
HLA-DQA1 P99	6	32609782	Px	2.44E-02	12.6013	6.0019	0.9998	0.0249	positive_tb_test
HLA-DPB1 A36	6	33048542	AV	2.47E-02	0.0519	0.0231	0.5202	0.8985	positive_tb_test
HLA-DRB1 L26	6	32552092	LYF	2.50E-02	0.0709	0.0314	0.1394	0.9768	positive_tb_test
HLA-DRB1 CRH30	6	32552080	CYLGRH	2.51E-02	0.0708	0.0314	0.1395	0.9756	positive_tb_test
HLA-B QK70	6	31324527	QNSK	2.61E-02	-0.0629	0.0284	0.196	0.9843	positive_tb_test
HLA-C E163	6	31238909	TEL	2.70E-02	-0.1102	0.0506	0.0553	0.976	positive_tb_test
HLA-DRB1 DS57	6	32551999	DSVA	2.90E-02	0.0633	0.0292	0.814	0.9654	positive_tb_test
HLA-DRB1 Y60	6	32551990	YSH	2.90E-02	0.0633	0.0292	0.814	0.9654	positive_tb_test
HLA-DRB1 H112	6	32549564	HxY	3.09E-02	0.1687	0.08	0.9728	0.8673	positive_tb_test
HLA-DRB1 D11	6	32552137	LSVGDP	3.10E-02	0.2417	0.1085	0.0092	0.9045	positive_tb_test
HLA-DRB1 H28	6	32552086	EDH	3.10E-02	0.2417	0.1085	0.0092	0.9045	positive_tb_test
HLA-DRB1 G30	6	32552080	CYLGRH	3.10E-02	0.2417	0.1085	0.0092	0.9045	positive_tb_test
HLA-DRB1 K9	6	32552143	WEK	3.10E-02	0.2417	0.1085	0.0092	0.9045	positive_tb_test
HLA-A E177	6	29911303	EK	3.14E-02	96.7703	74.2313	1	0.2879	positive_tb_test
HLA-DPB1 A55	6	33048599	ADE	3.17E-02	0.0491	0.0229	0.5274	0.9187	positive_tb_test
HLA-B S97	6	31324201	STWRNV	3.26E-02	0.0541	0.0252	0.2569	0.9884	positive_tb_test
HLA-DRB1 LR30	6	32552080	CYLGRH	3.27E-02	-0.0684	0.0323	0.1416	0.9799	positive_tb_test
HLA-DQA1 A199	6	32610438	ATx	3.28E-02	0.1763	0.0845	0.9748	0.8437	positive_tb_test
HLA-C CY99	6	31239101	CYFS	3.29E-02	0.0543	0.0256	0.7396	0.9913	positive_tb_test
HLA-DRB1 Y112	6	32549564	HxY	3.29E-02	-0.1674	0.0803	0.0256	0.9105	positive_tb_test
HLA-B TR97	6	31324201	STWRNV	3.30E-02	-0.049	0.0229	0.6249	0.9837	positive_tb_test
HLA-C T134	6	31238996	TI	3.40E-02	32.5564	15.8552	0.9999	0.0051	positive_tb_test
HLA-A L156	6	29911240	RQLW	3.45E-02	-0.0475	0.0224	0.5734	0.9821	positive_tb_test
HLA-B S99	6	31324195	YSF	3.46E-02	-0.2073	0.1011	0.0145	0.9627	positive_tb_test
HLA-DRB1 A57	6	32551999	DSVA	3.47E-02	-0.158	0.0765	0.027	0.9574	positive_tb_test
HLA-DRB1 H60	6	32551990	YSH	3.47E-02	-0.158	0.0765	0.027	0.9574	positive_tb_test
HLA-DRB1 T181	6	32549357	TxM	3.52E-02	0.0623	0.0297	0.8252	0.9606	positive_tb_test
HLA-DQA1 T199	6	32610438	ATx	3.69E-02	-0.1722	0.0844	0.0244	0.8696	positive_tb_test
HLA-C T163	6	31238909	TEL	3.78E-02	0.0605	0.0293	0.8187	0.9939	positive_tb_test
HLA-DRB1 Hx96	6	32549612	EHYxQ	3.82E-02	-0.0462	0.0223	0.5536	0.9831	positive_tb_test
HLA-DRB1 LVP11	6	32552137	LSVGDP	3.87E-02	0.0461	0.0223	0.4469	0.9848	positive_tb_test
HLA-A RW156	6	29911240	RQLW	3.89E-02	0.0508	0.0245	0.2738	0.993	positive_tb_test
HLA-DRB1 H96	6	32549612	EHYxQ	3.90E-02	-0.0461	0.0223	0.5521	0.9815	positive_tb_test
HLA-A FY9	6	29910558	FSYT	3.90E-02	0.057	0.0277	0.7887	0.9855	positive_tb_test
HLA-DRB1 G86	6	32551912	GV	4.05E-02	0.0483	0.0236	0.5223	0.8638	positive_tb_test
HLA-DRB1 LH30	6	32552080	CYLGRH	4.11E-02	-0.0641	0.0316	0.15	0.9716	positive_tb_test
HLA-B A199	6	31323321	AxV	4.33E-02	0.0653	0.0325	0.8581	0.9757	positive_tb_test
HLA-DRB1 G13	6	32552131	FSHYGR	4.36E-02	-0.1125	0.0566	0.0465	0.9157	positive_tb_test
HLA-DRB1 H16	6	32552122	HY	4.36E-02	0.1125	0.0566	0.9535	0.9157	positive_tb_test
HLA-B V199	6	31323321	AxV	4.39E-02	-0.065	0.0325	0.1403	0.9861	positive_tb_test
HLA-A V297	6	29912343	VxM	4.56E-02	0.1199	0.061	0.9599	0.9202	positive_tb_test
HLA-A P283	6	29912301	PxH	4.60E-02	0.1643	0.0843	0.9759	0.866	positive_tb_test
HLA-DQB1 D135	6	32629905	DGx	4.67E-02	0.0746	0.0378	0.8996	0.9666	positive_tb_test
HLA-DQA1 T-6	6	32605288	MxT	4.72E-02	0.2254	0.1103	0.0094	0.8723	positive_tb_test
HLA-DRB1 Y32	6	32552074	YH	4.72E-02	-0.0493	0.0247	0.7215	0.9618	positive_tb_test
HLA-A Y171	6	29911285	YH	4.80E-02	-0.2138	0.105	0.9903	0.9859	positive_tb_test
HLA-A R186	6	29911908	KxR	4.80E-02	0.2138	0.105	0.0097	0.9859	positive_tb_test
HLA-B WR97	6	31324201	STWRNV	4.86E-02	-0.0444	0.0225	0.5463	0.9678	positive_tb_test
HLA-DRB1 DV57	6	32551999	DSVA	4.90E-02	0.0905	0.0465	0.9292	0.9204	positive_tb_test
HLA-A QE62	6	29910717	QGERL	4.91E-02	0.0438	0.0223	0.5564	0.9889	positive_tb_test
HLA-DRB1 L74	6	32551948	AREQL	4.97E-02	-0.1375	0.0715	0.0276	0.9691	positive_tb_test
HLA-B*57:01	chr6	NA	NA	5.06E-08	0.0776	0.0142	0.0355	0.9859	strep_throat
HLA-DRB1*07:01	chr6	NA	NA	1.98E-07	0.0405	0.0078	0.1323	0.9869	strep_throat
HLA-DQA1*02:01	chr6	NA	NA	2.11E-07	0.0404	0.0078	0.1325	0.9888	strep_throat
HLA-DQB1*03:03	chr6	NA	NA	1.59E-06	0.0639	0.0133	0.0433	0.9263	strep_throat
HLA-C*06:02	chr6	NA	NA	1.71E-05	0.0396	0.0092	0.0935	0.9891	strep_throat
HLA-B*18:01	chr6	NA	NA	2.17E-05	-0.0568	0.0134	0.0472	0.913	strep_throat
HLA-A*03:01	chr6	NA	NA	5.21E-04	-0.0269	0.0077	0.1385	0.976	strep_throat
HLA-B*13:02	chr6	NA	NA	6.29E-04	0.0604	0.0177	0.025	0.9736	strep_throat
HLA-DQB1*02:02	chr6	NA	NA	6.91E-04	0.0303	0.0089	0.099	0.9759	strep_throat
HLA-C*12:13	chr6	NA	NA	1.41E-03	-11.4373	3.5826	1.00E-04	0.0051	strep_throat
HLA-C*14:04	chr6	NA	NA	2.19E-03	3.4423	1.1236	2.00E-04	0.0331	strep_throat
HLA-A*32:01	chr6	NA	NA	4.49E-03	-0.0409	0.0144	0.0364	0.9809	strep_throat
HLA-DQA1*05:01	chr6	NA	NA	4.75E-03	-0.0234	0.0083	0.1152	0.9973	strep_throat
HLA-DQB1*02:01	chr6	NA	NA	4.81E-03	-0.0234	0.0083	0.1149	0.9941	strep_throat
HLA-DRB1*03:01	chr6	NA	NA	4.87E-03	-0.0233	0.0083	0.1158	0.9923	strep_throat
HLA-DRB1*09:01	chr6	NA	NA	5.66E-03	0.0793	0.0286	0.0092	0.9045	strep_throat
[truncated: 415,052 more chars]
